# Supplementary material for: Comparative Analysis of rRNA Removal Methods for RNA-Seq Differential Expression in Halophilic Archaea
Source: Biomolecules. 2022 May 10;12(5):682. doi: 10.3390/biom12050682 (PMC9138242; doi:10.3390/biom12050682)
Supplement: Supplementary file 1 [file biomolecules-12-00682-s001.zip]

Archive with 7 entries (6 files):
- biomolecules-1705790-supplementary/
- biomolecules-1705790-supplementary/Figure S1.pdf
- biomolecules-1705790-supplementary/TableS1_rRNAresults-AKS-rev-2022-04-26.xlsx
- biomolecules-1705790-supplementary/TableS2_Archaea_RNApubs-AKS-rev-2022-04-28.xlsx
- biomolecules-1705790-supplementary/TableS3_probespecificity-AKS-2022-02-25.xlsx
- biomolecules-1705790-supplementary/TableS4_correlations-AKS.xlsx
- biomolecules-1705790-supplementary/TableS5-halophile-custom-probes.xlsx
