# Supplementary material for: Comparative Analysis of rRNA Removal Methods for RNA-Seq Differential Expression in Halophilic Archaea
Source: Biomolecules. 2022 May 10;12(5):682. doi: 10.3390/biom12050682 (PMC9138242; doi:10.3390/biom12050682)
Supplement: Supplementary file 1 [file biomolecules-12-00682-s001.zip › biomolecules-1705790-supplementary/TableS4_correlations-AKS.xlsx]

## Sheet: Legend
Table S4: gene count correlations between methods
Each row = 1 gene
Each column = raw RNA-seq read counts for every non-rRNA gene for the given sample
Tabs
Hbt_data	Raw count numbers for Hbt. salinarum Δura3 samples from different rRNA removal procedures; counts for each gene are then normalised to total counts from that sample; avg of normalised counts for all samples from a given method
Hbt_avg	Averages for each method from Hbt_data tab
Hvo_data	Raw count numbers for Hfx. volcanii ΔpyrE samples from different rRNA removal procedures; counts for each gene are then normalised to total counts from that sample; avg of normalised counts for all samples from a given method
Hvo_avg	Averages for each method from Hvo_data tab
Results	Pearson correlation coefficients between averaged normalised values for each method obtainedusing cor() function in R

## Sheet: Hbt_data
Gene	Control_1	Control1_total	Control1_normalised	Control_2	Control2_total	Control2_normalised	Control_3	Control3_total	Control3_normalised	Control_avg	CD_1	CD1_total	CD1_normalised	CD_2	CD2_total	CD2_normalised	CD_3	CD3_total	CD3_normalised	Oldribozero_avg	SSA	SSA_total	SSA_normalised	SSC	SSC_total	SSC_normalised	SSE	SSE_total	SSE_normalised	NEB30_1	NEB30_1_total	NEB30_1_normalised	NEB30_2	NEB30_2_total	NEB30_2_normalised	NEB30_3	NEB30_3_total	NEB30_3_normalised	NEB_Hvo_avg	NEB_120_1	NEB_120_1_total	NEB_120_1_normalised	NEB120_2	NEB_120_2_total	NEB_120_2_normalised	NEB120_3	NEB_120_3_total	NEB_120_3_normalised	NEB_Hvo_120_avg
VNG_RS00010	1402	1761716	0.000795815	1240	1491755	0.000831236	1314	1507763	0.00087149	0.000832847	5820	8703930	0.000668663	6582	10347910	0.00063607	6413	11494140	0.000557936	0.00062089	6791	8757572	0.000775443	10742	12849093	0.000836012	12760	11802609	0.00108112	3159	4252121	0.000742923	3444	4205396	0.000818948	3570	4246095	0.000840773	0.000849203	3716	5108736	0.000727381	4530	6008895	0.000753882	6217	8085658	0.000768892	0.000750052
VNG_RS00015	485	1761716	0.0002753	393	1491755	0.000263448	442	1507763	0.00029315	0.000277299	2740	8703930	0.0003148	3355	10347910	0.00032422	3703	11494140	0.000322164	0.000320395	2753	8757572	0.000314357	3726	12849093	0.000289982	5207	11802609	0.000441174	978	4252121	0.000230003	1053	4205396	0.000250393	1021	4246095	0.000240456	0.000294394	1171	5108736	0.000229215	1561	6008895	0.000259782	2237	8085658	0.000276663	0.00025522
VNG_RS00020	453	1761716	0.000257136	370	1491755	0.00024803	464	1507763	0.000307741	0.000270969	3867	8703930	0.000444282	4817	10347910	0.000465505	5524	11494140	0.000480593	0.00046346	3337	8757572	0.000381042	4221	12849093	0.000328506	5870	11802609	0.000497348	1154	4252121	0.000271394	1278	4205396	0.000303895	1442	4246095	0.000339606	0.000353632	1389	5108736	0.000271887	1903	6008895	0.000316697	2685	8085658	0.000332069	0.000306885
VNG_RS00025	502	1761716	0.000284949	480	1491755	0.000321769	682	1507763	0.000452326	0.000353015	4851	8703930	0.000557334	5931	10347910	0.000573159	6922	11494140	0.00060222	0.000577571	7344	8757572	0.000838589	8908	12849093	0.000693279	8728	11802609	0.000739498	1604	4252121	0.000377224	1872	4205396	0.000445142	2348	4246095	0.000552979	0.000607785	1871	5108736	0.000366235	2650	6008895	0.000441013	4725	8085658	0.000584368	0.000463872
VNG_RS00035	486	1761716	0.000275867	390	1491755	0.000261437	479	1507763	0.000317689	0.000284998	1832	8703930	0.00021048	2252	10347910	0.000217628	2122	11494140	0.000184616	0.000204241	2271	8757572	0.000259318	3285	12849093	0.00025566	2822	11802609	0.0002391	1071	4252121	0.000251874	1113	4205396	0.00026466	1239	4246095	0.000291798	0.000260402	1317	5108736	0.000257794	1602	6008895	0.000266605	2439	8085658	0.000301645	0.000275348
VNG_RS00040	488	1761716	0.000277003	393	1491755	0.000263448	416	1507763	0.000275905	0.000272119	1131	8703930	0.000129941	1267	10347910	0.00012244	1198	11494140	0.000104227	0.00011887	1814	8757572	0.000207135	2259	12849093	0.00017581	2263	11802609	0.000191737	912	4252121	0.000214481	940	4205396	0.000223522	972	4246095	0.000228916	0.000206934	1102	5108736	0.000215709	1332	6008895	0.000221671	1972	8085658	0.000243889	0.00022709
VNG_RS00045	615	1761716	0.000349091	580	1491755	0.000388804	787	1507763	0.000521965	0.000419954	3383	8703930	0.000388675	3728	10347910	0.000360266	3400	11494140	0.000295803	0.000348248	3320	8757572	0.000379101	3777	12849093	0.000293951	3336	11802609	0.000282649	1283	4252121	0.000301732	1352	4205396	0.000321492	1727	4246095	0.000406727	0.000330942	1424	5108736	0.000278738	1936	6008895	0.000322189	3195	8085658	0.000395144	0.000332024
VNG_RS00055	52	1761716	2.95167e-05	54	1491755	3.6199e-05	39	1507763	2.58661e-05	3.05273e-05	259	8703930	2.97567e-05	358	10347910	3.45964e-05	345	11494140	3.00153e-05	3.14561e-05	178	8757572	2.03253e-05	245	12849093	1.90675e-05	223	11802609	1.88941e-05	136	4252121	3.1984e-05	157	4205396	3.7333e-05	97	4246095	2.28445e-05	2.50747e-05	145	5108736	2.83828e-05	167	6008895	2.77921e-05	161	8085658	1.99118e-05	2.53622e-05
VNG_RS00060	110	1761716	6.24391e-05	97	1491755	6.50241e-05	61	1507763	4.04573e-05	5.59735e-05	438	8703930	5.03221e-05	573	10347910	5.53735e-05	469	11494140	4.08034e-05	4.8833e-05	283	8757572	3.23149e-05	454	12849093	3.53332e-05	462	11802609	3.91439e-05	201	4252121	4.72705e-05	189	4205396	4.49423e-05	165	4246095	3.88592e-05	3.9644e-05	226	5108736	4.42379e-05	229	6008895	3.81102e-05	214	8085658	2.64666e-05	3.62716e-05
VNG_RS00065	16	1761716	9.08205e-06	10	1491755	6.70351e-06	6	1507763	3.97941e-06	6.58832e-06	36	8703930	4.13606e-06	36	10347910	3.47896e-06	24	11494140	2.08802e-06	3.23435e-06	40	8757572	4.56748e-06	48	12849093	3.73567e-06	42	11802609	3.55854e-06	22	4252121	5.17389e-06	22	4205396	5.23137e-06	11	4246095	2.59062e-06	4.14293e-06	24	5108736	4.69784e-06	24	6008895	3.99408e-06	15	8085658	1.85514e-06	3.51568e-06
VNG_RS00070	3	1761716	1.70289e-06	3	1491755	2.01105e-06	3	1507763	1.9897e-06	1.90121e-06	22	8703930	2.52759e-06	26	10347910	2.51258e-06	23	11494140	2.00102e-06	2.34707e-06	17	8757572	1.94118e-06	25	12849093	1.94566e-06	10	11802609	8.4727e-07	10	4252121	2.35177e-06	11	4205396	2.61569e-06	8	4246095	1.88408e-06	1.93094e-06	8	5108736	1.56595e-06	14	6008895	2.32988e-06	20	8085658	2.47352e-06	2.12311e-06
VNG_RS00075	7	1761716	3.9734e-06	5	1491755	3.35176e-06	3	1507763	1.9897e-06	3.10495e-06	46	8703930	5.28497e-06	70	10347910	6.76465e-06	45	11494140	3.91504e-06	5.32155e-06	16	8757572	1.82699e-06	24	12849093	1.86784e-06	30	11802609	2.54181e-06	9	4252121	2.11659e-06	11	4205396	2.61569e-06	10	4246095	2.35511e-06	2.22067e-06	14	5108736	2.7404e-06	13	6008895	2.16346e-06	18	8085658	2.22616e-06	2.37668e-06
VNG_RS00080	4	1761716	2.27051e-06	3	1491755	2.01105e-06	1	1507763	6.63234e-07	1.64827e-06	13	8703930	1.49358e-06	10	10347910	9.66379e-07	12	11494140	1.04401e-06	1.16799e-06	8	8757572	9.13495e-07	9	12849093	7.00439e-07	7	11802609	5.93089e-07	7	4252121	1.64624e-06	4	4205396	9.51159e-07	8	4246095	1.88408e-06	1.11475e-06	9	5108736	1.76169e-06	10	6008895	1.6642e-06	8	8085658	9.89406e-07	1.47176e-06
VNG_RS00085	20	1761716	1.13526e-05	24	1491755	1.60884e-05	7	1507763	4.64264e-06	1.06945e-05	43	8703930	4.9403e-06	51	10347910	4.92853e-06	33	11494140	2.87103e-06	4.24662e-06	38	8757572	4.3391e-06	82	12849093	6.38177e-06	47	11802609	3.98217e-06	47	4252121	1.10533e-05	23	4205396	5.46916e-06	24	4246095	5.65225e-06	6.14629e-06	45	5108736	8.80844e-06	33	6008895	5.49186e-06	42	8085658	5.19438e-06	6.49823e-06
VNG_RS00090	12	1761716	6.81154e-06	12	1491755	8.04422e-06	8	1507763	5.30587e-06	6.72054e-06	38	8703930	4.36584e-06	51	10347910	4.92853e-06	46	11494140	4.00204e-06	4.43214e-06	21	8757572	2.39792e-06	29	12849093	2.25697e-06	48	11802609	4.0669e-06	20	4252121	4.70354e-06	20	4205396	4.75579e-06	15	4246095	3.53266e-06	3.61896e-06	19	5108736	3.71912e-06	23	6008895	3.82766e-06	17	8085658	2.10249e-06	3.21642e-06
VNG_RS00095	17	1761716	9.64968e-06	6	1491755	4.02211e-06	2	1507763	1.32647e-06	4.99942e-06	36	8703930	4.13606e-06	26	10347910	2.51258e-06	20	11494140	1.74002e-06	2.79622e-06	32	8757572	3.65398e-06	52	12849093	4.04698e-06	31	11802609	2.62654e-06	23	4252121	5.40907e-06	21	4205396	4.99358e-06	13	4246095	3.06164e-06	3.9653e-06	17	5108736	3.32763e-06	18	6008895	2.99556e-06	22	8085658	2.72087e-06	3.01469e-06
VNG_RS00100	47	1761716	2.66785e-05	34	1491755	2.27919e-05	26	1507763	1.72441e-05	2.22382e-05	383	8703930	4.40031e-05	486	10347910	4.6966e-05	429	11494140	3.73234e-05	4.27642e-05	142	8757572	1.62145e-05	176	12849093	1.36975e-05	178	11802609	1.50814e-05	74	4252121	1.74031e-05	85	4205396	2.02121e-05	71	4246095	1.67212e-05	1.6555e-05	79	5108736	1.54637e-05	120	6008895	1.99704e-05	105	8085658	1.2986e-05	1.614e-05
VNG_RS00110	167	1761716	9.47939e-05	149	1491755	9.98824e-05	163	1507763	0.000108107	0.000100928	201	8703930	2.3093e-05	160	10347910	1.54621e-05	97	11494140	8.43908e-06	1.56647e-05	567	8757572	6.4744e-05	508	12849093	3.95359e-05	589	11802609	4.99042e-05	271	4252121	6.37329e-05	288	4205396	6.84834e-05	367	4246095	8.64324e-05	6.21388e-05	291	5108736	5.69613e-05	382	6008895	6.35724e-05	671	8085658	8.29864e-05	6.784e-05
VNG_RS00115	148	1761716	8.4009e-05	121	1491755	8.11125e-05	123	1507763	8.15778e-05	8.22331e-05	804	8703930	9.23721e-05	923	10347910	8.91968e-05	729	11494140	6.34236e-05	8.16641e-05	550	8757572	6.28028e-05	699	12849093	5.44007e-05	780	11802609	6.60871e-05	334	4252121	7.8549e-05	322	4205396	7.65683e-05	307	4246095	7.23017e-05	6.84516e-05	312	5108736	6.10719e-05	396	6008895	6.59023e-05	513	8085658	6.34457e-05	6.34733e-05
VNG_RS00120	1	1761716	5.67628e-07	0	1491755	0	0	1507763	0	1.89209e-07	8	8703930	9.19125e-07	8	10347910	7.73103e-07	7	11494140	6.09006e-07	7.67078e-07	1	8757572	1.14187e-07	4	12849093	3.11306e-07	5	11802609	4.23635e-07	1	4252121	2.35177e-07	0	4205396	0	1	4246095	2.35511e-07	2.19969e-07	3	5108736	5.87229e-07	2	6008895	3.3284e-07	1	8085658	1.23676e-07	3.47915e-07
VNG_RS00125	229	1761716	0.000129987	174	1491755	0.000116641	184	1507763	0.000122035	0.000122888	1607	8703930	0.000184629	2063	10347910	0.000199364	2440	11494140	0.000212282	0.000198758	1185	8757572	0.000135311	1559	12849093	0.000121332	1582	11802609	0.000134038	763	4252121	0.00017944	774	4205396	0.000184049	693	4246095	0.000163209	0.000152897	895	5108736	0.00017519	1073	6008895	0.000178569	1328	8085658	0.000164241	0.000172667
VNG_RS00135	300	1761716	0.000170289	207	1491755	0.000138763	232	1507763	0.00015387	0.000154307	574	8703930	6.59472e-05	799	10347910	7.72137e-05	687	11494140	5.97696e-05	6.76435e-05	511	8757572	5.83495e-05	699	12849093	5.44007e-05	767	11802609	6.49856e-05	478	4252121	0.000112414	387	4205396	9.20246e-05	365	4246095	8.59613e-05	7.80227e-05	503	5108736	9.84588e-05	561	6008895	9.33616e-05	611	8085658	7.55659e-05	8.91288e-05
VNG_RS00140	141	1761716	8.00356e-05	93	1491755	6.23427e-05	100	1507763	6.63234e-05	6.95672e-05	572	8703930	6.57174e-05	782	10347910	7.55708e-05	708	11494140	6.15966e-05	6.76283e-05	394	8757572	4.49896e-05	524	12849093	4.07811e-05	565	11802609	4.78708e-05	240	4252121	5.64424e-05	219	4205396	5.2076e-05	179	4246095	4.21564e-05	4.7386e-05	307	5108736	6.00931e-05	314	6008895	5.22559e-05	333	8085658	4.1184e-05	5.11777e-05
VNG_RS00145	203	1761716	0.000115229	176	1491755	0.000117982	163	1507763	0.000108107	0.000113773	266	8703930	3.05609e-05	341	10347910	3.29535e-05	207	11494140	1.80092e-05	2.71745e-05	314	8757572	3.58547e-05	577	12849093	4.49059e-05	412	11802609	3.49075e-05	380	4252121	8.93672e-05	353	4205396	8.39398e-05	295	4246095	6.94756e-05	5.97418e-05	341	5108736	6.67484e-05	430	6008895	7.15606e-05	452	8085658	5.59014e-05	6.47368e-05
VNG_RS00150	210	1761716	0.000119202	189	1491755	0.000126696	167	1507763	0.00011076	0.000118886	1857	8703930	0.000213352	2422	10347910	0.000234057	2251	11494140	0.000195839	0.000214416	971	8757572	0.000110875	1178	12849093	9.16796e-05	1532	11802609	0.000129802	487	4252121	0.000114531	433	4205396	0.000102963	532	4246095	0.000125292	0.000112524	603	5108736	0.000118033	641	6008895	0.000106675	934	8085658	0.000115513	0.000113407
VNG_RS00155	188	1761716	0.000106714	133	1491755	8.91567e-05	140	1507763	9.28528e-05	9.62412e-05	1764	8703930	0.000202667	2172	10347910	0.000209897	1745	11494140	0.000151816	0.000188127	989	8757572	0.000112931	972	12849093	7.56474e-05	1258	11802609	0.000106587	192	4252121	4.51539e-05	241	4205396	5.73073e-05	286	4246095	6.7356e-05	7.7497e-05	345	5108736	6.75314e-05	313	6008895	5.20894e-05	427	8085658	5.28096e-05	5.74768e-05
VNG_RS00165	1552	1761716	0.000880959	1299	1491755	0.000870786	1262	1507763	0.000837002	0.000862916	7449	8703930	0.00085582	9557	10347910	0.000923568	8311	11494140	0.000723064	0.000834151	5857	8757572	0.000668793	6071	12849093	0.000472485	3993	11802609	0.000338315	2830	4252121	0.00066555	2665	4205396	0.00063371	2687	4246095	0.000632817	0.000568612	3189	5108736	0.000624225	3628	6008895	0.000603772	4994	8085658	0.000617637	0.000615211
VNG_RS00175	113	1761716	6.4142e-05	91	1491755	6.1002e-05	78	1507763	5.17323e-05	5.89587e-05	694	8703930	7.97341e-05	833	10347910	8.04993e-05	743	11494140	6.46416e-05	7.49584e-05	526	8757572	6.00623e-05	633	12849093	4.92642e-05	683	11802609	5.78686e-05	277	4252121	6.5144e-05	253	4205396	6.01608e-05	229	4246095	5.39319e-05	5.77386e-05	281	5108736	5.50038e-05	359	6008895	5.97448e-05	411	8085658	5.08307e-05	5.51931e-05
VNG_RS00180	638	1761716	0.000362147	550	1491755	0.000368693	529	1507763	0.000350851	0.000360564	2192	8703930	0.00025184	2694	10347910	0.000260342	2484	11494140	0.00021611	0.000242764	2353	8757572	0.000268682	3102	12849093	0.000241418	2921	11802609	0.000247488	1345	4252121	0.000316313	1293	4205396	0.000307462	1315	4246095	0.000309696	0.000281843	1626	5108736	0.000318278	1838	6008895	0.00030588	2285	8085658	0.000282599	0.000302252
VNG_RS00185	352	1761716	0.000199805	357	1491755	0.000239315	347	1507763	0.000230142	0.000223088	1130	8703930	0.000129826	1448	10347910	0.000139932	1251	11494140	0.000108838	0.000126199	1368	8757572	0.000156208	1518	12849093	0.000118141	1490	11802609	0.000126243	681	4252121	0.000160155	729	4205396	0.000173349	769	4246095	0.000181108	0.000152534	715	5108736	0.000139956	974	6008895	0.000162093	1299	8085658	0.000160655	0.000154235
VNG_RS00195	605	1761716	0.000343415	489	1491755	0.000327802	714	1507763	0.000473549	0.000381589	5013	8703930	0.000575947	6427	10347910	0.000621092	5819	11494140	0.000506258	0.000567765	2505	8757572	0.000286038	2043	12849093	0.000159	3930	11802609	0.000332977	1098	4252121	0.000258224	997	4205396	0.000237076	1613	4246095	0.000379878	0.000275532	1272	5108736	0.000248985	1333	6008895	0.000221838	2566	8085658	0.000317352	0.000262725
VNG_RS00200	0	1761716	0	0	1491755	0	0	1507763	0	0	0	8703930	0	0	10347910	0	0	11494140	0	0	3	8757572	3.42561e-07	7	12849093	5.44786e-07	1	11802609	8.4727e-08	2	4252121	4.70354e-07	3	4205396	7.13369e-07	3	4246095	7.06532e-07	4.77055e-07	5	5108736	9.78716e-07	2	6008895	3.3284e-07	1	8085658	1.23676e-07	4.7841e-07
VNG_RS00205	1	1761716	5.67628e-07	2	1491755	1.3407e-06	1	1507763	6.63234e-07	8.57188e-07	3	8703930	3.44672e-07	9	10347910	8.69741e-07	1	11494140	8.70009e-08	4.33805e-07	13	8757572	1.48443e-06	18	12849093	1.40088e-06	17	11802609	1.44036e-06	5	4252121	1.17588e-06	8	4205396	1.90232e-06	15	4246095	3.53266e-06	1.82275e-06	5	5108736	9.78716e-07	7	6008895	1.16494e-06	18	8085658	2.22616e-06	1.45661e-06
VNG_RS00215	3	1761716	1.70289e-06	0	1491755	0	3	1507763	1.9897e-06	1.23086e-06	11	8703930	1.2638e-06	13	10347910	1.25629e-06	4	11494140	3.48003e-07	9.56031e-07	7	8757572	7.99308e-07	11	12849093	8.56092e-07	6	11802609	5.08362e-07	7	4252121	1.64624e-06	5	4205396	1.18895e-06	3	4246095	7.06532e-07	9.50913e-07	5	5108736	9.78716e-07	7	6008895	1.16494e-06	8	8085658	9.89406e-07	1.04435e-06
VNG_RS00220	81	1761716	4.59779e-05	79	1491755	5.29578e-05	94	1507763	6.2344e-05	5.37599e-05	1120	8703930	0.000128678	1324	10347910	0.000127949	1236	11494140	0.000107533	0.000121386	656	8757572	7.49066e-05	588	12849093	4.5762e-05	790	11802609	6.69344e-05	259	4252121	6.09108e-05	287	4205396	6.82457e-05	334	4246095	7.86605e-05	6.59033e-05	295	5108736	5.77442e-05	410	6008895	6.82322e-05	689	8085658	8.52126e-05	7.03963e-05
VNG_RS00235	88	1761716	4.99513e-05	72	1491755	4.82653e-05	132	1507763	8.75469e-05	6.19212e-05	377	8703930	4.33138e-05	534	10347910	5.16046e-05	582	11494140	5.06345e-05	4.85176e-05	512	8757572	5.84637e-05	315	12849093	2.45153e-05	707	11802609	5.9902e-05	149	4252121	3.50413e-05	164	4205396	3.89975e-05	240	4246095	5.65225e-05	4.55737e-05	144	5108736	2.8187e-05	204	6008895	3.39497e-05	385	8085658	4.76152e-05	3.6584e-05
VNG_RS00240	115	1761716	6.52773e-05	109	1491755	7.30683e-05	129	1507763	8.55572e-05	7.46343e-05	1163	8703930	0.000133618	1369	10347910	0.000132297	1277	11494140	0.0001111	0.000125672	668	8757572	7.62768e-05	643	12849093	5.00424e-05	772	11802609	6.54093e-05	274	4252121	6.44384e-05	298	4205396	7.08613e-05	350	4246095	8.24287e-05	6.82428e-05	310	5108736	6.06804e-05	424	6008895	7.05621e-05	613	8085658	7.58132e-05	6.90186e-05
VNG_RS00245	0	1761716	0	0	1491755	0	1	1507763	6.63234e-07	2.21078e-07	1	8703930	1.14891e-07	4	10347910	3.86551e-07	2	11494140	1.74002e-07	2.25148e-07	0	8757572	0	0	12849093	0	1	11802609	8.4727e-08	0	4252121	0	1	4205396	2.3779e-07	0	4246095	0	5.37528e-08	0	5108736	0	0	6008895	0	0	8085658	0	0
VNG_RS00250	277	1761716	0.000157233	265	1491755	0.000177643	336	1507763	0.000222847	0.000185908	2097	8703930	0.000240926	2638	10347910	0.000254931	2496	11494140	0.000217154	0.00023767	1509	8757572	0.000172308	1359	12849093	0.000105766	1977	11802609	0.000167505	554	4252121	0.000130288	611	4205396	0.00014529	855	4246095	0.000201361	0.000153753	650	5108736	0.000127233	784	6008895	0.000130473	1513	8085658	0.000187121	0.000148276
VNG_RS00255	322	1761716	0.000182776	318	1491755	0.000213172	267	1507763	0.000177084	0.000191011	769	8703930	8.83509e-05	787	10347910	7.6054e-05	625	11494140	5.43755e-05	7.29268e-05	1152	8757572	0.000131543	1595	12849093	0.000124133	1324	11802609	0.000112179	529	4252121	0.000124409	621	4205396	0.000147667	596	4246095	0.000140364	0.000130049	664	5108736	0.000129973	898	6008895	0.000149445	1080	8085658	0.00013357	0.000137663
VNG_RS00260	264	1761716	0.000149854	260	1491755	0.000174291	210	1507763	0.000139279	0.000154475	615	8703930	7.06577e-05	782	10347910	7.55708e-05	729	11494140	6.34236e-05	6.98841e-05	1297	8757572	0.0001481	1894	12849093	0.000147403	1502	11802609	0.00012726	553	4252121	0.000130053	637	4205396	0.000151472	632	4246095	0.000148843	0.000142189	673	5108736	0.000131735	936	6008895	0.000155769	1161	8085658	0.000143588	0.000143697
VNG_RS00265	67	1761716	3.80311e-05	55	1491755	3.68693e-05	37	1507763	2.45397e-05	3.31467e-05	135	8703930	1.55102e-05	169	10347910	1.63318e-05	154	11494140	1.33981e-05	1.50801e-05	115	8757572	1.31315e-05	317	12849093	2.4671e-05	202	11802609	1.71149e-05	126	4252121	2.96323e-05	150	4205396	3.56685e-05	69	4246095	1.62502e-05	2.27447e-05	133	5108736	2.60338e-05	180	6008895	2.99556e-05	142	8085658	1.7562e-05	2.45171e-05
VNG_RS00270	154	1761716	8.74148e-05	182	1491755	0.000122004	147	1507763	9.74954e-05	0.000102305	583	8703930	6.69812e-05	781	10347910	7.54742e-05	790	11494140	6.87307e-05	7.03954e-05	961	8757572	0.000109734	1163	12849093	9.05122e-05	1092	11802609	9.25219e-05	403	4252121	9.47762e-05	466	4205396	0.00011081	498	4246095	0.000117284	0.000102606	495	5108736	9.68929e-05	682	6008895	0.000113498	946	8085658	0.000116997	0.00010913
VNG_RS00275	106	1761716	6.01686e-05	107	1491755	7.17276e-05	89	1507763	5.90278e-05	6.36413e-05	376	8703930	4.31989e-05	470	10347910	4.54198e-05	497	11494140	4.32394e-05	4.39527e-05	438	8757572	5.00139e-05	560	12849093	4.35828e-05	474	11802609	4.01606e-05	196	4252121	4.60946e-05	234	4205396	5.56428e-05	194	4246095	4.5689e-05	4.6864e-05	288	5108736	5.6374e-05	319	6008895	5.3088e-05	419	8085658	5.18201e-05	5.37607e-05
VNG_RS00280	34	1761716	1.92994e-05	31	1491755	2.07809e-05	35	1507763	2.32132e-05	2.10978e-05	290	8703930	3.33183e-05	384	10347910	3.71089e-05	441	11494140	3.83674e-05	3.62649e-05	210	8757572	2.39792e-05	215	12849093	1.67327e-05	288	11802609	2.44014e-05	75	4252121	1.76383e-05	93	4205396	2.21144e-05	97	4246095	2.28445e-05	2.12851e-05	98	5108736	1.91828e-05	104	6008895	1.73077e-05	143	8085658	1.76856e-05	1.80587e-05
VNG_RS00285	8	1761716	4.54103e-06	14	1491755	9.38492e-06	11	1507763	7.29558e-06	7.07384e-06	60	8703930	6.89344e-06	87	10347910	8.40749e-06	135	11494140	1.17451e-05	9.01535e-06	67	8757572	7.65052e-06	66	12849093	5.13655e-06	76	11802609	6.43925e-06	35	4252121	8.23119e-06	39	4205396	9.2738e-06	47	4246095	1.1069e-05	7.96672e-06	34	5108736	6.65527e-06	51	6008895	8.48742e-06	45	8085658	5.56541e-06	6.9027e-06
VNG_RS00290	293	1761716	0.000166315	246	1491755	0.000164906	223	1507763	0.000147901	0.000159708	3598	8703930	0.000413376	4651	10347910	0.000449463	4602	11494140	0.000400378	0.000421072	1158	8757572	0.000132228	1791	12849093	0.000139387	1909	11802609	0.000161744	908	4252121	0.00021354	786	4205396	0.000186903	806	4246095	0.000189821	0.000170604	992	5108736	0.000194177	1030	6008895	0.000171413	1408	8085658	0.000174135	0.000179908
VNG_RS00295	33	1761716	1.87317e-05	23	1491755	1.54181e-05	36	1507763	2.38764e-05	1.93421e-05	249	8703930	2.86078e-05	352	10347910	3.40165e-05	332	11494140	2.88843e-05	3.05029e-05	253	8757572	2.88893e-05	325	12849093	2.52936e-05	221	11802609	1.87247e-05	76	4252121	1.78734e-05	102	4205396	2.42546e-05	111	4246095	2.61417e-05	2.35295e-05	85	5108736	1.66382e-05	148	6008895	2.46302e-05	246	8085658	3.04242e-05	2.38975e-05
VNG_RS00300	82	1761716	4.65455e-05	75	1491755	5.02764e-05	76	1507763	5.04058e-05	4.90759e-05	176	8703930	2.02208e-05	229	10347910	2.21301e-05	148	11494140	1.28761e-05	1.8409e-05	229	8757572	2.61488e-05	224	12849093	1.74331e-05	216	11802609	1.8301e-05	103	4252121	2.42232e-05	132	4205396	3.13882e-05	157	4246095	3.69752e-05	2.57449e-05	170	5108736	3.32763e-05	184	6008895	3.06213e-05	293	8085658	3.6237e-05	3.33782e-05
VNG_RS00305	3	1761716	1.70289e-06	6	1491755	4.02211e-06	3	1507763	1.9897e-06	2.57157e-06	4	8703930	4.59563e-07	9	10347910	8.69741e-07	5	11494140	4.35004e-07	5.88103e-07	13	8757572	1.48443e-06	13	12849093	1.01174e-06	12	11802609	1.01672e-06	5	4252121	1.17588e-06	5	4205396	1.18895e-06	12	4246095	2.82613e-06	1.45064e-06	9	5108736	1.76169e-06	10	6008895	1.6642e-06	12	8085658	1.48411e-06	1.63667e-06
VNG_RS00310	69	1761716	3.91664e-05	66	1491755	4.42432e-05	76	1507763	5.04058e-05	4.46051e-05	119	8703930	1.3672e-05	192	10347910	1.85545e-05	196	11494140	1.70522e-05	1.64262e-05	161	8757572	1.83841e-05	258	12849093	2.00792e-05	166	11802609	1.40647e-05	151	4252121	3.55117e-05	134	4205396	3.18638e-05	106	4246095	2.49641e-05	2.41446e-05	159	5108736	3.11232e-05	164	6008895	2.72929e-05	176	8085658	2.17669e-05	2.67277e-05
VNG_RS00315	382	1761716	0.000216834	323	1491755	0.000216523	373	1507763	0.000247386	0.000226915	2489	8703930	0.000285963	3112	10347910	0.000300737	3413	11494140	0.000296934	0.000294545	1927	8757572	0.000220038	2582	12849093	0.000200948	2976	11802609	0.000252148	841	4252121	0.000197784	885	4205396	0.000210444	965	4246095	0.000227268	0.000218105	1031	5108736	0.000201811	1232	6008895	0.000205029	1837	8085658	0.000227192	0.000211344
VNG_RS00320	116	1761716	6.58449e-05	133	1491755	8.91567e-05	96	1507763	6.36705e-05	7.28907e-05	913	8703930	0.000104895	1242	10347910	0.000120024	1349	11494140	0.000117364	0.000114095	435	8757572	4.96713e-05	707	12849093	5.50233e-05	661	11802609	5.60046e-05	251	4252121	5.90294e-05	321	4205396	7.63305e-05	253	4246095	5.95842e-05	5.92739e-05	303	5108736	5.93102e-05	392	6008895	6.52366e-05	515	8085658	6.3693e-05	6.27466e-05
VNG_RS00325	56	1761716	3.17872e-05	55	1491755	3.68693e-05	68	1507763	4.50999e-05	3.79188e-05	205	8703930	2.35526e-05	303	10347910	2.92813e-05	278	11494140	2.41862e-05	2.56734e-05	504	8757572	5.75502e-05	706	12849093	5.49455e-05	729	11802609	6.1766e-05	133	4252121	3.12785e-05	166	4205396	3.94731e-05	160	4246095	3.76817e-05	4.71158e-05	171	5108736	3.34721e-05	204	6008895	3.39497e-05	325	8085658	4.01946e-05	3.58721e-05
VNG_RS00330	110	1761716	6.24391e-05	88	1491755	5.89909e-05	86	1507763	5.70381e-05	5.94894e-05	442	8703930	5.07817e-05	473	10347910	4.57097e-05	624	11494140	5.42885e-05	5.026e-05	900	8757572	0.000102768	1365	12849093	0.000106233	1342	11802609	0.000113704	323	4252121	7.59621e-05	305	4205396	7.25259e-05	288	4246095	6.7827e-05	8.98367e-05	378	5108736	7.39909e-05	453	6008895	7.53882e-05	617	8085658	7.6308e-05	7.5229e-05
VNG_RS00345	174	1761716	9.87673e-05	185	1491755	0.000124015	124	1507763	8.2241e-05	0.000101674	846	8703930	9.71975e-05	937	10347910	9.05497e-05	1117	11494140	9.718e-05	9.49757e-05	1264	8757572	0.000144332	2805	12849093	0.000218303	1718	11802609	0.000145561	425	4252121	9.99501e-05	480	4205396	0.000114139	380	4246095	8.9494e-05	0.000135297	616	5108736	0.000120578	735	6008895	0.000122319	902	8085658	0.000111556	0.000118151
VNG_RS00350	254	1761716	0.000144178	172	1491755	0.0001153	166	1507763	0.000110097	0.000123192	732	8703930	8.40999e-05	883	10347910	8.53312e-05	941	11494140	8.18678e-05	8.37663e-05	1187	8757572	0.00013554	2084	12849093	0.00016219	1269	11802609	0.000107519	515	4252121	0.000121116	564	4205396	0.000134113	444	4246095	0.000104567	0.000127507	685	5108736	0.000134084	766	6008895	0.000127478	935	8085658	0.000115637	0.000125733
VNG_RS00355	309	1761716	0.000175397	291	1491755	0.000195072	278	1507763	0.000184379	0.00018495	1228	8703930	0.000141086	1376	10347910	0.000132974	1186	11494140	0.000103183	0.000125747	1912	8757572	0.000218325	2799	12849093	0.000217836	1966	11802609	0.000166573	634	4252121	0.000149102	678	4205396	0.000161221	644	4246095	0.000151669	0.000177455	862	5108736	0.000168731	936	6008895	0.000155769	1396	8085658	0.000172651	0.000165717
VNG_RS00360	67	1761716	3.80311e-05	50	1491755	3.35176e-05	62	1507763	4.11205e-05	3.75564e-05	326	8703930	3.74543e-05	378	10347910	3.65291e-05	325	11494140	2.82753e-05	3.40862e-05	400	8757572	4.56748e-05	909	12849093	7.07443e-05	486	11802609	4.11773e-05	135	4252121	3.17489e-05	159	4205396	3.78086e-05	115	4246095	2.70837e-05	4.23729e-05	190	5108736	3.71912e-05	197	6008895	3.27847e-05	210	8085658	2.59719e-05	3.19826e-05
VNG_RS00365	703	1761716	0.000399043	668	1491755	0.000447795	560	1507763	0.000371411	0.000406083	2743	8703930	0.000315145	3535	10347910	0.000341615	3563	11494140	0.000309984	0.000322248	2981	8757572	0.000340391	4423	12849093	0.000344227	3336	11802609	0.000282649	1778	4252121	0.000418144	1930	4205396	0.000458934	1617	4246095	0.00038082	0.000370861	2071	5108736	0.000405384	2522	6008895	0.000419711	3114	8085658	0.000385126	0.000403407
VNG_RS00370	564	1761716	0.000320142	477	1491755	0.000319758	601	1507763	0.000398604	0.000346168	4397	8703930	0.000505174	5606	10347910	0.000541752	6066	11494140	0.000527747	0.000524891	4367	8757572	0.000498654	5248	12849093	0.000408433	6748	11802609	0.000571738	1357	4252121	0.000319135	1389	4205396	0.00033029	1617	4246095	0.00038082	0.000418178	1799	5108736	0.000352142	2018	6008895	0.000335835	3337	8085658	0.000412706	0.000366894
VNG_RS00375	1430	1761716	0.000811709	1394	1491755	0.00093447	1523	1507763	0.00101011	0.000918761	3617	8703930	0.000415559	4478	10347910	0.000432744	4730	11494140	0.000411514	0.000419939	7413	8757572	0.000846467	10545	12849093	0.00082068	11153	11802609	0.000944961	3583	4252121	0.000842638	3986	4205396	0.00094783	4576	4246095	0.0010777	0.000913379	4241	5108736	0.000830147	5759	6008895	0.000958412	8210	8085658	0.00101538	0.000934646
VNG_RS00380	484	1761716	0.000274732	374	1491755	0.000250711	360	1507763	0.000238764	0.000254736	1145	8703930	0.00013155	1348	10347910	0.000130268	1415	11494140	0.000123106	0.000128308	1480	8757572	0.000168997	2355	12849093	0.000183281	2719	11802609	0.000230373	1043	4252121	0.000245289	980	4205396	0.000233034	944	4246095	0.000222322	0.000213883	1307	5108736	0.000255836	1297	6008895	0.000215847	1551	8085658	0.000191821	0.000221168
VNG_RS00385	195	1761716	0.000110688	172	1491755	0.0001153	148	1507763	9.81587e-05	0.000108049	1439	8703930	0.000165328	1659	10347910	0.000160322	1622	11494140	0.000141115	0.000155588	875	8757572	9.99135e-05	1522	12849093	0.000118452	817	11802609	6.9222e-05	501	4252121	0.000117824	561	4205396	0.0001334	412	4246095	9.70303e-05	0.000105974	561	5108736	0.000109812	789	6008895	0.000131305	852	8085658	0.000105372	0.000115496
VNG_RS00390	3029	1761716	0.00171935	2592	1491755	0.00173755	2771	1507763	0.00183782	0.00176491	13133	8703930	0.00150886	15964	10347910	0.00154273	14938	11494140	0.00129962	0.0014504	15869	8757572	0.00181203	21255	12849093	0.0016542	24071	11802609	0.00203946	8169	4252121	0.00192116	7937	4205396	0.00188734	7647	4246095	0.00180095	0.00185252	8891	5108736	0.00174035	11116	6008895	0.00184992	14281	8085658	0.00176621	0.0017855
VNG_RS00395	9439	1761716	0.00535784	8869	1491755	0.00594535	9351	1507763	0.0062019	0.00583503	16518	8703930	0.00189776	17891	10347910	0.00172895	14468	11494140	0.00125873	0.00162848	35344	8757572	0.00403582	42328	12849093	0.00329424	34739	11802609	0.00294333	26905	4252121	0.00632743	25166	4205396	0.00598422	25691	4246095	0.0060505	0.00477259	27645	5108736	0.00541132	32879	6008895	0.00547172	44810	8085658	0.00554191	0.00547498
VNG_RS00400	402	1761716	0.000228187	381	1491755	0.000255404	296	1507763	0.000196317	0.000226636	957	8703930	0.00010995	1301	10347910	0.000125726	1358	11494140	0.000118147	0.000117941	1548	8757572	0.000176761	2590	12849093	0.000201571	1958	11802609	0.000165896	1055	4252121	0.000248111	970	4205396	0.000230656	739	4246095	0.000174042	0.000199506	1134	5108736	0.000221973	1339	6008895	0.000222836	1411	8085658	0.000174507	0.000206439
VNG_RS00405	119	1761716	6.75478e-05	119	1491755	7.97718e-05	96	1507763	6.36705e-05	7.033e-05	360	8703930	4.13606e-05	375	10347910	3.62392e-05	447	11494140	3.88894e-05	3.88297e-05	419	8757572	4.78443e-05	806	12849093	6.27282e-05	682	11802609	5.77838e-05	273	4252121	6.42033e-05	268	4205396	6.37276e-05	206	4246095	4.85152e-05	5.74671e-05	328	5108736	6.42037e-05	404	6008895	6.72337e-05	447	8085658	5.52831e-05	6.22402e-05
VNG_RS00410	43	1761716	2.4408e-05	39	1491755	2.61437e-05	36	1507763	2.38764e-05	2.48094e-05	128	8703930	1.4706e-05	156	10347910	1.50755e-05	171	11494140	1.48771e-05	1.48862e-05	238	8757572	2.71765e-05	349	12849093	2.71615e-05	281	11802609	2.38083e-05	112	4252121	2.63398e-05	120	4205396	2.85348e-05	131	4246095	3.08519e-05	2.73121e-05	162	5108736	3.17104e-05	182	6008895	3.02884e-05	262	8085658	3.24031e-05	3.14673e-05
VNG_RS00415	414	1761716	0.000234998	329	1491755	0.000220546	326	1507763	0.000216214	0.000223919	1660	8703930	0.000190718	1914	10347910	0.000184965	1847	11494140	0.000160691	0.000178791	1756	8757572	0.000200512	2054	12849093	0.000159856	2656	11802609	0.000225035	831	4252121	0.000195432	805	4205396	0.000191421	979	4246095	0.000230565	0.00020047	989	5108736	0.00019359	1097	6008895	0.000182563	1800	8085658	0.000222616	0.00019959
VNG_RS00420	343	1761716	0.000194697	282	1491755	0.000189039	266	1507763	0.00017642	0.000186719	1976	8703930	0.000227024	2600	10347910	0.000251258	2198	11494140	0.000191228	0.00022317	1143	8757572	0.000130516	1122	12849093	8.73213e-05	1332	11802609	0.000112856	675	4252121	0.000158744	577	4205396	0.000137205	658	4246095	0.000154966	0.000130268	665	5108736	0.000130169	785	6008895	0.00013064	1109	8085658	0.000137156	0.000132655
VNG_RS00425	468	1761716	0.00026565	388	1491755	0.000260096	426	1507763	0.000282538	0.000269428	2367	8703930	0.000271946	2814	10347910	0.000271939	2475	11494140	0.000215327	0.000253071	2386	8757572	0.00027245	2884	12849093	0.000224452	3463	11802609	0.00029341	958	4252121	0.000225299	997	4205396	0.000237076	1105	4246095	0.000260239	0.000252154	1071	5108736	0.000209641	1418	6008895	0.000235983	2103	8085658	0.00026009	0.000235238
VNG_RS00430	78	1761716	4.4275e-05	72	1491755	4.82653e-05	61	1507763	4.04573e-05	4.43325e-05	426	8703930	4.89434e-05	488	10347910	4.71593e-05	479	11494140	4.16734e-05	4.59254e-05	313	8757572	3.57405e-05	611	12849093	4.7552e-05	509	11802609	4.31261e-05	184	4252121	4.32725e-05	222	4205396	5.27893e-05	188	4246095	4.4276e-05	4.44594e-05	213	5108736	4.16933e-05	328	6008895	5.45857e-05	364	8085658	4.5018e-05	4.7099e-05
VNG_RS00435	11	1761716	6.24391e-06	9	1491755	6.03316e-06	7	1507763	4.64264e-06	5.6399e-06	38	8703930	4.36584e-06	9	10347910	8.69741e-07	8	11494140	6.96007e-07	1.9772e-06	13	8757572	1.48443e-06	20	12849093	1.55653e-06	5	11802609	4.23635e-07	7	4252121	1.64624e-06	7	4205396	1.66453e-06	8	4246095	1.88408e-06	1.44324e-06	2	5108736	3.91486e-07	7	6008895	1.16494e-06	6	8085658	7.42055e-07	7.6616e-07
VNG_RS00440	551	1761716	0.000312763	528	1491755	0.000353946	521	1507763	0.000345545	0.000337418	3669	8703930	0.000421534	4025	10347910	0.000388967	3512	11494140	0.000305547	0.000372016	2073	8757572	0.000236709	2478	12849093	0.000192854	2407	11802609	0.000203938	1247	4252121	0.000293265	1266	4205396	0.000301042	1344	4246095	0.000316526	0.000257389	1420	5108736	0.000277955	1451	6008895	0.000241475	2077	8085658	0.000256875	0.000258768
VNG_RS00445	0	1761716	0	0	1491755	0	0	1507763	0	0	0	8703930	0	0	10347910	0	0	11494140	0	0	1	8757572	1.14187e-07	0	12849093	0	0	11802609	0	0	4252121	0	0	4205396	0	1	4246095	2.35511e-07	5.82829e-08	0	5108736	0	0	6008895	0	0	8085658	0	0
VNG_RS00450	42	1761716	2.38404e-05	44	1491755	2.94955e-05	22	1507763	1.45912e-05	2.26423e-05	108	8703930	1.24082e-05	138	10347910	1.3336e-05	151	11494140	1.31371e-05	1.29604e-05	204	8757572	2.32941e-05	311	12849093	2.4204e-05	213	11802609	1.80469e-05	115	4252121	2.70453e-05	109	4205396	2.59191e-05	85	4246095	2.00184e-05	2.3088e-05	151	5108736	2.95572e-05	160	6008895	2.66272e-05	157	8085658	1.94171e-05	2.52005e-05
VNG_RS00455	187	1761716	0.000106147	155	1491755	0.000103904	167	1507763	0.00011076	0.000106937	836	8703930	9.60486e-05	933	10347910	9.01631e-05	796	11494140	6.92527e-05	8.51548e-05	790	8757572	9.02077e-05	1172	12849093	9.12127e-05	1216	11802609	0.000103028	421	4252121	9.90094e-05	376	4205396	8.94089e-05	448	4246095	0.000105509	9.63959e-05	509	5108736	9.96333e-05	582	6008895	9.68564e-05	837	8085658	0.000103517	0.000100002
VNG_RS00460	11	1761716	6.24391e-06	10	1491755	6.70351e-06	5	1507763	3.31617e-06	5.4212e-06	59	8703930	6.77855e-06	68	10347910	6.57138e-06	73	11494140	6.35106e-06	6.56699e-06	17	8757572	1.94118e-06	39	12849093	3.03523e-06	38	11802609	3.21963e-06	20	4252121	4.70354e-06	25	4205396	5.94474e-06	15	4246095	3.53266e-06	3.7295e-06	23	5108736	4.50209e-06	27	6008895	4.49334e-06	21	8085658	2.59719e-06	3.86421e-06
VNG_RS00465	0	1761716	0	0	1491755	0	0	1507763	0	0	0	8703930	0	0	10347910	0	0	11494140	0	0	0	8757572	0	0	12849093	0	0	11802609	0	0	4252121	0	0	4205396	0	0	4246095	0	0	0	5108736	0	0	6008895	0	0	8085658	0	0
VNG_RS00470	54	1761716	3.06519e-05	44	1491755	2.94955e-05	41	1507763	2.71926e-05	2.91133e-05	88	8703930	1.01104e-05	86	10347910	8.31086e-06	52	11494140	4.52404e-06	7.64843e-06	78	8757572	8.90658e-06	111	12849093	8.63874e-06	114	11802609	9.65888e-06	92	4252121	2.16363e-05	86	4205396	2.04499e-05	79	4246095	1.86053e-05	1.46493e-05	84	5108736	1.64424e-05	101	6008895	1.68084e-05	110	8085658	1.36043e-05	1.56184e-05
VNG_RS00475	4	1761716	2.27051e-06	6	1491755	4.02211e-06	6	1507763	3.97941e-06	3.42401e-06	17	8703930	1.95314e-06	17	10347910	1.64284e-06	15	11494140	1.30501e-06	1.63367e-06	20	8757572	2.28374e-06	25	12849093	1.94566e-06	19	11802609	1.60981e-06	20	4252121	4.70354e-06	11	4205396	2.61569e-06	11	4246095	2.59062e-06	2.62484e-06	19	5108736	3.71912e-06	24	6008895	3.99408e-06	18	8085658	2.22616e-06	3.31312e-06
VNG_RS00480	6	1761716	3.40577e-06	6	1491755	4.02211e-06	5	1507763	3.31617e-06	3.58135e-06	22	8703930	2.52759e-06	18	10347910	1.73948e-06	13	11494140	1.13101e-06	1.79936e-06	7	8757572	7.99308e-07	24	12849093	1.86784e-06	13	11802609	1.10145e-06	1	4252121	2.35177e-07	6	4205396	1.42674e-06	9	4246095	2.11959e-06	1.25835e-06	10	5108736	1.95743e-06	15	6008895	2.4963e-06	21	8085658	2.59719e-06	2.35031e-06
VNG_RS00485	13	1761716	7.37917e-06	13	1491755	8.71457e-06	9	1507763	5.96911e-06	7.35428e-06	30	8703930	3.44672e-06	35	10347910	3.38233e-06	29	11494140	2.52302e-06	3.11736e-06	22	8757572	2.51211e-06	28	12849093	2.17914e-06	27	11802609	2.28763e-06	12	4252121	2.82212e-06	14	4205396	3.32906e-06	6	4246095	1.41306e-06	2.42385e-06	22	5108736	4.30635e-06	15	6008895	2.4963e-06	27	8085658	3.33925e-06	3.38063e-06
VNG_RS00490	8	1761716	4.54103e-06	10	1491755	6.70351e-06	10	1507763	6.63234e-06	5.95896e-06	12	8703930	1.37869e-06	13	10347910	1.25629e-06	5	11494140	4.35004e-07	1.02333e-06	14	8757572	1.59862e-06	22	12849093	1.71218e-06	11	11802609	9.31997e-07	17	4252121	3.998e-06	12	4205396	2.85348e-06	11	4246095	2.59062e-06	2.28082e-06	9	5108736	1.76169e-06	18	6008895	2.99556e-06	18	8085658	2.22616e-06	2.3278e-06
VNG_RS00495	28	1761716	1.58936e-05	14	1491755	9.38492e-06	19	1507763	1.26014e-05	1.26267e-05	97	8703930	1.11444e-05	123	10347910	1.18865e-05	152	11494140	1.32241e-05	1.2085e-05	109	8757572	1.24464e-05	191	12849093	1.48649e-05	154	11802609	1.3048e-05	62	4252121	1.4581e-05	68	4205396	1.61697e-05	44	4246095	1.03625e-05	1.35787e-05	58	5108736	1.13531e-05	96	6008895	1.59763e-05	81	8085658	1.00177e-05	1.24491e-05
VNG_RS00500	586	1761716	0.00033263	386	1491755	0.000258756	356	1507763	0.000236111	0.000275832	1102	8703930	0.000126609	1282	10347910	0.00012389	1321	11494140	0.000114928	0.000121809	1905	8757572	0.000217526	3590	12849093	0.000279397	2497	11802609	0.000211563	1358	4252121	0.00031937	1147	4205396	0.000272745	897	4246095	0.000211253	0.000251976	1618	5108736	0.000316712	1733	6008895	0.000288406	1683	8085658	0.000208146	0.000271088
VNG_RS00505	177	1761716	0.00010047	204	1491755	0.000136752	166	1507763	0.000110097	0.000115773	1240	8703930	0.000142464	1445	10347910	0.000139642	1732	11494140	0.000150685	0.000144264	1286	8757572	0.000146844	2427	12849093	0.000188885	1705	11802609	0.00014446	678	4252121	0.00015945	677	4205396	0.000160984	636	4246095	0.000149785	0.000158401	803	5108736	0.000157182	1005	6008895	0.000167252	1219	8085658	0.000150761	0.000158398
VNG_RS00510	86	1761716	4.8816e-05	68	1491755	4.55839e-05	60	1507763	3.97941e-05	4.47313e-05	317	8703930	3.64203e-05	390	10347910	3.76888e-05	472	11494140	4.10644e-05	3.83912e-05	384	8757572	4.38478e-05	812	12849093	6.31951e-05	604	11802609	5.11751e-05	192	4252121	4.51539e-05	230	4205396	5.46916e-05	167	4246095	3.93303e-05	4.95656e-05	231	5108736	4.52167e-05	292	6008895	4.85946e-05	329	8085658	4.06893e-05	4.48335e-05
VNG_RS00515	132	1761716	7.49269e-05	99	1491755	6.63648e-05	63	1507763	4.17838e-05	6.10252e-05	245	8703930	2.81482e-05	283	10347910	2.73485e-05	236	11494140	2.05322e-05	2.5343e-05	271	8757572	3.09446e-05	495	12849093	3.85241e-05	352	11802609	2.98239e-05	194	4252121	4.56243e-05	194	4205396	4.61312e-05	175	4246095	4.12143e-05	3.87104e-05	203	5108736	3.97359e-05	236	6008895	3.92751e-05	256	8085658	3.1661e-05	3.68907e-05
VNG_RS00520	195	1761716	0.000110688	198	1491755	0.00013273	222	1507763	0.000147238	0.000130218	1443	8703930	0.000165787	1778	10347910	0.000171822	1822	11494140	0.000158516	0.000165375	1320	8757572	0.000150727	1650	12849093	0.000128414	1809	11802609	0.000153271	501	4252121	0.000117824	557	4205396	0.000132449	688	4246095	0.000162031	0.000140786	578	5108736	0.00011314	831	6008895	0.000138295	1256	8085658	0.000155337	0.00013559
VNG_RS00525	840	1761716	0.000476808	749	1491755	0.000502093	714	1507763	0.000473549	0.00048415	4041	8703930	0.000464273	4961	10347910	0.00047942	5510	11494140	0.000479375	0.000474356	4152	8757572	0.000474104	5589	12849093	0.000434972	6225	11802609	0.000527426	1658	4252121	0.000389923	1742	4205396	0.00041423	1666	4246095	0.000392361	0.000438836	2129	5108736	0.000416737	2581	6008895	0.00042953	3539	8085658	0.000437689	0.000427985
VNG_RS00530	99	1761716	5.61952e-05	80	1491755	5.36281e-05	94	1507763	6.2344e-05	5.73891e-05	538	8703930	6.18112e-05	630	10347910	6.08819e-05	907	11494140	7.89098e-05	6.72009e-05	894	8757572	0.000102083	1590	12849093	0.000123744	1073	11802609	9.09121e-05	300	4252121	7.0553e-05	333	4205396	7.9184e-05	274	4246095	6.45299e-05	8.8501e-05	371	5108736	7.26207e-05	470	6008895	7.82174e-05	537	8085658	6.64139e-05	7.24173e-05
VNG_RS00535	123	1761716	6.98183e-05	89	1491755	5.96613e-05	102	1507763	6.76499e-05	6.57098e-05	746	8703930	8.57084e-05	822	10347910	7.94363e-05	878	11494140	7.63868e-05	8.05105e-05	917	8757572	0.000104709	1830	12849093	0.000142423	1022	11802609	8.6591e-05	377	4252121	8.86616e-05	370	4205396	8.79822e-05	271	4246095	6.38233e-05	9.56984e-05	400	5108736	7.82973e-05	534	6008895	8.88683e-05	643	8085658	7.95235e-05	8.22297e-05
VNG_RS00540	4	1761716	2.27051e-06	6	1491755	4.02211e-06	11	1507763	7.29558e-06	4.5294e-06	22	8703930	2.52759e-06	21	10347910	2.0294e-06	15	11494140	1.30501e-06	1.954e-06	23	8757572	2.6263e-06	22	12849093	1.71218e-06	23	11802609	1.94872e-06	5	4252121	1.17588e-06	17	4205396	4.04243e-06	8	4246095	1.88408e-06	2.2316e-06	7	5108736	1.3702e-06	17	6008895	2.82914e-06	16	8085658	1.97881e-06	2.05938e-06
VNG_RS00545	672	1761716	0.000381446	583	1491755	0.000390815	718	1507763	0.000476202	0.000416154	4345	8703930	0.0004992	5354	10347910	0.000517399	5336	11494140	0.000464237	0.000493612	4625	8757572	0.000528114	5388	12849093	0.000419329	6154	11802609	0.00052141	1580	4252121	0.000371579	1774	4205396	0.000421839	2159	4246095	0.000508467	0.00046179	2025	5108736	0.00039638	2388	6008895	0.000397411	4176	8085658	0.00051647	0.000436754
VNG_RS00550	283	1761716	0.000160639	275	1491755	0.000184347	341	1507763	0.000226163	0.000190383	1717	8703930	0.000197267	2187	10347910	0.000211347	2361	11494140	0.000205409	0.000204674	2191	8757572	0.000250183	2579	12849093	0.000200715	3055	11802609	0.000258841	645	4252121	0.000151689	727	4205396	0.000172873	800	4246095	0.000188408	0.000203785	840	5108736	0.000164424	1009	6008895	0.000167918	1722	8085658	0.00021297	0.000181771
VNG_RS00555	408	1761716	0.000231592	337	1491755	0.000225908	406	1507763	0.000269273	0.000242258	2855	8703930	0.000328013	3300	10347910	0.000318905	3963	11494140	0.000344784	0.000330567	2859	8757572	0.00032646	3898	12849093	0.000303368	4277	11802609	0.000362378	1017	4252121	0.000239175	1071	4205396	0.000254673	1268	4246095	0.000298627	0.000297447	1255	5108736	0.000245658	1511	6008895	0.000251461	2424	8085658	0.00029979	0.000265636
VNG_RS00560	197	1761716	0.000111823	185	1491755	0.000124015	189	1507763	0.000125351	0.000120396	1090	8703930	0.000125231	1350	10347910	0.000130461	1601	11494140	0.000139288	0.00013166	1688	8757572	0.000192747	3311	12849093	0.000257684	1593	11802609	0.00013497	558	4252121	0.000131229	650	4205396	0.000154563	571	4246095	0.000134477	0.000167612	709	5108736	0.000138782	930	6008895	0.000154771	1166	8085658	0.000144206	0.000145919
VNG_RS00565	48	1761716	2.72462e-05	18	1491755	1.20663e-05	13	1507763	8.62204e-06	1.59782e-05	81	8703930	9.30614e-06	44	10347910	4.25207e-06	19	11494140	1.65302e-06	5.07041e-06	15	8757572	1.7128e-06	37	12849093	2.87958e-06	25	11802609	2.11818e-06	40	4252121	9.40707e-06	30	4205396	7.13369e-06	19	4246095	4.4747e-06	4.621e-06	28	5108736	5.48081e-06	29	6008895	4.82618e-06	29	8085658	3.5866e-06	4.63119e-06
VNG_RS00570	10	1761716	5.67628e-06	13	1491755	8.71457e-06	15	1507763	9.94851e-06	8.11312e-06	63	8703930	7.23811e-06	52	10347910	5.02517e-06	63	11494140	5.48105e-06	5.91478e-06	32	8757572	3.65398e-06	38	12849093	2.95741e-06	25	11802609	2.11818e-06	11	4252121	2.58694e-06	8	4205396	1.90232e-06	20	4246095	4.71021e-06	2.98817e-06	20	5108736	3.91486e-06	18	6008895	2.99556e-06	26	8085658	3.21557e-06	3.37533e-06
VNG_RS00575	12	1761716	6.81154e-06	13	1491755	8.71457e-06	7	1507763	4.64264e-06	6.72292e-06	26	8703930	2.98716e-06	35	10347910	3.38233e-06	32	11494140	2.78403e-06	3.05117e-06	20	8757572	2.28374e-06	37	12849093	2.87958e-06	45	11802609	3.81272e-06	18	4252121	4.23318e-06	22	4205396	5.23137e-06	11	4246095	2.59062e-06	3.5052e-06	28	5108736	5.48081e-06	38	6008895	6.32396e-06	42	8085658	5.19438e-06	5.66638e-06
VNG_RS00585	182	1761716	0.000103308	136	1491755	9.11678e-05	155	1507763	0.000102801	9.90925e-05	125	8703930	1.43613e-05	134	10347910	1.29495e-05	143	11494140	1.24411e-05	1.32506e-05	462	8757572	5.27543e-05	749	12849093	5.82921e-05	440	11802609	3.72799e-05	340	4252121	7.99601e-05	326	4205396	7.75195e-05	305	4246095	7.18307e-05	6.29394e-05	339	5108736	6.63569e-05	380	6008895	6.32396e-05	542	8085658	6.70323e-05	6.55429e-05
VNG_RS00590	158	1761716	8.96853e-05	177	1491755	0.000118652	155	1507763	0.000102801	0.000103713	1340	8703930	0.000153953	1599	10347910	0.000154524	1414	11494140	0.000123019	0.000143832	662	8757572	7.55917e-05	828	12849093	6.44403e-05	1340	11802609	0.000113534	330	4252121	7.76083e-05	377	4205396	8.96467e-05	345	4246095	8.12511e-05	8.36787e-05	437	5108736	8.55397e-05	498	6008895	8.28771e-05	632	8085658	7.81631e-05	8.21933e-05
VNG_RS00595	225	1761716	0.000127716	179	1491755	0.000119993	242	1507763	0.000160503	0.000136071	837	8703930	9.61635e-05	1145	10347910	0.00011065	1129	11494140	9.8224e-05	0.000101679	1065	8757572	0.000121609	1321	12849093	0.000102809	1391	11802609	0.000117855	468	4252121	0.000110063	542	4205396	0.000128882	557	4246095	0.000131179	0.000118733	640	5108736	0.000125276	713	6008895	0.000118657	1034	8085658	0.000127881	0.000123938
VNG_RS00600	112	1761716	6.35744e-05	117	1491755	7.84311e-05	169	1507763	0.000112087	8.46974e-05	449	8703930	5.15859e-05	618	10347910	5.97222e-05	795	11494140	6.91657e-05	6.01579e-05	850	8757572	9.70589e-05	691	12849093	5.37781e-05	760	11802609	6.43925e-05	303	4252121	7.12586e-05	291	4205396	6.91968e-05	434	4246095	0.000102212	7.63161e-05	362	5108736	7.0859e-05	400	6008895	6.6568e-05	749	8085658	9.26332e-05	7.66867e-05
VNG_RS00605	221	1761716	0.000125446	174	1491755	0.000116641	202	1507763	0.000133973	0.000125353	760	8703930	8.73169e-05	804	10347910	7.76968e-05	747	11494140	6.49896e-05	7.66678e-05	797	8757572	9.1007e-05	814	12849093	6.33508e-05	854	11802609	7.23569e-05	407	4252121	9.57169e-05	419	4205396	9.96339e-05	454	4246095	0.000106922	8.81645e-05	523	5108736	0.000102374	555	6008895	9.23631e-05	886	8085658	0.000109577	0.000101438
VNG_RS00610	476	1761716	0.000270191	286	1491755	0.00019172	411	1507763	0.000272589	0.000244834	1997	8703930	0.000229437	1351	10347910	0.000130558	1951	11494140	0.000169739	0.000176578	3406	8757572	0.000388921	3509	12849093	0.000273093	3145	11802609	0.000266467	1377	4252121	0.000323838	1053	4205396	0.000250393	1514	4246095	0.000356563	0.000309879	1571	5108736	0.000307512	1384	6008895	0.000230325	3041	8085658	0.000376098	0.000304645
VNG_RS00615	33	1761716	1.87317e-05	47	1491755	3.15065e-05	38	1507763	2.52029e-05	2.51471e-05	405	8703930	4.65307e-05	484	10347910	4.67727e-05	593	11494140	5.15915e-05	4.82983e-05	653	8757572	7.4564e-05	1241	12849093	9.65827e-05	698	11802609	5.91395e-05	148	4252121	3.48062e-05	162	4205396	3.85219e-05	133	4246095	3.13229e-05	5.58229e-05	139	5108736	2.72083e-05	230	6008895	3.82766e-05	334	8085658	4.13077e-05	3.55975e-05
VNG_RS00620	77	1761716	4.37074e-05	73	1491755	4.89356e-05	87	1507763	5.77014e-05	5.01148e-05	490	8703930	5.62964e-05	629	10347910	6.07852e-05	810	11494140	7.04707e-05	6.25174e-05	902	8757572	0.000102997	1290	12849093	0.000100396	1139	11802609	9.65041e-05	287	4252121	6.74957e-05	301	4205396	7.15747e-05	301	4246095	7.08887e-05	8.4976e-05	388	5108736	7.59483e-05	453	6008895	7.53882e-05	653	8085658	8.07603e-05	7.73656e-05
VNG_RS00625	329	1761716	0.00018675	276	1491755	0.000185017	294	1507763	0.000194991	0.000188919	1515	8703930	0.000174059	1759	10347910	0.000169986	1866	11494140	0.000162344	0.000168796	1657	8757572	0.000189208	2451	12849093	0.000190753	2450	11802609	0.000207581	772	4252121	0.000181556	790	4205396	0.000187854	843	4246095	0.000198535	0.000192581	1078	5108736	0.000211011	1236	6008895	0.000205695	1602	8085658	0.000198129	0.000204945
VNG_RS00630	443	1761716	0.000251459	393	1491755	0.000263448	364	1507763	0.000241417	0.000252108	2200	8703930	0.000252759	2657	10347910	0.000256767	3186	11494140	0.000277185	0.000262237	2029	8757572	0.000231685	3307	12849093	0.000257372	4312	11802609	0.000365343	1101	4252121	0.00025893	1197	4205396	0.000284634	1073	4246095	0.000252703	0.000275111	1331	5108736	0.000260534	1654	6008895	0.000275259	2069	8085658	0.000255885	0.000263893
VNG_RS00635	268	1761716	0.000152124	213	1491755	0.000142785	218	1507763	0.000144585	0.000146498	811	8703930	9.31763e-05	866	10347910	8.36884e-05	994	11494140	8.64788e-05	8.77812e-05	1031	8757572	0.000117727	1672	12849093	0.000130126	1464	11802609	0.00012404	718	4252121	0.000168857	640	4205396	0.000152185	554	4246095	0.000130473	0.000137235	901	5108736	0.000176365	961	6008895	0.00015993	1090	8085658	0.000134807	0.000157034
VNG_RS00640	46	1761716	2.61109e-05	43	1491755	2.88251e-05	27	1507763	1.79073e-05	2.42811e-05	265	8703930	3.0446e-05	294	10347910	2.84115e-05	405	11494140	3.52353e-05	3.13643e-05	337	8757572	3.8481e-05	686	12849093	5.3389e-05	430	11802609	3.64326e-05	145	4252121	3.41006e-05	161	4205396	3.82841e-05	135	4246095	3.17939e-05	3.87469e-05	154	5108736	3.01444e-05	219	6008895	3.6446e-05	251	8085658	3.10426e-05	3.25443e-05
VNG_RS00645	15	1761716	8.51443e-06	14	1491755	9.38492e-06	13	1507763	8.62204e-06	8.84046e-06	182	8703930	2.09101e-05	224	10347910	2.16469e-05	197	11494140	1.71392e-05	1.98987e-05	186	8757572	2.12388e-05	333	12849093	2.59162e-05	171	11802609	1.44883e-05	45	4252121	1.0583e-05	50	4205396	1.18895e-05	44	4246095	1.03625e-05	1.57464e-05	50	5108736	9.78716e-06	71	6008895	1.18158e-05	103	8085658	1.27386e-05	1.14472e-05
VNG_RS00650	171	1761716	9.70645e-05	163	1491755	0.000109267	191	1507763	0.000126678	0.000111003	1193	8703930	0.000137065	1352	10347910	0.000130654	1489	11494140	0.000129544	0.000132421	1201	8757572	0.000137138	1900	12849093	0.00014787	1562	11802609	0.000132344	450	4252121	0.00010583	473	4205396	0.000112475	541	4246095	0.000127411	0.000127178	564	5108736	0.000110399	668	6008895	0.000111169	997	8085658	0.000123305	0.000114957
VNG_RS00660	223	1761716	0.000126581	178	1491755	0.000119323	213	1507763	0.000141269	0.000129058	1282	8703930	0.00014729	1632	10347910	0.000157713	1743	11494140	0.000151642	0.000152215	1688	8757572	0.000192747	2008	12849093	0.000156276	2483	11802609	0.000210377	594	4252121	0.000139695	560	4205396	0.000133162	716	4246095	0.000168626	0.000166814	664	5108736	0.000129973	864	6008895	0.000143787	1380	8085658	0.000170673	0.000148144
VNG_RS00665	10772	1761716	0.00611449	7892	1491755	0.00529041	11517	1507763	0.00763847	0.00634779	79882	8703930	0.00917769	97703	10347910	0.00944181	120753	11494140	0.0105056	0.00970837	65987	8757572	0.00753485	68052	12849093	0.00529625	118032	11802609	0.0100005	24997	4252121	0.00587871	22533	4205396	0.00535812	32879	4246095	0.00774335	0.00696863	32100	5108736	0.00628335	33753	6008895	0.00561717	66367	8085658	0.00820799	0.00670284
VNG_RS00670	3944	1761716	0.00223873	2947	1491755	0.00197553	3691	1507763	0.002448	0.00222075	32029	8703930	0.00367983	37368	10347910	0.00361116	41538	11494140	0.00361384	0.00363495	21122	8757572	0.00241186	27280	12849093	0.00212311	34364	11802609	0.00291156	9792	4252121	0.00230285	8349	4205396	0.00198531	11413	4246095	0.00268788	0.00240376	13251	5108736	0.00259379	13038	6008895	0.00216978	21948	8085658	0.00271444	0.00249267
VNG_RS00680	44	1761716	2.49756e-05	39	1491755	2.61437e-05	41	1507763	2.71926e-05	2.6104e-05	251	8703930	2.88375e-05	314	10347910	3.03443e-05	286	11494140	2.48822e-05	2.80214e-05	276	8757572	3.15156e-05	562	12849093	4.37385e-05	384	11802609	3.25352e-05	135	4252121	3.17489e-05	158	4205396	3.75708e-05	101	4246095	2.37866e-05	3.34826e-05	164	5108736	3.21019e-05	197	6008895	3.27847e-05	229	8085658	2.83218e-05	3.10695e-05
VNG_RS00690	103	1761716	5.84657e-05	61	1491755	4.08914e-05	68	1507763	4.50999e-05	4.81524e-05	237	8703930	2.72291e-05	274	10347910	2.64788e-05	313	11494140	2.72313e-05	2.69797e-05	377	8757572	4.30485e-05	552	12849093	4.29602e-05	409	11802609	3.46534e-05	253	4252121	5.94997e-05	269	4205396	6.39654e-05	233	4246095	5.48739e-05	4.98335e-05	350	5108736	6.85101e-05	363	6008895	6.04104e-05	382	8085658	4.72441e-05	5.87216e-05
VNG_RS00695	172	1761716	9.76321e-05	148	1491755	9.9212e-05	147	1507763	9.74954e-05	9.81132e-05	1174	8703930	0.000134882	1285	10347910	0.00012418	1154	11494140	0.000100399	0.00011982	959	8757572	0.000109505	1389	12849093	0.000108101	1329	11802609	0.000112602	463	4252121	0.000108887	404	4205396	9.60671e-05	494	4246095	0.000116342	0.000108584	574	5108736	0.000112357	620	6008895	0.00010318	806	8085658	9.96827e-05	0.000105073
VNG_RS00700	125	1761716	7.09535e-05	123	1491755	8.24532e-05	81	1507763	5.3722e-05	6.90429e-05	454	8703930	5.21603e-05	465	10347910	4.49366e-05	442	11494140	3.84544e-05	4.51838e-05	496	8757572	5.66367e-05	873	12849093	6.79425e-05	709	11802609	6.00715e-05	289	4252121	6.79661e-05	289	4205396	6.87212e-05	281	4246095	6.61785e-05	6.45861e-05	360	5108736	7.04675e-05	429	6008895	7.13942e-05	474	8085658	5.86223e-05	6.6828e-05
VNG_RS00705	8	1761716	4.54103e-06	14	1491755	9.38492e-06	12	1507763	7.95881e-06	7.29492e-06	86	8703930	9.88059e-06	128	10347910	1.23696e-05	125	11494140	1.08751e-05	1.10418e-05	127	8757572	1.45017e-05	171	12849093	1.33083e-05	197	11802609	1.66912e-05	23	4252121	5.40907e-06	39	4205396	9.2738e-06	38	4246095	8.9494e-06	1.13556e-05	31	5108736	6.06804e-06	55	6008895	9.1531e-06	84	8085658	1.03888e-05	8.53663e-06
VNG_RS00715	606	1761716	0.000343983	570	1491755	0.0003821	789	1507763	0.000523292	0.000416458	4088	8703930	0.000469673	5345	10347910	0.000516529	4919	11494140	0.000427957	0.000471387	6223	8757572	0.000710585	7137	12849093	0.000555448	7106	11802609	0.00060207	1578	4252121	0.000371109	1730	4205396	0.000411376	2353	4246095	0.000554156	0.000534124	2069	5108736	0.000404993	2511	6008895	0.00041788	4594	8085658	0.000568166	0.00046368
VNG_RS00720	294	1761716	0.000166883	264	1491755	0.000176973	341	1507763	0.000226163	0.000190006	2224	8703930	0.000255517	2860	10347910	0.000276384	2664	11494140	0.00023177	0.000254557	1789	8757572	0.00020428	2455	12849093	0.000191064	2409	11802609	0.000204107	748	4252121	0.000175912	772	4205396	0.000183574	1016	4246095	0.000239279	0.000199703	1014	5108736	0.000198484	1269	6008895	0.000211187	2008	8085658	0.000248341	0.000219337
VNG_RS00725	88	1761716	4.99513e-05	78	1491755	5.22874e-05	55	1507763	3.64779e-05	4.62389e-05	286	8703930	3.28587e-05	319	10347910	3.08275e-05	306	11494140	2.66223e-05	3.01028e-05	362	8757572	4.13357e-05	788	12849093	6.13273e-05	439	11802609	3.71952e-05	268	4252121	6.30274e-05	277	4205396	6.58678e-05	148	4246095	3.48556e-05	5.06015e-05	290	5108736	5.67655e-05	359	6008895	5.97448e-05	354	8085658	4.37812e-05	5.34305e-05
VNG_RS00730	4087	1761716	0.0023199	3414	1491755	0.00228858	3747	1507763	0.00248514	0.00236454	14010	8703930	0.00160962	16071	10347910	0.00155307	15182	11494140	0.00132085	0.00149451	17251	8757572	0.00196984	20794	12849093	0.00161832	20896	11802609	0.00177046	8916	4252121	0.00209684	8784	4205396	0.00208875	9077	4246095	0.00213773	0.00194699	8649	5108736	0.00169298	10487	6008895	0.00174525	14295	8085658	0.00176795	0.00173539
VNG_RS00735	527	1761716	0.00029914	447	1491755	0.000299647	484	1507763	0.000321005	0.000306598	1419	8703930	0.00016303	1688	10347910	0.000163125	1819	11494140	0.000158255	0.00016147	1936	8757572	0.000221066	2649	12849093	0.000206162	3112	11802609	0.000263671	1137	4252121	0.000267396	1170	4205396	0.000278214	1222	4246095	0.000287794	0.00025405	1402	5108736	0.000274432	1692	6008895	0.000281583	2476	8085658	0.000306221	0.000287412
VNG_RS00740	259	1761716	0.000147016	205	1491755	0.000137422	269	1507763	0.00017841	0.000154283	1382	8703930	0.000158779	1723	10347910	0.000166507	1726	11494140	0.000150163	0.000158483	1575	8757572	0.000179844	2031	12849093	0.000158066	1850	11802609	0.000156745	721	4252121	0.000169562	764	4205396	0.000181671	794	4246095	0.000186995	0.000172147	839	5108736	0.000164228	1087	6008895	0.000180898	1572	8085658	0.000194418	0.000179848
VNG_RS00745	24	1761716	1.36231e-05	39	1491755	2.61437e-05	27	1507763	1.79073e-05	1.92247e-05	144	8703930	1.65443e-05	142	10347910	1.37226e-05	166	11494140	1.44421e-05	1.4903e-05	124	8757572	1.41592e-05	272	12849093	2.11688e-05	162	11802609	1.37258e-05	74	4252121	1.74031e-05	90	4205396	2.14011e-05	56	4246095	1.31886e-05	1.68411e-05	80	5108736	1.56595e-05	123	6008895	2.04697e-05	120	8085658	1.48411e-05	1.69901e-05
VNG_RS00750	66	1761716	3.74635e-05	82	1491755	5.49688e-05	60	1507763	3.97941e-05	4.40754e-05	305	8703930	3.50416e-05	394	10347910	3.80753e-05	475	11494140	4.13254e-05	3.81475e-05	368	8757572	4.20208e-05	615	12849093	4.78633e-05	605	11802609	5.12599e-05	171	4252121	4.02152e-05	206	4205396	4.89847e-05	188	4246095	4.4276e-05	4.577e-05	220	5108736	4.30635e-05	290	6008895	4.82618e-05	333	8085658	4.1184e-05	4.41698e-05
VNG_RS00755	690	1761716	0.000391664	571	1491755	0.000382771	519	1507763	0.000344219	0.000372884	3033	8703930	0.000348463	3994	10347910	0.000385972	4842	11494140	0.000421258	0.000385231	3197	8757572	0.000365056	4670	12849093	0.00036345	4536	11802609	0.000384322	1649	4252121	0.000387806	1573	4205396	0.000374043	1532	4246095	0.000360802	0.00037258	1853	5108736	0.000362712	2281	6008895	0.000379604	2961	8085658	0.000366204	0.000369507
VNG_RS00760	94	1761716	5.33571e-05	105	1491755	7.03869e-05	78	1507763	5.17323e-05	5.84921e-05	769	8703930	8.83509e-05	942	10347910	9.10329e-05	1108	11494140	9.63969e-05	9.19269e-05	1175	8757572	0.00013417	2456	12849093	0.000191142	1363	11802609	0.000115483	269	4252121	6.32625e-05	301	4205396	7.15747e-05	252	4246095	5.93486e-05	0.00010583	342	5108736	6.69442e-05	456	6008895	7.58875e-05	487	8085658	6.02301e-05	6.76873e-05
VNG_RS00765	522	1761716	0.000296302	481	1491755	0.000322439	500	1507763	0.000331617	0.000316786	2398	8703930	0.000275508	2849	10347910	0.000275321	3430	11494140	0.000298413	0.000283081	2707	8757572	0.000309104	4193	12849093	0.000326327	4394	11802609	0.000372291	1230	4252121	0.000289267	1387	4205396	0.000329814	1387	4246095	0.000326653	0.000325576	1461	5108736	0.000285981	2016	6008895	0.000335503	2639	8085658	0.00032638	0.000315955
VNG_RS00770	133	1761716	7.54946e-05	109	1491755	7.30683e-05	128	1507763	8.4894e-05	7.7819e-05	666	8703930	7.65172e-05	679	10347910	6.56171e-05	630	11494140	5.48105e-05	6.56483e-05	557	8757572	6.36021e-05	965	12849093	7.51026e-05	607	11802609	5.14293e-05	283	4252121	6.6555e-05	282	4205396	6.70567e-05	270	4246095	6.35878e-05	6.45556e-05	341	5108736	6.67484e-05	419	6008895	6.973e-05	541	8085658	6.69086e-05	6.77957e-05
VNG_RS00775	33	1761716	1.87317e-05	27	1491755	1.80995e-05	28	1507763	1.85706e-05	1.84673e-05	128	8703930	1.4706e-05	138	10347910	1.3336e-05	156	11494140	1.35721e-05	1.38714e-05	220	8757572	2.51211e-05	358	12849093	2.78619e-05	221	11802609	1.87247e-05	66	4252121	1.55217e-05	86	4205396	2.04499e-05	85	4246095	2.00184e-05	2.12829e-05	114	5108736	2.23147e-05	115	6008895	1.91383e-05	138	8085658	1.70673e-05	1.95068e-05
VNG_RS00780	106	1761716	6.01686e-05	99	1491755	6.63648e-05	74	1507763	4.90793e-05	5.85376e-05	156	8703930	1.79229e-05	157	10347910	1.51721e-05	108	11494140	9.39609e-06	1.41637e-05	266	8757572	3.03737e-05	625	12849093	4.86416e-05	376	11802609	3.18574e-05	205	4252121	4.82112e-05	182	4205396	4.32777e-05	175	4246095	4.12143e-05	4.0596e-05	258	5108736	5.05017e-05	314	6008895	5.22559e-05	255	8085658	3.15373e-05	4.4765e-05
VNG_RS00785	192	1761716	0.000108985	182	1491755	0.000122004	218	1507763	0.000144585	0.000125191	1224	8703930	0.000140626	1345	10347910	0.000129978	994	11494140	8.64788e-05	0.000119028	1521	8757572	0.000173678	1698	12849093	0.000132149	2060	11802609	0.000174538	453	4252121	0.000106535	448	4205396	0.00010653	621	4246095	0.000146252	0.000139947	586	5108736	0.000114705	716	6008895	0.000119157	1220	8085658	0.000150884	0.000128249
VNG_RS00795	4264	1761716	0.00242037	3274	1491755	0.00219473	2948	1507763	0.00195521	0.0021901	11307	8703930	0.00129907	12433	10347910	0.0012015	9071	11494140	0.000789185	0.00109658	5087	8757572	0.000580869	6199	12849093	0.000482447	11636	11802609	0.000985884	4555	4252121	0.00107123	4096	4205396	0.000973987	4082	4246095	0.000961354	0.000842628	4637	5108736	0.000907661	4455	6008895	0.000741401	5850	8085658	0.000723503	0.000790855
VNG_RS00800	549	1761716	0.000311628	457	1491755	0.000306351	492	1507763	0.000326311	0.000314763	1732	8703930	0.000198991	2376	10347910	0.000229612	2481	11494140	0.000215849	0.000214817	1751	8757572	0.000199941	2118	12849093	0.000164837	2704	11802609	0.000229102	1032	4252121	0.000242702	1062	4205396	0.000252533	1117	4246095	0.000263065	0.000225363	1137	5108736	0.00022256	1471	6008895	0.000244804	2062	8085658	0.000255019	0.000240794
VNG_RS00805	13	1761716	7.37917e-06	9	1491755	6.03316e-06	10	1507763	6.63234e-06	6.68156e-06	15	8703930	1.72336e-06	24	10347910	2.31931e-06	17	11494140	1.47901e-06	1.84056e-06	33	8757572	3.76817e-06	60	12849093	4.66959e-06	50	11802609	4.23635e-06	27	4252121	6.34977e-06	24	4205396	5.70695e-06	17	4246095	4.00368e-06	4.78909e-06	22	5108736	4.30635e-06	18	6008895	2.99556e-06	26	8085658	3.21557e-06	3.50583e-06
VNG_RS00810	41	1761716	2.32728e-05	42	1491755	2.81548e-05	32	1507763	2.12235e-05	2.4217e-05	340	8703930	3.90628e-05	376	10347910	3.63358e-05	347	11494140	3.01893e-05	3.5196e-05	113	8757572	1.29031e-05	194	12849093	1.50983e-05	106	11802609	8.98107e-06	67	4252121	1.57568e-05	60	4205396	1.42674e-05	63	4246095	1.48372e-05	1.36407e-05	52	5108736	1.01786e-05	85	6008895	1.41457e-05	116	8085658	1.43464e-05	1.28902e-05
VNG_RS00815	398	1761716	0.000225916	286	1491755	0.00019172	371	1507763	0.00024606	0.000221232	2017	8703930	0.000231734	2265	10347910	0.000218885	2925	11494140	0.000254477	0.000235032	3202	8757572	0.000365626	4574	12849093	0.000355978	2940	11802609	0.000249097	879	4252121	0.00020672	1005	4205396	0.000238979	1028	4246095	0.000242105	0.000276418	1041	5108736	0.000203769	1356	6008895	0.000225665	2084	8085658	0.00025774	0.000229058
VNG_RS00830	2	1761716	1.13526e-06	2	1491755	1.3407e-06	5	1507763	3.31617e-06	1.93071e-06	30	8703930	3.44672e-06	51	10347910	4.92853e-06	52	11494140	4.52404e-06	4.29976e-06	25	8757572	2.85467e-06	47	12849093	3.65785e-06	33	11802609	2.79599e-06	8	4252121	1.88141e-06	15	4205396	3.56685e-06	9	4246095	2.11959e-06	2.81273e-06	6	5108736	1.17446e-06	19	6008895	3.16198e-06	25	8085658	3.09189e-06	2.47611e-06
VNG_RS00835	7	1761716	3.9734e-06	2	1491755	1.3407e-06	5	1507763	3.31617e-06	2.87676e-06	23	8703930	2.64248e-06	22	10347910	2.12603e-06	22	11494140	1.91402e-06	2.22751e-06	20	8757572	2.28374e-06	51	12849093	3.96915e-06	16	11802609	1.35563e-06	3	4252121	7.0553e-07	3	4205396	7.13369e-07	6	4246095	1.41306e-06	1.74008e-06	5	5108736	9.78716e-07	9	6008895	1.49778e-06	7	8085658	8.6573e-07	1.11408e-06
VNG_RS00840	0	1761716	0	0	1491755	0	1	1507763	6.63234e-07	2.21078e-07	31	8703930	3.56161e-06	24	10347910	2.31931e-06	36	11494140	3.13203e-06	3.00432e-06	17	8757572	1.94118e-06	30	12849093	2.3348e-06	13	11802609	1.10145e-06	1	4252121	2.35177e-07	5	4205396	1.18895e-06	0	4246095	0	1.13359e-06	2	5108736	3.91486e-07	4	6008895	6.6568e-07	3	8085658	3.71027e-07	4.76064e-07
VNG_RS00845	2	1761716	1.13526e-06	2	1491755	1.3407e-06	3	1507763	1.9897e-06	1.48855e-06	19	8703930	2.18292e-06	44	10347910	4.25207e-06	41	11494140	3.56704e-06	3.33401e-06	29	8757572	3.31142e-06	73	12849093	5.68133e-06	38	11802609	3.21963e-06	7	4252121	1.64624e-06	10	4205396	2.3779e-06	5	4246095	1.17755e-06	2.90234e-06	5	5108736	9.78716e-07	8	6008895	1.33136e-06	12	8085658	1.48411e-06	1.26473e-06
VNG_RS00860	4482	1761716	0.00254411	3744	1491755	0.0025098	4675	1507763	0.00310062	0.00271818	28455	8703930	0.00326921	35248	10347910	0.00340629	28490	11494140	0.00247865	0.00305139	24263	8757572	0.00277052	21422	12849093	0.0016672	37239	11802609	0.00315515	9960	4252121	0.00234236	9856	4205396	0.00234366	13350	4246095	0.00314407	0.00257049	11649	5108736	0.00228021	13663	6008895	0.0022738	23900	8085658	0.00295585	0.00250329
VNG_RS00875	0	1761716	0	0	1491755	0	0	1507763	0	0	0	8703930	0	0	10347910	0	0	11494140	0	0	0	8757572	0	0	12849093	0	0	11802609	0	0	4252121	0	0	4205396	0	0	4246095	0	0	0	5108736	0	0	6008895	0	0	8085658	0	0
VNG_RS00880	123	1761716	6.98183e-05	99	1491755	6.63648e-05	86	1507763	5.70381e-05	6.44071e-05	502	8703930	5.76751e-05	500	10347910	4.83189e-05	415	11494140	3.61054e-05	4.73665e-05	270	8757572	3.08305e-05	353	12849093	2.74728e-05	349	11802609	2.95697e-05	180	4252121	4.23318e-05	162	4205396	3.85219e-05	152	4246095	3.57976e-05	3.40874e-05	182	5108736	3.56253e-05	220	6008895	3.66124e-05	262	8085658	3.24031e-05	3.48802e-05
VNG_RS00885	64	1761716	3.63282e-05	37	1491755	2.4803e-05	49	1507763	3.24985e-05	3.12099e-05	303	8703930	3.48119e-05	287	10347910	2.77351e-05	175	11494140	1.52251e-05	2.5924e-05	212	8757572	2.42076e-05	264	12849093	2.05462e-05	282	11802609	2.3893e-05	141	4252121	3.31599e-05	144	4205396	3.42417e-05	136	4246095	3.20294e-05	2.8013e-05	137	5108736	2.68168e-05	173	6008895	2.87907e-05	213	8085658	2.63429e-05	2.73168e-05
VNG_RS00895	112	1761716	6.35744e-05	124	1491755	8.31236e-05	149	1507763	9.88219e-05	8.18399e-05	716	8703930	8.22617e-05	979	10347910	9.46085e-05	1354	11494140	0.000117799	9.82231e-05	1400	8757572	0.000159862	2328	12849093	0.00018118	2854	11802609	0.000241811	400	4252121	9.40707e-05	354	4205396	8.41776e-05	387	4246095	9.11426e-05	0.000142041	491	5108736	9.61099e-05	528	6008895	8.78697e-05	864	8085658	0.000106856	9.69452e-05
VNG_RS00900	66	1761716	3.74635e-05	50	1491755	3.35176e-05	44	1507763	2.91823e-05	3.33878e-05	427	8703930	4.90583e-05	649	10347910	6.2718e-05	878	11494140	7.63868e-05	6.2721e-05	529	8757572	6.04049e-05	1235	12849093	9.61157e-05	1240	11802609	0.000105062	99	4252121	2.32825e-05	101	4205396	2.40168e-05	121	4246095	2.84968e-05	5.62297e-05	136	5108736	2.66211e-05	154	6008895	2.56287e-05	222	8085658	2.7456e-05	2.65686e-05
VNG_RS00905	172	1761716	9.76321e-05	115	1491755	7.70904e-05	108	1507763	7.16293e-05	8.21173e-05	502	8703930	5.76751e-05	700	10347910	6.76465e-05	970	11494140	8.43908e-05	6.99041e-05	916	8757572	0.000104595	1709	12849093	0.000133005	1888	11802609	0.000159965	383	4252121	9.00727e-05	375	4205396	8.91712e-05	328	4246095	7.72474e-05	0.000109009	492	5108736	9.63056e-05	532	6008895	8.85354e-05	742	8085658	9.17674e-05	9.22028e-05
VNG_RS00910	16	1761716	9.08205e-06	11	1491755	7.37387e-06	17	1507763	1.1275e-05	9.24363e-06	80	8703930	9.19125e-06	109	10347910	1.05335e-05	224	11494140	1.94882e-05	1.3071e-05	206	8757572	2.35225e-05	487	12849093	3.79015e-05	539	11802609	4.56679e-05	43	4252121	1.01126e-05	57	4205396	1.3554e-05	58	4246095	1.36596e-05	2.40697e-05	64	5108736	1.25276e-05	64	6008895	1.06509e-05	128	8085658	1.58305e-05	1.3003e-05
VNG_RS00915	33	1761716	1.87317e-05	38	1491755	2.54734e-05	25	1507763	1.65809e-05	2.0262e-05	166	8703930	1.90718e-05	199	10347910	1.92309e-05	269	11494140	2.34032e-05	2.05687e-05	321	8757572	3.6654e-05	666	12849093	5.18325e-05	446	11802609	3.77883e-05	136	4252121	3.1984e-05	122	4205396	2.90103e-05	97	4246095	2.28445e-05	3.50189e-05	117	5108736	2.29019e-05	171	6008895	2.84578e-05	216	8085658	2.6714e-05	2.60246e-05
VNG_RS00920	10	1761716	5.67628e-06	11	1491755	7.37387e-06	13	1507763	8.62204e-06	7.22406e-06	73	8703930	8.38702e-06	65	10347910	6.28146e-06	28	11494140	2.43602e-06	5.7015e-06	32	8757572	3.65398e-06	26	12849093	2.02349e-06	30	11802609	2.54181e-06	8	4252121	1.88141e-06	19	4205396	4.518e-06	9	4246095	2.11959e-06	2.78972e-06	14	5108736	2.7404e-06	10	6008895	1.6642e-06	21	8085658	2.59719e-06	2.33393e-06
VNG_RS00925	273	1761716	0.000154963	245	1491755	0.000164236	192	1507763	0.000127341	0.000148847	1201	8703930	0.000137984	1261	10347910	0.00012186	1496	11494140	0.000130153	0.000129999	1124	8757572	0.000128346	2299	12849093	0.000178923	1699	11802609	0.000143951	723	4252121	0.000170033	780	4205396	0.000185476	614	4246095	0.000144603	0.000158555	930	5108736	0.000182041	1074	6008895	0.000178735	990	8085658	0.000122439	0.000161072
VNG_RS00930	332	1761716	0.000188453	286	1491755	0.00019172	310	1507763	0.000205603	0.000195259	1074	8703930	0.000123393	1157	10347910	0.00011181	1597	11494140	0.00013894	0.000124714	1627	8757572	0.000185782	2524	12849093	0.000196434	2594	11802609	0.000219782	838	4252121	0.000197078	988	4205396	0.000234936	975	4246095	0.000229623	0.000210606	1013	5108736	0.000198288	1268	6008895	0.00021102	1720	8085658	0.000212722	0.000207344
VNG_RS00935	141	1761716	8.00356e-05	130	1491755	8.71457e-05	143	1507763	9.48425e-05	8.73413e-05	921	8703930	0.000105814	1114	10347910	0.000107655	1363	11494140	0.000118582	0.000110684	854	8757572	9.75156e-05	1144	12849093	8.90335e-05	1151	11802609	9.75208e-05	359	4252121	8.44285e-05	405	4205396	9.63048e-05	437	4246095	0.000102918	9.46202e-05	408	5108736	7.98632e-05	546	6008895	9.08653e-05	731	8085658	9.0407e-05	8.70452e-05
VNG_RS00940	269	1761716	0.000152692	264	1491755	0.000176973	362	1507763	0.000240091	0.000189919	2528	8703930	0.000290444	2937	10347910	0.000283825	3206	11494140	0.000278925	0.000284398	2717	8757572	0.000310246	3328	12849093	0.000259007	3541	11802609	0.000300018	816	4252121	0.000191904	913	4205396	0.000217102	1105	4246095	0.000260239	0.000256419	1056	5108736	0.000206705	1329	6008895	0.000221172	2173	8085658	0.000268747	0.000232208
VNG_RS00945	108	1761716	6.13039e-05	108	1491755	7.23979e-05	138	1507763	9.15263e-05	7.5076e-05	1079	8703930	0.000123967	1287	10347910	0.000124373	1593	11494140	0.000138592	0.000128977	1096	8757572	0.000125149	1245	12849093	9.6894e-05	1868	11802609	0.00015827	334	4252121	7.8549e-05	388	4205396	9.22624e-05	509	4246095	0.000119875	0.000111833	404	5108736	7.90802e-05	525	6008895	8.73705e-05	933	8085658	0.000115389	9.39467e-05
VNG_RS00950	199	1761716	0.000112958	157	1491755	0.000105245	150	1507763	9.94851e-05	0.000105896	2466	8703930	0.00028332	3017	10347910	0.000291556	3829	11494140	0.000333126	0.000302668	1058	8757572	0.00012081	2051	12849093	0.000159622	1026	11802609	8.69299e-05	552	4252121	0.000129818	569	4205396	0.000135302	552	4246095	0.000130002	0.000127081	654	5108736	0.000128016	808	6008895	0.000134467	1082	8085658	0.000133817	0.0001321
VNG_RS00955	1652	1761716	0.000937722	1317	1491755	0.000882853	1485	1507763	0.000984903	0.000935159	5434	8703930	0.000624316	6349	10347910	0.000613554	6630	11494140	0.000576816	0.000604895	6324	8757572	0.000722118	7578	12849093	0.000589769	8321	11802609	0.000705014	3088	4252121	0.000726226	3052	4205396	0.000725734	3258	4246095	0.000767293	0.000706026	3954	5108736	0.000773968	4279	6008895	0.000712111	5976	8085658	0.000739086	0.000741722
VNG_RS00960	122	1761716	6.92507e-05	116	1491755	7.77608e-05	110	1507763	7.29558e-05	7.33224e-05	863	8703930	9.91506e-05	993	10347910	9.59614e-05	1257	11494140	0.00010936	0.000101491	948	8757572	0.000108249	1752	12849093	0.000136352	949	11802609	8.0406e-05	352	4252121	8.27822e-05	392	4205396	9.32136e-05	320	4246095	7.53634e-05	9.60611e-05	421	5108736	8.24079e-05	583	6008895	9.70228e-05	684	8085658	8.45942e-05	8.80083e-05
VNG_RS00965	41	1761716	2.32728e-05	40	1491755	2.68141e-05	49	1507763	3.24985e-05	2.75284e-05	1917	8703930	0.000220245	2325	10347910	0.000224683	2646	11494140	0.000230204	0.000225044	600	8757572	6.85121e-05	601	12849093	4.67737e-05	542	11802609	4.5922e-05	116	4252121	2.72805e-05	130	4205396	3.09127e-05	129	4246095	3.03809e-05	4.16303e-05	143	5108736	2.79913e-05	222	6008895	3.69452e-05	300	8085658	3.71027e-05	3.40131e-05
VNG_RS00970	1185	1761716	0.00067264	1101	1491755	0.000738057	975	1507763	0.000646653	0.000685783	4319	8703930	0.000496213	4603	10347910	0.000444824	4358	11494140	0.00037915	0.000440062	4518	8757572	0.000515896	6465	12849093	0.000503148	5640	11802609	0.00047786	2451	4252121	0.000576418	2253	4205396	0.00053574	2224	4246095	0.000523775	0.00052214	2770	5108736	0.000542208	3243	6008895	0.0005397	4400	8085658	0.000544173	0.000542027
VNG_RS00975	58	1761716	3.29224e-05	47	1491755	3.15065e-05	44	1507763	2.91823e-05	3.12038e-05	190	8703930	2.18292e-05	235	10347910	2.27099e-05	209	11494140	1.81832e-05	2.09074e-05	332	8757572	3.79101e-05	448	12849093	3.48663e-05	398	11802609	3.37214e-05	110	4252121	2.58694e-05	155	4205396	3.68574e-05	136	4246095	3.20294e-05	3.35423e-05	139	5108736	2.72083e-05	181	6008895	3.0122e-05	267	8085658	3.30214e-05	3.01172e-05
VNG_RS00980	133	1761716	7.54946e-05	114	1491755	7.64201e-05	118	1507763	7.82616e-05	7.67254e-05	480	8703930	5.51475e-05	560	10347910	5.41172e-05	624	11494140	5.42885e-05	5.45177e-05	802	8757572	9.15779e-05	1135	12849093	8.83331e-05	871	11802609	7.37972e-05	387	4252121	9.10134e-05	346	4205396	8.22752e-05	360	4246095	8.47838e-05	8.52968e-05	468	5108736	9.16078e-05	528	6008895	8.78697e-05	725	8085658	8.96649e-05	8.97142e-05
VNG_RS00990	38	1761716	2.15699e-05	36	1491755	2.41326e-05	31	1507763	2.05603e-05	2.20876e-05	113	8703930	1.29826e-05	135	10347910	1.30461e-05	127	11494140	1.10491e-05	1.23593e-05	212	8757572	2.42076e-05	312	12849093	2.42819e-05	264	11802609	2.23679e-05	81	4252121	1.90493e-05	94	4205396	2.23522e-05	75	4246095	1.76633e-05	2.16537e-05	99	5108736	1.93786e-05	125	6008895	2.08025e-05	167	8085658	2.06539e-05	2.02783e-05
VNG_RS00995	31	1761716	1.75965e-05	28	1491755	1.87698e-05	32	1507763	2.12235e-05	1.91966e-05	159	8703930	1.82676e-05	224	10347910	2.16469e-05	274	11494140	2.38382e-05	2.12509e-05	303	8757572	3.45986e-05	405	12849093	3.15197e-05	426	11802609	3.60937e-05	81	4252121	1.90493e-05	119	4205396	2.8297e-05	80	4246095	1.88408e-05	2.80665e-05	101	5108736	1.97701e-05	154	6008895	2.56287e-05	211	8085658	2.60956e-05	2.38314e-05
VNG_RS01000	117	1761716	6.64125e-05	83	1491755	5.56392e-05	78	1507763	5.17323e-05	5.7928e-05	350	8703930	4.02117e-05	414	10347910	4.00081e-05	474	11494140	4.12384e-05	4.04861e-05	424	8757572	4.84152e-05	716	12849093	5.57238e-05	570	11802609	4.82944e-05	275	4252121	6.46736e-05	278	4205396	6.61055e-05	224	4246095	5.27544e-05	5.59945e-05	285	5108736	5.57868e-05	377	6008895	6.27403e-05	451	8085658	5.57778e-05	5.81016e-05
VNG_RS01005	133	1761716	7.54946e-05	155	1491755	0.000103904	79	1507763	5.23955e-05	7.72648e-05	460	8703930	5.28497e-05	540	10347910	5.21845e-05	660	11494140	5.74206e-05	5.41516e-05	787	8757572	8.98651e-05	1587	12849093	0.000123511	953	11802609	8.07449e-05	318	4252121	7.47862e-05	391	4205396	9.29758e-05	239	4246095	5.6287e-05	8.63616e-05	407	5108736	7.96675e-05	524	6008895	8.72041e-05	543	8085658	6.71559e-05	7.80092e-05
VNG_RS01010	187	1761716	0.000106147	243	1491755	0.000162895	137	1507763	9.08631e-05	0.000119968	629	8703930	7.22662e-05	610	10347910	5.89491e-05	697	11494140	6.06396e-05	6.39516e-05	1770	8757572	0.000202111	5257	12849093	0.000409134	6233	11802609	0.000528104	669	4252121	0.000157333	969	4205396	0.000230418	537	4246095	0.000126469	0.000275595	840	5108736	0.000164424	1464	6008895	0.000243639	1141	8085658	0.000141114	0.000183059
VNG_RS01015	950	1761716	0.000539247	1189	1491755	0.000797048	705	1507763	0.00046758	0.000601292	2785	8703930	0.00031997	2713	10347910	0.000262179	2934	11494140	0.000255261	0.000279136	5344	8757572	0.000610215	16830	12849093	0.00130982	20710	11802609	0.0017547	2236	4252121	0.000525855	3248	4205396	0.000772341	1874	4246095	0.000441347	0.000902379	2845	5108736	0.000556889	4695	6008895	0.000781342	4038	8085658	0.000499403	0.000612545
VNG_RS01020	329	1761716	0.00018675	294	1491755	0.000197083	291	1507763	0.000193001	0.000192278	656	8703930	7.53683e-05	665	10347910	6.42642e-05	619	11494140	5.38535e-05	6.44953e-05	824	8757572	9.409e-05	1158	12849093	9.01231e-05	1056	11802609	8.94717e-05	537	4252121	0.00012629	629	4205396	0.00014957	546	4246095	0.000128589	0.000113022	713	5108736	0.000139565	816	6008895	0.000135799	1038	8085658	0.000128375	0.00013458
VNG_RS01025	217	1761716	0.000123175	193	1491755	0.000129378	163	1507763	0.000108107	0.00012022	632	8703930	7.26109e-05	748	10347910	7.22851e-05	626	11494140	5.44625e-05	6.64528e-05	819	8757572	9.35191e-05	1349	12849093	0.000104988	986	11802609	8.35409e-05	409	4252121	9.61873e-05	461	4205396	0.000109621	428	4246095	0.000100798	9.81091e-05	518	5108736	0.000101395	644	6008895	0.000107174	820	8085658	0.000101414	0.000103328
VNG_RS01030	584	1761716	0.000331495	520	1491755	0.000348583	445	1507763	0.000295139	0.000325072	896	8703930	0.000102942	947	10347910	9.15161e-05	717	11494140	6.23796e-05	8.56126e-05	1511	8757572	0.000172536	2135	12849093	0.00016616	1725	11802609	0.000146154	983	4252121	0.000231179	1005	4205396	0.000238979	947	4246095	0.000223028	0.000196339	1196	5108736	0.000234109	1488	6008895	0.000247633	1935	8085658	0.000239313	0.000240351
VNG_RS01035	1357	1761716	0.000770272	1037	1491755	0.000695154	993	1507763	0.000658592	0.000708006	5354	8703930	0.000615124	5986	10347910	0.000578474	5427	11494140	0.000472154	0.000555251	6502	8757572	0.000742443	8748	12849093	0.000680826	11018	11802609	0.000933522	3299	4252121	0.000775848	2988	4205396	0.000710516	2907	4246095	0.000684629	0.000754631	3562	5108736	0.000697237	4071	6008895	0.000677496	5405	8085658	0.000668468	0.000681067
VNG_RS01040	78	1761716	4.4275e-05	65	1491755	4.35728e-05	105	1507763	6.96396e-05	5.24958e-05	795	8703930	9.13381e-05	963	10347910	9.30623e-05	1010	11494140	8.78709e-05	9.07571e-05	648	8757572	7.39931e-05	770	12849093	5.99264e-05	1205	11802609	0.000102096	227	4252121	5.33851e-05	208	4205396	4.94603e-05	344	4246095	8.10156e-05	6.99794e-05	281	5108736	5.50038e-05	345	6008895	5.74149e-05	596	8085658	7.37108e-05	6.20432e-05
VNG_RS01045	94	1761716	5.33571e-05	76	1491755	5.09467e-05	111	1507763	7.3619e-05	5.93076e-05	1172	8703930	0.000134652	1543	10347910	0.000149112	1573	11494140	0.000136852	0.000140205	724	8757572	8.26713e-05	804	12849093	6.25725e-05	1215	11802609	0.000102943	205	4252121	4.82112e-05	224	4205396	5.32649e-05	298	4246095	7.01821e-05	6.99742e-05	333	5108736	6.51825e-05	328	6008895	5.45857e-05	606	8085658	7.49475e-05	6.49052e-05
VNG_RS01050	4053	1761716	0.0023006	3565	1491755	0.0023898	4022	1507763	0.00266753	0.00245264	19994	8703930	0.00229712	25749	10347910	0.00248833	28964	11494140	0.00251989	0.00243511	21079	8757572	0.00240695	23129	12849093	0.00180005	17529	11802609	0.00148518	10278	4252121	0.00241715	9669	4205396	0.00229919	11116	4246095	0.00261793	0.00217107	11677	5108736	0.00228569	14103	6008895	0.00234702	20395	8085658	0.00252237	0.00238503
VNG_RS01055	2322	1761716	0.00131803	2155	1491755	0.00144461	1899	1507763	0.00125948	0.00134071	10369	8703930	0.0011913	9849	10347910	0.000951786	8180	11494140	0.000711667	0.000951585	10859	8757572	0.00123996	15157	12849093	0.00117962	15207	11802609	0.00128844	6080	4252121	0.00142987	5903	4205396	0.00140367	5556	4246095	0.0013085	0.00130834	7205	5108736	0.00141033	8680	6008895	0.00144453	10101	8085658	0.00124925	0.00136803
VNG_RS01060	258	1761716	0.000146448	227	1491755	0.00015217	162	1507763	0.000107444	0.000135354	844	8703930	9.69677e-05	1042	10347910	0.000100697	1429	11494140	0.000124324	0.00010733	1144	8757572	0.00013063	2456	12849093	0.000191142	2178	11802609	0.000184535	816	4252121	0.000191904	759	4205396	0.000180482	541	4246095	0.000127411	0.000167684	879	5108736	0.000172058	1016	6008895	0.000169083	1075	8085658	0.000132951	0.000158031
VNG_RS01065	644	1761716	0.000365553	505	1491755	0.000338527	549	1507763	0.000364116	0.000356065	2565	8703930	0.000294694	3201	10347910	0.000309338	3721	11494140	0.00032373	0.000309254	3598	8757572	0.000410844	5202	12849093	0.000404853	6059	11802609	0.000513361	1535	4252121	0.000360996	1507	4205396	0.000358349	1767	4246095	0.000416147	0.000410759	1884	5108736	0.00036878	2254	6008895	0.000375111	3401	8085658	0.000420621	0.000388171
VNG_RS01070	805	1761716	0.000456941	578	1491755	0.000387463	768	1507763	0.000509364	0.000451256	3097	8703930	0.000355816	3744	10347910	0.000361812	3805	11494140	0.000331038	0.000349556	3338	8757572	0.000381156	3775	12849093	0.000293795	4787	11802609	0.000405588	1569	4252121	0.000368992	1573	4205396	0.000374043	1850	4246095	0.000435694	0.000376545	1828	5108736	0.000357818	2086	6008895	0.000347152	3316	8085658	0.000410109	0.000371693
VNG_RS01075	125	1761716	7.09535e-05	91	1491755	6.1002e-05	104	1507763	6.89764e-05	6.69773e-05	670	8703930	7.69767e-05	853	10347910	8.24321e-05	889	11494140	7.73438e-05	7.89175e-05	634	8757572	7.23945e-05	1034	12849093	8.04726e-05	945	11802609	8.0067e-05	335	4252121	7.87842e-05	331	4205396	7.87084e-05	349	4246095	8.21932e-05	7.877e-05	423	5108736	8.27993e-05	516	6008895	8.58727e-05	636	8085658	7.86578e-05	8.24433e-05
VNG_RS01080	89	1761716	5.05189e-05	80	1491755	5.36281e-05	102	1507763	6.76499e-05	5.72656e-05	696	8703930	7.99639e-05	922	10347910	8.91001e-05	1065	11494140	9.26559e-05	8.724e-05	885	8757572	0.000101055	1641	12849093	0.000127713	1106	11802609	9.37081e-05	283	4252121	6.6555e-05	329	4205396	7.82328e-05	302	4246095	7.11242e-05	8.97315e-05	369	5108736	7.22292e-05	503	6008895	8.37092e-05	583	8085658	7.2103e-05	7.60138e-05
VNG_RS01085	138	1761716	7.83327e-05	123	1491755	8.24532e-05	134	1507763	8.88734e-05	8.32198e-05	1146	8703930	0.000131665	1349	10347910	0.000130364	1547	11494140	0.00013459	0.000132206	965	8757572	0.00011019	1697	12849093	0.000132072	1208	11802609	0.00010235	359	4252121	8.44285e-05	430	4205396	0.00010225	384	4246095	9.0436e-05	0.000103621	426	5108736	8.33866e-05	624	6008895	0.000103846	879	8085658	0.000108711	9.86479e-05
VNG_RS01090	403	1761716	0.000228754	290	1491755	0.000194402	272	1507763	0.0001804	0.000201185	778	8703930	8.93849e-05	929	10347910	8.97766e-05	1094	11494140	9.51789e-05	9.14468e-05	2383	8757572	0.000272107	4490	12849093	0.000349441	2458	11802609	0.000208259	1188	4252121	0.00027939	957	4205396	0.000227565	852	4246095	0.000200655	0.000256236	1484	5108736	0.000290483	1481	6008895	0.000246468	1676	8085658	0.000207281	0.000248077
VNG_RS01095	86	1761716	4.8816e-05	78	1491755	5.22874e-05	75	1507763	4.97426e-05	5.0282e-05	262	8703930	3.01013e-05	323	10347910	3.1214e-05	399	11494140	3.47133e-05	3.20096e-05	649	8757572	7.41073e-05	1068	12849093	8.31187e-05	809	11802609	6.85442e-05	279	4252121	6.56143e-05	242	4205396	5.75451e-05	236	4246095	5.55805e-05	6.74183e-05	337	5108736	6.59654e-05	321	6008895	5.34208e-05	514	8085658	6.35693e-05	6.09852e-05
VNG_RS01100	47	1761716	2.66785e-05	30	1491755	2.01105e-05	39	1507763	2.58661e-05	2.42184e-05	263	8703930	3.02162e-05	289	10347910	2.79283e-05	323	11494140	2.81013e-05	2.87486e-05	221	8757572	2.52353e-05	435	12849093	3.38545e-05	291	11802609	2.46556e-05	85	4252121	1.999e-05	73	4205396	1.73587e-05	80	4246095	1.88408e-05	2.33225e-05	122	5108736	2.38807e-05	107	6008895	1.78069e-05	144	8085658	1.78093e-05	1.98323e-05
VNG_RS01105	226	1761716	0.000128284	160	1491755	0.000107256	180	1507763	0.000119382	0.000118307	1043	8703930	0.000119831	1218	10347910	0.000117705	1361	11494140	0.000118408	0.000118648	941	8757572	0.00010745	1487	12849093	0.000115728	1285	11802609	0.000108874	470	4252121	0.000110533	485	4205396	0.000115328	428	4246095	0.000100798	0.000109785	637	5108736	0.000124688	737	6008895	0.000122652	1047	8085658	0.000129489	0.000125609
VNG_RS01110	122	1761716	6.92507e-05	117	1491755	7.84311e-05	70	1507763	4.64264e-05	6.47027e-05	717	8703930	8.23766e-05	844	10347910	8.15624e-05	1054	11494140	9.16989e-05	8.52126e-05	718	8757572	8.19862e-05	1720	12849093	0.000133862	1188	11802609	0.000100656	400	4252121	9.40707e-05	395	4205396	9.39269e-05	271	4246095	6.38233e-05	9.47207e-05	454	5108736	8.88674e-05	568	6008895	9.45265e-05	565	8085658	6.98768e-05	8.44236e-05
VNG_RS01115	259	1761716	0.000147016	226	1491755	0.000151499	186	1507763	0.000123362	0.000140626	1004	8703930	0.00011535	1291	10347910	0.000124759	1436	11494140	0.000124933	0.000121681	1612	8757572	0.000184069	3537	12849093	0.000275272	2064	11802609	0.000174877	591	4252121	0.000138989	686	4205396	0.000163124	463	4246095	0.000109041	0.000174229	691	5108736	0.000135259	961	6008895	0.00015993	1019	8085658	0.000126026	0.000140405
VNG_RS01120	134	1761716	7.60622e-05	88	1491755	5.89909e-05	109	1507763	7.22925e-05	6.91152e-05	768	8703930	8.8236e-05	968	10347910	9.35455e-05	1433	11494140	0.000124672	0.000102151	1547	8757572	0.000176647	2979	12849093	0.000231845	2863	11802609	0.000242573	454	4252121	0.00010677	398	4205396	9.46403e-05	392	4246095	9.23201e-05	0.000157466	560	5108736	0.000109616	655	6008895	0.000109005	916	8085658	0.000113287	0.000110636
VNG_RS01125	228	1761716	0.000129419	186	1491755	0.000124685	216	1507763	0.000143259	0.000132454	1202	8703930	0.000138099	1521	10347910	0.000146986	1842	11494140	0.000160256	0.000148447	1134	8757572	0.000129488	1965	12849093	0.000152929	1684	11802609	0.00014268	578	4252121	0.000135932	579	4205396	0.00013768	558	4246095	0.000131415	0.000138354	769	5108736	0.000150526	882	6008895	0.000146782	1198	8085658	0.000148164	0.000148491
VNG_RS01130	71	1761716	4.03016e-05	73	1491755	4.89356e-05	68	1507763	4.50999e-05	4.47791e-05	347	8703930	3.9867e-05	425	10347910	4.10711e-05	501	11494140	4.35874e-05	4.15085e-05	445	8757572	5.08132e-05	621	12849093	4.83303e-05	531	11802609	4.49901e-05	172	4252121	4.04504e-05	139	4205396	3.30528e-05	159	4246095	3.74462e-05	4.25138e-05	218	5108736	4.2672e-05	253	6008895	4.21042e-05	374	8085658	4.62547e-05	4.3677e-05
VNG_RS01135	626	1761716	0.000355335	542	1491755	0.00036333	624	1507763	0.000413858	0.000377508	2701	8703930	0.00031032	3102	10347910	0.000299771	3538	11494140	0.000307809	0.000305966	3119	8757572	0.000356149	3841	12849093	0.000298932	3820	11802609	0.000323657	1326	4252121	0.000311844	1485	4205396	0.000353118	1675	4246095	0.00039448	0.000339697	1610	5108736	0.000315146	2131	6008895	0.000354641	3136	8085658	0.000387847	0.000352545
VNG_RS01140	757	1761716	0.000429695	711	1491755	0.00047662	650	1507763	0.000431102	0.000445806	3060	8703930	0.000351565	4235	10347910	0.000409261	4338	11494140	0.00037741	0.000379412	2273	8757572	0.000259547	3024	12849093	0.000235347	2212	11802609	0.000187416	1318	4252121	0.000309963	1308	4205396	0.000311029	1436	4246095	0.000338193	0.000273583	1515	5108736	0.000296551	1862	6008895	0.000309874	2428	8085658	0.000300285	0.000302237
VNG_RS01150	1188	1761716	0.000674343	1093	1491755	0.000732694	1180	1507763	0.000782616	0.000729884	5762	8703930	0.000662	6891	10347910	0.000665932	5782	11494140	0.000503039	0.000610323	5634	8757572	0.000643329	7043	12849093	0.000548132	7353	11802609	0.000622998	3286	4252121	0.000772791	3660	4205396	0.00087031	3754	4246095	0.000884106	0.000723611	3769	5108736	0.000737756	5153	6008895	0.000857562	6978	8085658	0.00086301	0.000819442
VNG_RS01155	118	1761716	6.69801e-05	91	1491755	6.1002e-05	70	1507763	4.64264e-05	5.81362e-05	266	8703930	3.05609e-05	308	10347910	2.97645e-05	316	11494140	2.74923e-05	2.92725e-05	280	8757572	3.19723e-05	587	12849093	4.56842e-05	422	11802609	3.57548e-05	186	4252121	4.37429e-05	217	4205396	5.16004e-05	151	4246095	3.55621e-05	4.07194e-05	231	5108736	4.52167e-05	250	6008895	4.1605e-05	284	8085658	3.51239e-05	4.06485e-05
VNG_RS01160	72	1761716	4.08692e-05	69	1491755	4.62542e-05	18	1507763	1.19382e-05	3.30206e-05	447	8703930	5.13561e-05	459	10347910	4.43568e-05	535	11494140	4.65455e-05	4.74195e-05	296	8757572	3.37993e-05	1550	12849093	0.000120631	505	11802609	4.27871e-05	207	4252121	4.86816e-05	224	4205396	5.32649e-05	93	4246095	2.19025e-05	5.35111e-05	285	5108736	5.57868e-05	354	6008895	5.89127e-05	180	8085658	2.22616e-05	4.56537e-05
VNG_RS01165	177	1761716	0.00010047	189	1491755	0.000126696	78	1507763	5.17323e-05	9.29663e-05	380	8703930	4.36584e-05	390	10347910	3.76888e-05	479	11494140	4.16734e-05	4.10069e-05	424	8757572	4.84152e-05	1168	12849093	9.09014e-05	637	11802609	5.39711e-05	377	4252121	8.86616e-05	385	4205396	9.1549e-05	156	4246095	3.67396e-05	6.8373e-05	406	5108736	7.94717e-05	549	6008895	9.13646e-05	319	8085658	3.94526e-05	7.00963e-05
VNG_RS01170	488	1761716	0.000277003	445	1491755	0.000298306	626	1507763	0.000415185	0.000330165	1975	8703930	0.000226909	2719	10347910	0.000262758	3275	11494140	0.000284928	0.000258198	2972	8757572	0.000339363	3351	12849093	0.000260797	4321	11802609	0.000366105	1227	4252121	0.000288562	1234	4205396	0.000293433	1531	4246095	0.000360567	0.000318138	1700	5108736	0.000332763	1959	6008895	0.000326017	2943	8085658	0.000363978	0.000340919
VNG_RS01175	159	1761716	9.02529e-05	134	1491755	8.98271e-05	149	1507763	9.88219e-05	9.29673e-05	1091	8703930	0.000125346	1272	10347910	0.000122923	1532	11494140	0.000133285	0.000127185	1061	8757572	0.000121152	1780	12849093	0.000138531	1410	11802609	0.000119465	393	4252121	9.24245e-05	414	4205396	9.8445e-05	449	4246095	0.000105744	0.000112627	515	5108736	0.000100808	615	6008895	0.000102348	853	8085658	0.000105495	0.000102884
VNG_RS01180	117	1761716	6.64125e-05	109	1491755	7.30683e-05	124	1507763	8.2241e-05	7.39073e-05	590	8703930	6.77855e-05	720	10347910	6.95793e-05	669	11494140	5.82036e-05	6.51894e-05	885	8757572	0.000101055	1184	12849093	9.21466e-05	1073	11802609	9.09121e-05	324	4252121	7.61973e-05	329	4205396	7.82328e-05	383	4246095	9.02005e-05	8.81241e-05	381	5108736	7.45781e-05	464	6008895	7.72189e-05	691	8085658	8.546e-05	7.90856e-05
VNG_RS01185	18	1761716	1.02173e-05	23	1491755	1.54181e-05	19	1507763	1.26014e-05	1.27456e-05	171	8703930	1.96463e-05	211	10347910	2.03906e-05	257	11494140	2.23592e-05	2.07987e-05	222	8757572	2.53495e-05	466	12849093	3.62672e-05	230	11802609	1.94872e-05	88	4252121	2.06956e-05	94	4205396	2.23522e-05	68	4246095	1.60147e-05	2.33611e-05	85	5108736	1.66382e-05	102	6008895	1.69748e-05	156	8085658	1.92934e-05	1.76355e-05
VNG_RS01190	61	1761716	3.46253e-05	43	1491755	2.88251e-05	63	1507763	4.17838e-05	3.50781e-05	369	8703930	4.23946e-05	493	10347910	4.76425e-05	497	11494140	4.32394e-05	4.44255e-05	400	8757572	4.56748e-05	752	12849093	5.85255e-05	616	11802609	5.21919e-05	180	4252121	4.23318e-05	186	4205396	4.42289e-05	164	4246095	3.86237e-05	4.69294e-05	225	5108736	4.40422e-05	286	6008895	4.75961e-05	425	8085658	5.25622e-05	4.80668e-05
VNG_RS01195	195	1761716	0.000110688	165	1491755	0.000110608	193	1507763	0.000128004	0.000116433	679	8703930	7.80107e-05	858	10347910	8.29153e-05	694	11494140	6.03786e-05	7.37682e-05	955	8757572	0.000109048	1116	12849093	8.68544e-05	1213	11802609	0.000102774	418	4252121	9.83039e-05	394	4205396	9.36892e-05	481	4246095	0.000113281	0.000100658	503	5108736	9.84588e-05	591	6008895	9.83542e-05	857	8085658	0.00010599	0.000100934
VNG_RS01205	48	1761716	2.72462e-05	30	1491755	2.01105e-05	52	1507763	3.44882e-05	2.72816e-05	70	8703930	8.04234e-06	69	10347910	6.66801e-06	77	11494140	6.69907e-06	7.13647e-06	222	8757572	2.53495e-05	255	12849093	1.98458e-05	331	11802609	2.80446e-05	109	4252121	2.56343e-05	99	4205396	2.35412e-05	85	4246095	2.00184e-05	2.3739e-05	95	5108736	1.85956e-05	122	6008895	2.03032e-05	209	8085658	2.58482e-05	2.15824e-05
VNG_RS01210	22	1761716	1.24878e-05	24	1491755	1.60884e-05	9	1507763	5.96911e-06	1.15151e-05	83	8703930	9.53592e-06	140	10347910	1.35293e-05	109	11494140	9.48309e-06	1.08494e-05	129	8757572	1.47301e-05	295	12849093	2.29588e-05	159	11802609	1.34716e-05	49	4252121	1.15237e-05	42	4205396	9.98717e-06	45	4246095	1.0598e-05	1.38782e-05	74	5108736	1.4485e-05	85	6008895	1.41457e-05	84	8085658	1.03888e-05	1.30065e-05
VNG_RS01220	47	1761716	2.66785e-05	26	1491755	1.74291e-05	27	1507763	1.79073e-05	2.06717e-05	146	8703930	1.6774e-05	191	10347910	1.84578e-05	173	11494140	1.50511e-05	1.6761e-05	186	8757572	2.12388e-05	383	12849093	2.98076e-05	181	11802609	1.53356e-05	118	4252121	2.77509e-05	97	4205396	2.30656e-05	83	4246095	1.95474e-05	2.2791e-05	151	5108736	2.95572e-05	168	6008895	2.79586e-05	153	8085658	1.89224e-05	2.54794e-05
VNG_RS01225	331	1761716	0.000187885	260	1491755	0.000174291	185	1507763	0.000122698	0.000161625	841	8703930	9.6623e-05	1030	10347910	9.9537e-05	1118	11494140	9.7267e-05	9.7809e-05	1173	8757572	0.000133941	2535	12849093	0.00019729	1620	11802609	0.000137258	734	4252121	0.00017262	707	4205396	0.000168117	647	4246095	0.000152375	0.000160267	925	5108736	0.000181062	1121	6008895	0.000186557	1208	8085658	0.0001494	0.00017234
VNG_RS01230	294	1761716	0.000166883	261	1491755	0.000174962	370	1507763	0.000245397	0.000195747	682	8703930	7.83554e-05	832	10347910	8.04027e-05	856	11494140	7.44727e-05	7.77436e-05	1353	8757572	0.000154495	1700	12849093	0.000132305	1299	11802609	0.00011006	818	4252121	0.000192375	815	4205396	0.000193799	863	4246095	0.000203246	0.00016438	776	5108736	0.000151897	1086	6008895	0.000180732	1766	8085658	0.000218411	0.00018368
VNG_RS01235	728	1761716	0.000413233	655	1491755	0.00043908	620	1507763	0.000411205	0.000421173	3160	8703930	0.000363054	3564	10347910	0.000344417	3850	11494140	0.000334953	0.000347475	4632	8757572	0.000528914	7490	12849093	0.000582921	7120	11802609	0.000603256	2121	4252121	0.00049881	2222	4205396	0.000528369	2124	4246095	0.000500224	0.000540416	2713	5108736	0.000531051	3445	6008895	0.000573317	4003	8085658	0.000495074	0.000533147
VNG_RS01240	584	1761716	0.000331495	505	1491755	0.000338527	422	1507763	0.000279885	0.000316636	928	8703930	0.000106619	1075	10347910	0.000103886	1074	11494140	9.34389e-05	0.000101314	2156	8757572	0.000246187	3389	12849093	0.000263754	2417	11802609	0.000204785	1387	4252121	0.00032619	1408	4205396	0.000334808	1191	4246095	0.000280493	0.000276036	1400	5108736	0.00027404	1886	6008895	0.000313868	1974	8085658	0.000244136	0.000277348
VNG_RS01245	102	1761716	5.78981e-05	86	1491755	5.76502e-05	104	1507763	6.89764e-05	6.15082e-05	726	8703930	8.34106e-05	778	10347910	7.51843e-05	783	11494140	6.81217e-05	7.55722e-05	557	8757572	6.36021e-05	1204	12849093	9.37031e-05	719	11802609	6.09187e-05	346	4252121	8.13712e-05	363	4205396	8.63177e-05	291	4246095	6.85336e-05	7.57411e-05	395	5108736	7.73185e-05	533	6008895	8.87018e-05	483	8085658	5.97354e-05	7.52519e-05
VNG_RS01250	2185	1761716	0.00124027	1971	1491755	0.00132126	1431	1507763	0.000949088	0.00117021	8378	8703930	0.000962554	8502	10347910	0.000821615	7458	11494140	0.000648852	0.000811007	7909	8757572	0.000903104	14498	12849093	0.00112833	10513	11802609	0.000890735	4596	4252121	0.00108087	4816	4205396	0.0011452	4002	4246095	0.000942513	0.00101512	5555	5108736	0.00108735	6859	6008895	0.00114147	7402	8085658	0.000915448	0.00104809
VNG_RS01255	105	1761716	5.9601e-05	83	1491755	5.56392e-05	71	1507763	4.70896e-05	5.41099e-05	323	8703930	3.71097e-05	373	10347910	3.60459e-05	387	11494140	3.36693e-05	3.56083e-05	311	8757572	3.55121e-05	549	12849093	4.27268e-05	437	11802609	3.70257e-05	191	4252121	4.49188e-05	192	4205396	4.56556e-05	201	4246095	4.73376e-05	4.21961e-05	223	5108736	4.36507e-05	248	6008895	4.12721e-05	326	8085658	4.03183e-05	4.17471e-05
VNG_RS01260	105	1761716	5.9601e-05	137	1491755	9.18381e-05	157	1507763	0.000104128	8.5189e-05	755	8703930	8.67424e-05	856	10347910	8.2722e-05	982	11494140	8.54348e-05	8.49664e-05	842	8757572	9.61454e-05	1054	12849093	8.20291e-05	881	11802609	7.46445e-05	343	4252121	8.06656e-05	405	4205396	9.63048e-05	421	4246095	9.91499e-05	8.81566e-05	394	5108736	7.71228e-05	548	6008895	9.11981e-05	841	8085658	0.000104011	9.07774e-05
VNG_RS01265	50	1761716	2.83814e-05	47	1491755	3.15065e-05	42	1507763	2.78558e-05	2.92479e-05	154	8703930	1.76932e-05	156	10347910	1.50755e-05	158	11494140	1.37461e-05	1.55049e-05	224	8757572	2.55779e-05	315	12849093	2.45153e-05	638	11802609	5.40558e-05	150	4252121	3.52765e-05	155	4205396	3.68574e-05	104	4246095	2.44931e-05	3.34627e-05	131	5108736	2.56424e-05	187	6008895	3.11205e-05	233	8085658	2.88165e-05	2.85264e-05
VNG_RS01270	449	1761716	0.000254865	394	1491755	0.000264118	404	1507763	0.000267947	0.00026231	2152	8703930	0.000247245	2310	10347910	0.000223233	2197	11494140	0.000191141	0.00022054	1758	8757572	0.000200741	2413	12849093	0.000187795	2323	11802609	0.000196821	1005	4252121	0.000236353	1048	4205396	0.000249204	1074	4246095	0.000252938	0.000220642	1152	5108736	0.000225496	1338	6008895	0.00022267	1948	8085658	0.00024092	0.000229695
VNG_RS01275	1021	1761716	0.000579549	748	1491755	0.000501423	831	1507763	0.000551148	0.00054404	4998	8703930	0.000574223	5856	10347910	0.000565911	7351	11494140	0.000639543	0.000593226	4095	8757572	0.000467595	4854	12849093	0.00037777	7527	11802609	0.00063774	2100	4252121	0.000493871	2167	4205396	0.00051529	2205	4246095	0.000519301	0.000501928	2639	5108736	0.000516566	3014	6008895	0.00050159	4235	8085658	0.000523767	0.000513974
VNG_RS01280	175	1761716	9.9335e-05	195	1491755	0.000130719	161	1507763	0.000106781	0.000112278	673	8703930	7.73214e-05	744	10347910	7.18986e-05	908	11494140	7.89968e-05	7.60722e-05	819	8757572	9.35191e-05	1374	12849093	0.000106934	1008	11802609	8.54048e-05	501	4252121	0.000117824	480	4205396	0.000114139	384	4246095	9.0436e-05	0.000101376	611	5108736	0.000119599	698	6008895	0.000116161	802	8085658	9.9188e-05	0.000111649
VNG_RS01300	463	1761716	0.000262812	444	1491755	0.000297636	529	1507763	0.000350851	0.000303766	4238	8703930	0.000486906	4776	10347910	0.000461542	5001	11494140	0.000435091	0.00046118	4706	8757572	0.000537364	6651	12849093	0.000517624	5541	11802609	0.000469472	1211	4252121	0.000284799	1526	4205396	0.000362867	1702	4246095	0.000400839	0.000428828	1462	5108736	0.000286176	2080	6008895	0.000346153	3378	8085658	0.000417777	0.000350036
VNG_RS01310	125	1761716	7.09535e-05	90	1491755	6.03316e-05	82	1507763	5.43852e-05	6.18901e-05	279	8703930	3.20545e-05	361	10347910	3.48863e-05	372	11494140	3.23643e-05	3.31017e-05	412	8757572	4.7045e-05	634	12849093	4.9342e-05	608	11802609	5.1514e-05	268	4252121	6.30274e-05	215	4205396	5.11248e-05	219	4246095	5.15768e-05	5.22717e-05	287	5108736	5.61783e-05	357	6008895	5.94119e-05	390	8085658	4.82336e-05	5.46079e-05
VNG_RS01315	114	1761716	6.47096e-05	102	1491755	6.83758e-05	80	1507763	5.30587e-05	6.20481e-05	284	8703930	3.26289e-05	336	10347910	3.24703e-05	324	11494140	2.81883e-05	3.10958e-05	449	8757572	5.12699e-05	817	12849093	6.35843e-05	616	11802609	5.21919e-05	281	4252121	6.60847e-05	319	4205396	7.58549e-05	269	4246095	6.33523e-05	6.20563e-05	369	5108736	7.22292e-05	428	6008895	7.12277e-05	567	8085658	7.01242e-05	7.11937e-05
VNG_RS01320	401	1761716	0.000227619	313	1491755	0.00020982	336	1507763	0.000222847	0.000220095	2629	8703930	0.000302047	2899	10347910	0.000280153	2746	11494140	0.000238904	0.000273702	2061	8757572	0.000235339	2542	12849093	0.000197835	3303	11802609	0.000279853	930	4252121	0.000218714	932	4205396	0.00022162	1132	4246095	0.000266598	0.00023666	1079	5108736	0.000211207	1279	6008895	0.000212851	2059	8085658	0.000254648	0.000226235
VNG_RS01330	2	1761716	1.13526e-06	3	1491755	2.01105e-06	7	1507763	4.64264e-06	2.59632e-06	21	8703930	2.4127e-06	35	10347910	3.38233e-06	22	11494140	1.91402e-06	2.56968e-06	51	8757572	5.82353e-06	81	12849093	6.30395e-06	86	11802609	7.28652e-06	16	4252121	3.76283e-06	18	4205396	4.28022e-06	36	4246095	8.47838e-06	5.98924e-06	25	5108736	4.89358e-06	27	6008895	4.49334e-06	38	8085658	4.69968e-06	4.69553e-06
VNG_RS01340	47	1761716	2.66785e-05	43	1491755	2.88251e-05	35	1507763	2.32132e-05	2.62389e-05	437	8703930	5.02072e-05	469	10347910	4.53232e-05	464	11494140	4.03684e-05	4.52996e-05	327	8757572	3.73391e-05	541	12849093	4.21041e-05	738	11802609	6.25285e-05	162	4252121	3.80986e-05	140	4205396	3.32906e-05	150	4246095	3.53266e-05	4.14479e-05	203	5108736	3.97359e-05	249	6008895	4.14386e-05	292	8085658	3.61133e-05	3.90959e-05
VNG_RS01345	210	1761716	0.000119202	194	1491755	0.000130048	190	1507763	0.000126014	0.000125088	692	8703930	7.95043e-05	895	10347910	8.64909e-05	975	11494140	8.48258e-05	8.3607e-05	919	8757572	0.000104938	1335	12849093	0.000103898	1817	11802609	0.000153949	506	4252121	0.000118999	519	4205396	0.000123413	551	4246095	0.000129766	0.000122494	552	5108736	0.00010805	703	6008895	0.000116993	991	8085658	0.000122563	0.000115869
VNG_RS01355	399	1761716	0.000226484	326	1491755	0.000218535	335	1507763	0.000222183	0.000222401	1085	8703930	0.000124656	1233	10347910	0.000119154	1298	11494140	0.000112927	0.000118913	1625	8757572	0.000185554	1923	12849093	0.00014966	2658	11802609	0.000225204	735	4252121	0.000172855	661	4205396	0.000157179	734	4246095	0.000172865	0.00017722	924	5108736	0.000180867	1024	6008895	0.000170414	1500	8085658	0.000185514	0.000178931
VNG_RS01365	84	1761716	4.76808e-05	49	1491755	3.28472e-05	73	1507763	4.84161e-05	4.29814e-05	381	8703930	4.37733e-05	402	10347910	3.88484e-05	609	11494140	5.29835e-05	4.52018e-05	462	8757572	5.27543e-05	716	12849093	5.57238e-05	640	11802609	5.42253e-05	234	4252121	5.50314e-05	228	4205396	5.42161e-05	248	4246095	5.84066e-05	5.50596e-05	267	5108736	5.22634e-05	303	6008895	5.04252e-05	356	8085658	4.40286e-05	4.89057e-05
VNG_RS01370	49	1761716	2.78138e-05	32	1491755	2.14512e-05	44	1507763	2.91823e-05	2.61491e-05	278	8703930	3.19396e-05	270	10347910	2.60922e-05	312	11494140	2.71443e-05	2.8392e-05	249	8757572	2.84325e-05	458	12849093	3.56445e-05	363	11802609	3.07559e-05	117	4252121	2.75157e-05	150	4205396	3.56685e-05	107	4246095	2.51996e-05	3.05361e-05	169	5108736	3.30806e-05	205	6008895	3.41161e-05	273	8085658	3.37635e-05	3.36534e-05
VNG_RS01375	1185	1761716	0.00067264	927	1491755	0.000621416	921	1507763	0.000610839	0.000634965	6894	8703930	0.000792056	8048	10347910	0.000777742	9011	11494140	0.000783965	0.000784587	6394	8757572	0.000730111	8672	12849093	0.000674911	9435	11802609	0.0007994	2934	4252121	0.000690009	2728	4205396	0.00064869	2982	4246095	0.000702292	0.000707569	3654	5108736	0.000715245	3943	6008895	0.000656194	5497	8085658	0.000679846	0.000683762
VNG_RS01380	286	1761716	0.000162342	258	1491755	0.000172951	275	1507763	0.000182389	0.000172561	1678	8703930	0.000192786	1983	10347910	0.000191633	2248	11494140	0.000195578	0.000193332	1768	8757572	0.000201882	2860	12849093	0.000222584	2277	11802609	0.000192923	875	4252121	0.00020578	903	4205396	0.000214724	818	4246095	0.000192648	0.00020509	1030	5108736	0.000201615	1255	6008895	0.000208857	1654	8085658	0.00020456	0.000205011
VNG_RS01385	43	1761716	2.4408e-05	35	1491755	2.34623e-05	28	1507763	1.85706e-05	2.2147e-05	242	8703930	2.78035e-05	306	10347910	2.95712e-05	350	11494140	3.04503e-05	2.9275e-05	403	8757572	4.60173e-05	507	12849093	3.9458e-05	467	11802609	3.95675e-05	105	4252121	2.46936e-05	85	4205396	2.02121e-05	98	4246095	2.308e-05	3.21714e-05	110	5108736	2.15317e-05	137	6008895	2.27995e-05	186	8085658	2.30037e-05	2.2445e-05
VNG_RS01390	84	1761716	4.76808e-05	65	1491755	4.35728e-05	64	1507763	4.2447e-05	4.45669e-05	455	8703930	5.22752e-05	535	10347910	5.17013e-05	584	11494140	5.08085e-05	5.1595e-05	436	8757572	4.97855e-05	654	12849093	5.08985e-05	711	11802609	6.02409e-05	190	4252121	4.46836e-05	180	4205396	4.28022e-05	207	4246095	4.87507e-05	4.95269e-05	206	5108736	4.03231e-05	267	6008895	4.44341e-05	372	8085658	4.60074e-05	4.35882e-05
VNG_RS01395	637	1761716	0.000361579	561	1491755	0.000376067	455	1507763	0.000301772	0.000346473	2096	8703930	0.000240811	2393	10347910	0.000231254	3019	11494140	0.000262656	0.000244907	2559	8757572	0.000292204	3905	12849093	0.000303913	3787	11802609	0.000320861	1550	4252121	0.000364524	1565	4205396	0.000372141	1358	4246095	0.000319823	0.000328911	1856	5108736	0.000363299	2160	6008895	0.000359467	2688	8085658	0.00033244	0.000351736
VNG_RS01400	507	1761716	0.000287788	474	1491755	0.000317747	548	1507763	0.000363452	0.000322995	1318	8703930	0.000151426	1569	10347910	0.000151625	1524	11494140	0.000132589	0.000145213	1576	8757572	0.000179959	1828	12849093	0.000142267	1729	11802609	0.000146493	1026	4252121	0.000241291	1092	4205396	0.000259666	1169	4246095	0.000275312	0.000207498	1013	5108736	0.000198288	1356	6008895	0.000225665	2379	8085658	0.000294225	0.000239393
VNG_RS01405	318	1761716	0.000180506	256	1491755	0.00017161	290	1507763	0.000192338	0.000181485	1643	8703930	0.000188765	2011	10347910	0.000194339	2337	11494140	0.000203321	0.000195475	1769	8757572	0.000201997	2225	12849093	0.000173164	3241	11802609	0.0002746	704	4252121	0.000165564	775	4205396	0.000184287	854	4246095	0.000201126	0.000200123	802	5108736	0.000156986	1093	6008895	0.000181897	1768	8085658	0.000218659	0.000185847
VNG_RS01410	156	1761716	8.855e-05	126	1491755	8.44643e-05	115	1507763	7.62719e-05	8.30954e-05	497	8703930	5.71006e-05	589	10347910	5.69197e-05	714	11494140	6.21186e-05	5.8713e-05	532	8757572	6.07474e-05	745	12849093	5.79807e-05	774	11802609	6.55787e-05	393	4252121	9.24245e-05	336	4205396	7.98974e-05	380	4246095	8.9494e-05	7.43538e-05	463	5108736	9.06291e-05	494	6008895	8.22115e-05	650	8085658	8.03893e-05	8.44099e-05
VNG_RS01415	376	1761716	0.000213428	268	1491755	0.000179654	272	1507763	0.0001804	0.000191161	1497	8703930	0.000171991	1918	10347910	0.000185351	2351	11494140	0.000204539	0.000187294	2163	8757572	0.000246986	3193	12849093	0.0002485	2902	11802609	0.000245878	923	4252121	0.000217068	904	4205396	0.000214962	910	4246095	0.000214315	0.000231285	1068	5108736	0.000209054	1244	6008895	0.000207026	1659	8085658	0.000205178	0.000207086
VNG_RS01420	115	1761716	6.52773e-05	65	1491755	4.35728e-05	81	1507763	5.3722e-05	5.41907e-05	718	8703930	8.24915e-05	836	10347910	8.07893e-05	1045	11494140	9.09159e-05	8.47322e-05	608	8757572	6.94256e-05	1241	12849093	9.65827e-05	883	11802609	7.4814e-05	304	4252121	7.14937e-05	325	4205396	7.72817e-05	194	4246095	4.5689e-05	7.25478e-05	316	5108736	6.18548e-05	392	6008895	6.52366e-05	453	8085658	5.60251e-05	6.10389e-05
VNG_RS01425	126	1761716	7.15212e-05	103	1491755	6.90462e-05	119	1507763	7.89249e-05	7.31641e-05	773	8703930	8.88105e-05	903	10347910	8.7264e-05	1290	11494140	0.000112231	9.61019e-05	1042	8757572	0.000118983	1726	12849093	0.000134329	1429	11802609	0.000121075	358	4252121	8.41933e-05	398	4205396	9.46403e-05	412	4246095	9.70303e-05	0.000108375	422	5108736	8.26036e-05	547	6008895	9.10317e-05	800	8085658	9.89406e-05	9.08586e-05
VNG_RS01430	197	1761716	0.000111823	212	1491755	0.000142114	189	1507763	0.000125351	0.00012643	854	8703930	9.81166e-05	1036	10347910	0.000100117	1108	11494140	9.63969e-05	9.82101e-05	1430	8757572	0.000163287	2089	12849093	0.00016258	1902	11802609	0.000161151	612	4252121	0.000143928	662	4205396	0.000157417	632	4246095	0.000148843	0.000156201	740	5108736	0.00014485	902	6008895	0.000150111	1212	8085658	0.000149895	0.000148285
VNG_RS01435	9	1761716	5.10866e-06	11	1491755	7.37387e-06	6	1507763	3.97941e-06	5.48731e-06	51	8703930	5.85942e-06	88	10347910	8.50413e-06	111	11494140	9.65709e-06	8.00688e-06	45	8757572	5.13841e-06	91	12849093	7.08221e-06	96	11802609	8.13379e-06	35	4252121	8.23119e-06	36	4205396	8.56043e-06	26	4246095	6.12327e-06	7.21155e-06	47	5108736	9.19993e-06	58	6008895	9.65236e-06	49	8085658	6.06011e-06	8.30413e-06
VNG_RS01440	98	1761716	5.56276e-05	94	1491755	6.3013e-05	82	1507763	5.43852e-05	5.76753e-05	428	8703930	4.91732e-05	501	10347910	4.84156e-05	678	11494140	5.89866e-05	5.21918e-05	519	8757572	5.9263e-05	921	12849093	7.16782e-05	768	11802609	6.50704e-05	247	4252121	5.80887e-05	227	4205396	5.39783e-05	221	4246095	5.20478e-05	6.00211e-05	268	5108736	5.24592e-05	372	6008895	6.19082e-05	454	8085658	5.61488e-05	5.68387e-05
VNG_RS01445	152	1761716	8.62795e-05	190	1491755	0.000127367	193	1507763	0.000128004	0.000113883	1062	8703930	0.000122014	1260	10347910	0.000121764	1544	11494140	0.000134329	0.000126036	1363	8757572	0.000155637	1811	12849093	0.000140944	2069	11802609	0.0001753	437	4252121	0.000102772	579	4205396	0.00013768	465	4246095	0.000109512	0.000136974	505	5108736	9.88503e-05	741	6008895	0.000123317	935	8085658	0.000115637	0.000112601
VNG_RS01450	1322	1761716	0.000750405	973	1491755	0.000652252	851	1507763	0.000564412	0.00065569	2275	8703930	0.000261376	2717	10347910	0.000262565	2542	11494140	0.000221156	0.000248366	3717	8757572	0.000424433	5659	12849093	0.00044042	4343	11802609	0.000367969	2388	4252121	0.000561602	2175	4205396	0.000517193	1926	4246095	0.000453593	0.000460868	3169	5108736	0.00062031	3183	6008895	0.000529715	3657	8085658	0.000452282	0.000534102
VNG_RS01455	253	1761716	0.00014361	219	1491755	0.000146807	266	1507763	0.00017642	0.000155612	1614	8703930	0.000185433	1819	10347910	0.000175784	2161	11494140	0.000188009	0.000183076	1694	8757572	0.000193433	2383	12849093	0.000185461	2499	11802609	0.000211733	652	4252121	0.000153335	728	4205396	0.000173111	753	4246095	0.000177339	0.000182402	846	5108736	0.000165599	1030	6008895	0.000171413	1454	8085658	0.000179825	0.000172279
VNG_RS01460	232	1761716	0.00013169	195	1491755	0.000130719	262	1507763	0.000173767	0.000145392	1219	8703930	0.000140052	1343	10347910	0.000129785	1301	11494140	0.000113188	0.000127675	1407	8757572	0.000160661	1775	12849093	0.000138142	1718	11802609	0.000145561	522	4252121	0.000122762	538	4205396	0.000127931	639	4246095	0.000150491	0.000140925	604	5108736	0.000118229	758	6008895	0.000126146	1059	8085658	0.000130973	0.000125116
VNG_RS01465	290	1761716	0.000164612	298	1491755	0.000199765	344	1507763	0.000228153	0.00019751	2573	8703930	0.000295614	3241	10347910	0.000313203	3949	11494140	0.000343566	0.000317461	2350	8757572	0.000268339	3007	12849093	0.000234024	3236	11802609	0.000274177	1026	4252121	0.000241291	955	4205396	0.000227089	1106	4246095	0.000260475	0.000250899	992	5108736	0.000194177	1355	6008895	0.000225499	2201	8085658	0.00027221	0.000230629
VNG_RS01470	85	1761716	4.82484e-05	45	1491755	3.01658e-05	44	1507763	2.91823e-05	3.58655e-05	811	8703930	9.31763e-05	968	10347910	9.35455e-05	1016	11494140	8.83929e-05	9.17049e-05	330	8757572	3.76817e-05	470	12849093	3.65785e-05	398	11802609	3.37214e-05	105	4252121	2.46936e-05	110	4205396	2.61569e-05	113	4246095	2.66127e-05	3.09074e-05	116	5108736	2.27062e-05	136	6008895	2.26331e-05	256	8085658	3.1661e-05	2.56668e-05
VNG_RS01480	288	1761716	0.000163477	216	1491755	0.000144796	253	1507763	0.000167798	0.00015869	1489	8703930	0.000171072	1851	10347910	0.000178877	2019	11494140	0.000175655	0.000175201	1715	8757572	0.000195831	2957	12849093	0.000230133	2041	11802609	0.000172928	779	4252121	0.000183203	803	4205396	0.000190945	710	4246095	0.000167212	0.000190042	887	5108736	0.000173624	1024	6008895	0.000170414	1483	8085658	0.000183411	0.000175816
VNG_RS01485	545	1761716	0.000309357	570	1491755	0.0003821	687	1507763	0.000455642	0.000382367	2848	8703930	0.000327209	3250	10347910	0.000314073	3579	11494140	0.000311376	0.000317553	3712	8757572	0.000423862	4858	12849093	0.000378081	4400	11802609	0.000372799	1443	4252121	0.00033936	1607	4205396	0.000382128	1652	4246095	0.000389063	0.000380882	1664	5108736	0.000325717	2229	6008895	0.00037095	3287	8085658	0.000406522	0.00036773
VNG_RS01490	35	1761716	1.9867e-05	28	1491755	1.87698e-05	29	1507763	1.92338e-05	1.92902e-05	292	8703930	3.35481e-05	352	10347910	3.40165e-05	489	11494140	4.25434e-05	3.67027e-05	373	8757572	4.25917e-05	786	12849093	6.11716e-05	479	11802609	4.05842e-05	108	4252121	2.53991e-05	125	4205396	2.97237e-05	119	4246095	2.80258e-05	3.7916e-05	151	5108736	2.95572e-05	205	6008895	3.41161e-05	234	8085658	2.89401e-05	3.08711e-05
VNG_RS01495	150	1761716	8.51443e-05	167	1491755	0.000111949	145	1507763	9.6169e-05	9.7754e-05	812	8703930	9.32912e-05	980	10347910	9.47051e-05	1056	11494140	9.18729e-05	9.32897e-05	520	8757572	5.93772e-05	871	12849093	6.77869e-05	972	11802609	8.23547e-05	264	4252121	6.20867e-05	271	4205396	6.4441e-05	250	4246095	5.88776e-05	6.58207e-05	324	5108736	6.34208e-05	354	6008895	5.89127e-05	388	8085658	4.79862e-05	5.67732e-05
VNG_RS01505	111	1761716	6.30068e-05	83	1491755	5.56392e-05	102	1507763	6.76499e-05	6.20986e-05	543	8703930	6.23856e-05	531	10347910	5.13147e-05	599	11494140	5.21135e-05	5.52713e-05	598	8757572	6.82838e-05	845	12849093	6.57634e-05	780	11802609	6.60871e-05	230	4252121	5.40907e-05	221	4205396	5.25515e-05	248	4246095	5.84066e-05	6.08638e-05	285	5108736	5.57868e-05	389	6008895	6.47374e-05	468	8085658	5.78803e-05	5.94681e-05
VNG_RS01510	122	1761716	6.92507e-05	72	1491755	4.82653e-05	111	1507763	7.3619e-05	6.37117e-05	667	8703930	7.66321e-05	791	10347910	7.64406e-05	771	11494140	6.70777e-05	7.33834e-05	618	8757572	7.05675e-05	889	12849093	6.91878e-05	932	11802609	7.89656e-05	220	4252121	5.17389e-05	245	4205396	5.82585e-05	293	4246095	6.90046e-05	6.62871e-05	313	5108736	6.12676e-05	360	6008895	5.99112e-05	527	8085658	6.51771e-05	6.21186e-05
VNG_RS01515	72	1761716	4.08692e-05	67	1491755	4.49135e-05	73	1507763	4.84161e-05	4.4733e-05	374	8703930	4.29691e-05	455	10347910	4.39702e-05	660	11494140	5.74206e-05	4.812e-05	525	8757572	5.99481e-05	834	12849093	6.49073e-05	696	11802609	5.897e-05	214	4252121	5.03278e-05	202	4205396	4.80335e-05	199	4246095	4.68666e-05	5.48422e-05	265	5108736	5.18719e-05	336	6008895	5.59171e-05	417	8085658	5.15728e-05	5.31206e-05
VNG_RS01520	60	1761716	3.40577e-05	57	1491755	3.821e-05	70	1507763	4.64264e-05	3.95647e-05	177	8703930	2.03356e-05	210	10347910	2.0294e-05	239	11494140	2.07932e-05	2.04743e-05	363	8757572	4.14498e-05	485	12849093	3.77459e-05	497	11802609	4.21093e-05	174	4252121	4.09208e-05	172	4205396	4.08998e-05	184	4246095	4.33339e-05	4.10766e-05	171	5108736	3.34721e-05	260	6008895	4.32692e-05	358	8085658	4.42759e-05	4.03391e-05
VNG_RS01525	353	1761716	0.000200373	330	1491755	0.000221216	407	1507763	0.000269936	0.000230508	1802	8703930	0.000207033	2035	10347910	0.000196658	2250	11494140	0.000195752	0.000199814	2244	8757572	0.000256235	2689	12849093	0.000209275	3660	11802609	0.000310101	820	4252121	0.000192845	876	4205396	0.000208304	1077	4246095	0.000253645	0.000238401	986	5108736	0.000193003	1274	6008895	0.000212019	2197	8085658	0.000271716	0.000225579
VNG_RS01530	50	1761716	2.83814e-05	48	1491755	3.21769e-05	68	1507763	4.50999e-05	3.52194e-05	276	8703930	3.17098e-05	333	10347910	3.21804e-05	337	11494140	2.93193e-05	3.10698e-05	380	8757572	4.3391e-05	664	12849093	5.16768e-05	569	11802609	4.82097e-05	222	4252121	5.22092e-05	227	4205396	5.39783e-05	177	4246095	4.16854e-05	4.85251e-05	242	5108736	4.73698e-05	344	6008895	5.72485e-05	372	8085658	4.60074e-05	5.02086e-05
VNG_RS01535	228	1761716	0.000129419	177	1491755	0.000118652	192	1507763	0.000127341	0.000125137	1174	8703930	0.000134882	1356	10347910	0.000131041	1345	11494140	0.000117016	0.000127646	1437	8757572	0.000164087	2258	12849093	0.000175732	1756	11802609	0.000148781	637	4252121	0.000149808	661	4205396	0.000157179	615	4246095	0.000144839	0.000156738	804	5108736	0.000157377	983	6008895	0.000163591	1272	8085658	0.000157316	0.000159428
VNG_RS01540	7966	1761716	0.00452173	6259	1491755	0.00419573	5943	1507763	0.0039416	0.00421969	30492	8703930	0.00350325	34028	10347910	0.00328839	31694	11494140	0.00275741	0.00318301	24100	8757572	0.0027519	27587	12849093	0.002147	40416	11802609	0.00342433	15656	4252121	0.00368193	14102	4205396	0.00335331	15032	4246095	0.00354019	0.00314978	18299	5108736	0.0035819	19103	6008895	0.00317912	26119	8085658	0.00323029	0.00333044
VNG_RS01545	54	1761716	3.06519e-05	61	1491755	4.08914e-05	48	1507763	3.18352e-05	3.44595e-05	118	8703930	1.35571e-05	138	10347910	1.3336e-05	103	11494140	8.96109e-06	1.19514e-05	185	8757572	2.11246e-05	309	12849093	2.40484e-05	172	11802609	1.4573e-05	103	4252121	2.42232e-05	107	4205396	2.54435e-05	112	4246095	2.63772e-05	2.26316e-05	135	5108736	2.64253e-05	171	6008895	2.84578e-05	177	8085658	2.18906e-05	2.55912e-05
VNG_RS01550	123	1761716	6.98183e-05	101	1491755	6.77055e-05	119	1507763	7.89249e-05	7.21495e-05	839	8703930	9.63932e-05	816	10347910	7.88565e-05	648	11494140	5.63766e-05	7.72088e-05	964	8757572	0.000110076	1409	12849093	0.000109658	1497	11802609	0.000126836	410	4252121	9.64225e-05	399	4205396	9.48781e-05	421	4246095	9.91499e-05	0.00010617	437	5108736	8.55397e-05	556	6008895	9.25295e-05	751	8085658	9.28805e-05	9.03166e-05
VNG_RS01555	437	1761716	0.000248054	437	1491755	0.000292944	428	1507763	0.000283864	0.000274954	2356	8703930	0.000270682	2942	10347910	0.000284309	3285	11494140	0.000285798	0.000280263	2398	8757572	0.00027382	3536	12849093	0.000275195	3284	11802609	0.000278244	1071	4252121	0.000251874	1299	4205396	0.000308889	1135	4246095	0.000267304	0.000275888	1288	5108736	0.000252117	1830	6008895	0.000304549	2240	8085658	0.000277034	0.0002779
VNG_RS01560	1912	1761716	0.00108531	1562	1491755	0.00104709	1367	1507763	0.000906641	0.00101301	8182	8703930	0.000940035	8926	10347910	0.00086259	8969	11494140	0.000780311	0.000860978	8305	8757572	0.000948322	13394	12849093	0.00104241	12387	11802609	0.00104951	4349	4252121	0.00102278	4231	4205396	0.00100609	3974	4246095	0.000935919	0.00100084	5183	5108736	0.00101454	6051	6008895	0.00100701	7215	8085658	0.000892321	0.000971288
VNG_RS01565	1052	1761716	0.000597145	917	1491755	0.000614712	980	1507763	0.00064997	0.000620609	5097	8703930	0.000585598	5987	10347910	0.000578571	7065	11494140	0.000614661	0.000592943	4810	8757572	0.000549239	6955	12849093	0.000541283	6964	11802609	0.000590039	2515	4252121	0.00059147	2540	4205396	0.000603986	2462	4246095	0.000579827	0.000575974	2808	5108736	0.000549647	3535	6008895	0.000588295	5103	8085658	0.000631117	0.000589686
VNG_RS01570	95	1761716	5.39247e-05	109	1491755	7.30683e-05	83	1507763	5.50484e-05	6.06805e-05	819	8703930	9.40954e-05	1006	10347910	9.72177e-05	1117	11494140	9.718e-05	9.61644e-05	491	8757572	5.60658e-05	691	12849093	5.37781e-05	704	11802609	5.96478e-05	261	4252121	6.13811e-05	250	4205396	5.94474e-05	259	4246095	6.09972e-05	5.85529e-05	318	5108736	6.22463e-05	396	6008895	6.59023e-05	434	8085658	5.36753e-05	6.0608e-05
VNG_RS01575	155	1761716	8.79824e-05	140	1491755	9.38492e-05	148	1507763	9.81587e-05	9.33301e-05	1051	8703930	0.00012075	1081	10347910	0.000104466	1306	11494140	0.000113623	0.000112946	1275	8757572	0.000145588	1871	12849093	0.000145613	1554	11802609	0.000131666	527	4252121	0.000123938	558	4205396	0.000132687	574	4246095	0.000135183	0.000135779	623	5108736	0.000121948	844	6008895	0.000140458	1109	8085658	0.000137156	0.000133188
VNG_RS01580	172	1761716	9.76321e-05	126	1491755	8.44643e-05	168	1507763	0.000111423	9.78399e-05	876	8703930	0.000100644	1108	10347910	0.000107075	1355	11494140	0.000117886	0.000108535	1037	8757572	0.000118412	1464	12849093	0.000113938	1565	11802609	0.000132598	450	4252121	0.00010583	465	4205396	0.000110572	471	4246095	0.000110925	0.000115379	598	5108736	0.000117054	679	6008895	0.000112999	971	8085658	0.000120089	0.000116714
VNG_RS01585	97	1761716	5.506e-05	81	1491755	5.42985e-05	61	1507763	4.04573e-05	4.99386e-05	659	8703930	7.57129e-05	810	10347910	7.82767e-05	989	11494140	8.60438e-05	8.00111e-05	879	8757572	0.00010037	2828	12849093	0.000220093	1153	11802609	9.76903e-05	251	4252121	5.90294e-05	312	4205396	7.41904e-05	203	4246095	4.78086e-05	9.98637e-05	328	5108736	6.42037e-05	409	6008895	6.80658e-05	495	8085658	6.12195e-05	6.44963e-05
VNG_RS01590	48	1761716	2.72462e-05	41	1491755	2.74844e-05	38	1507763	2.52029e-05	2.66445e-05	492	8703930	5.65262e-05	588	10347910	5.68231e-05	920	11494140	8.00408e-05	6.44633e-05	730	8757572	8.33564e-05	3240	12849093	0.000252158	1083	11802609	9.17594e-05	125	4252121	2.93971e-05	140	4205396	3.32906e-05	97	4246095	2.28445e-05	8.54676e-05	200	5108736	3.91486e-05	244	6008895	4.06065e-05	292	8085658	3.61133e-05	3.86228e-05
VNG_RS01595	1622	1761716	0.000920693	1076	1491755	0.000721298	877	1507763	0.000581656	0.000741216	1869	8703930	0.000214731	2107	10347910	0.000203616	3324	11494140	0.000289191	0.000235846	5106	8757572	0.000583038	9623	12849093	0.000748924	7762	11802609	0.000657651	3670	4252121	0.000863099	3231	4205396	0.000768299	2496	4246095	0.000587834	0.000701474	4712	5108736	0.000922342	4357	6008895	0.000725092	4704	8085658	0.000581771	0.000743068
VNG_RS01600	636	1761716	0.000361012	589	1491755	0.000394837	659	1507763	0.000437071	0.00039764	4627	8703930	0.000531599	5691	10347910	0.000549966	6685	11494140	0.000581601	0.000554389	5527	8757572	0.000631111	8139	12849093	0.00063343	7533	11802609	0.000638249	1568	4252121	0.000368757	1698	4205396	0.000403767	1792	4246095	0.000422035	0.000516225	1868	5108736	0.000365648	2483	6008895	0.000413221	3570	8085658	0.000441523	0.000406797
VNG_RS01610	891	1761716	0.000505757	762	1491755	0.000510808	689	1507763	0.000456968	0.000491178	2206	8703930	0.000253449	5172	10347910	0.000499811	18549	11494140	0.00161378	0.000789013	4733	8757572	0.000540447	8384	12849093	0.000652497	9143	11802609	0.000774659	2722	4252121	0.000640151	2553	4205396	0.000607077	2155	4246095	0.000507525	0.000620393	3139	5108736	0.000614438	3706	6008895	0.000616752	4357	8085658	0.000538855	0.000590015
VNG_RS01620	175	1761716	9.9335e-05	141	1491755	9.45195e-05	180	1507763	0.000119382	0.000104412	1627	8703930	0.000186927	1945	10347910	0.000187961	2135	11494140	0.000185747	0.000186878	872	8757572	9.9571e-05	1193	12849093	9.2847e-05	1184	11802609	0.000100317	378	4252121	8.88968e-05	318	4205396	7.56171e-05	351	4246095	8.26642e-05	8.99855e-05	364	5108736	7.12505e-05	526	6008895	8.75369e-05	703	8085658	8.69441e-05	8.19105e-05
VNG_RS01625	191	1761716	0.000108417	173	1491755	0.000115971	185	1507763	0.000122698	0.000115695	1058	8703930	0.000121554	1230	10347910	0.000118865	1366	11494140	0.000118843	0.000119754	911	8757572	0.000104024	1322	12849093	0.000102887	1358	11802609	0.000115059	536	4252121	0.000126055	530	4205396	0.000126029	512	4246095	0.000120581	0.000115772	608	5108736	0.000119012	720	6008895	0.000119822	926	8085658	0.000114524	0.000117786
VNG_RS01630	284	1761716	0.000161206	231	1491755	0.000154851	270	1507763	0.000179073	0.000165044	515	8703930	5.91687e-05	556	10347910	5.37307e-05	521	11494140	4.53274e-05	5.27423e-05	998	8757572	0.000113959	1023	12849093	7.96165e-05	1027	11802609	8.70147e-05	620	4252121	0.00014581	634	4205396	0.000150759	762	4246095	0.000179459	0.000126103	679	5108736	0.00013291	774	6008895	0.000128809	1246	8085658	0.0001541	0.000138606
VNG_RS01635	200	1761716	0.000113526	173	1491755	0.000115971	200	1507763	0.000132647	0.000120714	769	8703930	8.83509e-05	959	10347910	9.26757e-05	965	11494140	8.39558e-05	8.83275e-05	1053	8757572	0.000120239	1559	12849093	0.000121332	1218	11802609	0.000103198	533	4252121	0.000125349	546	4205396	0.000129833	548	4246095	0.00012906	0.000121502	650	5108736	0.000127233	752	6008895	0.000125148	990	8085658	0.000122439	0.00012494
VNG_RS01640	138	1761716	7.83327e-05	126	1491755	8.44643e-05	122	1507763	8.09146e-05	8.12372e-05	767	8703930	8.81211e-05	932	10347910	9.00665e-05	1203	11494140	0.000104662	9.42832e-05	858	8757572	9.79724e-05	1369	12849093	0.000106544	1163	11802609	9.85375e-05	409	4252121	9.61873e-05	414	4205396	9.8445e-05	357	4246095	8.40773e-05	9.69606e-05	501	5108736	9.80673e-05	589	6008895	9.80214e-05	700	8085658	8.6573e-05	9.42206e-05
VNG_RS01645	494	1761716	0.000280408	410	1491755	0.000274844	475	1507763	0.000315036	0.000290096	1871	8703930	0.00021496	2323	10347910	0.00022449	2730	11494140	0.000237512	0.000225654	2077	8757572	0.000237166	2365	12849093	0.00018406	2951	11802609	0.000250029	1075	4252121	0.000252815	1030	4205396	0.000244923	1116	4246095	0.00026283	0.000238637	1361	5108736	0.000266406	1502	6008895	0.000249963	2127	8085658	0.000263058	0.000259809
VNG_RS01650	406	1761716	0.000230457	388	1491755	0.000260096	447	1507763	0.000296466	0.00026234	3241	8703930	0.000372361	4112	10347910	0.000397375	5084	11494140	0.000442312	0.000404016	4044	8757572	0.000461772	5505	12849093	0.000428435	6117	11802609	0.000518275	1479	4252121	0.000347826	1531	4205396	0.000364056	1769	4246095	0.000416618	0.00042283	1756	5108736	0.000343725	2090	6008895	0.000347818	3258	8085658	0.000402936	0.000364826
VNG_RS01655	380	1761716	0.000215699	393	1491755	0.000263448	289	1507763	0.000191675	0.000223607	797	8703930	9.15678e-05	903	10347910	8.7264e-05	681	11494140	5.92476e-05	7.93598e-05	1252	8757572	0.000142962	2067	12849093	0.000160867	1337	11802609	0.00011328	862	4252121	0.000202722	931	4205396	0.000221382	727	4246095	0.000171216	0.000168738	1034	5108736	0.000202398	1286	6008895	0.000214016	1329	8085658	0.000164365	0.000193593
VNG_RS01660	82	1761716	4.65455e-05	64	1491755	4.29025e-05	66	1507763	4.37735e-05	4.44072e-05	470	8703930	5.39986e-05	533	10347910	5.1508e-05	666	11494140	5.79426e-05	5.44831e-05	818	8757572	9.34049e-05	1201	12849093	9.34696e-05	969	11802609	8.21005e-05	332	4252121	7.80787e-05	307	4205396	7.30014e-05	297	4246095	6.99466e-05	8.1667e-05	360	5108736	7.04675e-05	418	6008895	6.95635e-05	617	8085658	7.6308e-05	7.2113e-05
VNG_RS01665	261	1761716	0.000148151	207	1491755	0.000138763	206	1507763	0.000136626	0.00014118	927	8703930	0.000106504	1110	10347910	0.000107268	1136	11494140	9.8833e-05	0.000104202	1465	8757572	0.000167284	2239	12849093	0.000174254	2058	11802609	0.000174368	583	4252121	0.000137108	628	4205396	0.000149332	604	4246095	0.000142248	0.000157432	785	5108736	0.000153658	886	6008895	0.000147448	1132	8085658	0.000140001	0.000147036
VNG_RS01670	98	1761716	5.56276e-05	84	1491755	5.63095e-05	151	1507763	0.000100148	7.06952e-05	585	8703930	6.7211e-05	678	10347910	6.55205e-05	933	11494140	8.11718e-05	7.13011e-05	1043	8757572	0.000119097	1384	12849093	0.000107712	1476	11802609	0.000125057	393	4252121	9.24245e-05	381	4205396	9.05979e-05	474	4246095	0.000111632	0.000107753	468	5108736	9.16078e-05	531	6008895	8.8369e-05	898	8085658	0.000111061	9.70125e-05
VNG_RS01675	182	1761716	0.000103308	181	1491755	0.000121334	186	1507763	0.000123362	0.000116001	1425	8703930	0.000163719	1651	10347910	0.000159549	1609	11494140	0.000139984	0.000154418	1278	8757572	0.000145931	2176	12849093	0.00016935	1487	11802609	0.000125989	469	4252121	0.000110298	536	4205396	0.000127455	521	4246095	0.000122701	0.000133621	654	5108736	0.000128016	777	6008895	0.000129308	1079	8085658	0.000133446	0.000130257
VNG_RS01680	351	1761716	0.000199238	303	1491755	0.000203116	266	1507763	0.00017642	0.000192925	1547	8703930	0.000177736	1816	10347910	0.000175494	1990	11494140	0.000173132	0.000175454	1773	8757572	0.000202453	2322	12849093	0.000180713	2219	11802609	0.000188009	719	4252121	0.000169092	798	4205396	0.000189756	753	4246095	0.000177339	0.000184561	829	5108736	0.000162271	1108	6008895	0.000184393	1478	8085658	0.000182793	0.000176486
VNG_RS01685	499	1761716	0.000283247	456	1491755	0.00030568	634	1507763	0.00042049	0.000336472	4418	8703930	0.000507587	5512	10347910	0.000532668	5117	11494140	0.000445183	0.000495146	4334	8757572	0.000494886	3968	12849093	0.000308816	5211	11802609	0.000441513	1646	4252121	0.000387101	1581	4205396	0.000375946	2292	4246095	0.00053979	0.000424675	1756	5108736	0.000343725	2195	6008895	0.000365292	3824	8085658	0.000472936	0.000393984
VNG_RS01690	117	1761716	6.64125e-05	92	1491755	6.16723e-05	32	1507763	2.12235e-05	4.97694e-05	425	8703930	4.88285e-05	494	10347910	4.77391e-05	578	11494140	5.02865e-05	4.89514e-05	311	8757572	3.55121e-05	1168	12849093	9.09014e-05	431	11802609	3.65173e-05	359	4252121	8.44285e-05	346	4205396	8.22752e-05	117	4246095	2.75547e-05	5.95315e-05	413	5108736	8.08419e-05	432	6008895	7.18934e-05	259	8085658	3.2032e-05	6.15891e-05
VNG_RS01695	1249	1761716	0.000708968	924	1491755	0.000619405	446	1507763	0.000295802	0.000541392	2423	8703930	0.00027838	2492	10347910	0.000240822	2844	11494140	0.00024743	0.000255544	3354	8757572	0.000382983	11919	12849093	0.000927614	5018	11802609	0.00042516	3457	4252121	0.000813006	3044	4205396	0.000723832	1474	4246095	0.000347142	0.00060329	3767	5108736	0.000737364	4163	6008895	0.000692806	2653	8085658	0.000328112	0.000586094
VNG_RS01700	32	1761716	1.81641e-05	39	1491755	2.61437e-05	34	1507763	2.255e-05	2.22859e-05	442	8703930	5.07817e-05	513	10347910	4.95752e-05	746	11494140	6.49026e-05	5.50865e-05	387	8757572	4.41903e-05	587	12849093	4.56842e-05	669	11802609	5.66824e-05	154	4252121	3.62172e-05	143	4205396	3.40039e-05	170	4246095	4.00368e-05	4.28025e-05	153	5108736	2.99487e-05	212	6008895	3.5281e-05	299	8085658	3.69791e-05	3.40696e-05
VNG_RS01705	1440	1761716	0.000817385	1410	1491755	0.000945195	1337	1507763	0.000886744	0.000883108	7567	8703930	0.000869377	8440	10347910	0.000815624	9926	11494140	0.00086357	0.000849524	8241	8757572	0.000941014	12724	12849093	0.000990264	10404	11802609	0.0008815	4033	4252121	0.000948468	4537	4205396	0.00107885	4045	4246095	0.00095264	0.000965456	4948	5108736	0.000968537	6303	6008895	0.00104894	7886	8085658	0.000975307	0.000997596
VNG_RS01710	146	1761716	8.28737e-05	155	1491755	0.000103904	141	1507763	9.3516e-05	9.34314e-05	638	8703930	7.33002e-05	789	10347910	7.62473e-05	947	11494140	8.23898e-05	7.73124e-05	960	8757572	0.000109619	1261	12849093	9.81392e-05	1426	11802609	0.000120821	423	4252121	9.94798e-05	423	4205396	0.000100585	485	4246095	0.000114223	0.000107144	504	5108736	9.86545e-05	639	6008895	0.000106342	964	8085658	0.000119223	0.000108073
VNG_RS01715	146	1761716	8.28737e-05	91	1491755	6.1002e-05	75	1507763	4.97426e-05	6.45394e-05	529	8703930	6.07771e-05	576	10347910	5.56634e-05	596	11494140	5.18525e-05	5.60977e-05	732	8757572	8.35848e-05	1406	12849093	0.000109424	1093	11802609	9.26066e-05	317	4252121	7.4551e-05	299	4205396	7.10991e-05	295	4246095	6.94756e-05	8.34569e-05	377	5108736	7.37952e-05	437	6008895	7.27255e-05	571	8085658	7.06189e-05	7.23798e-05
VNG_RS01720	51	1761716	2.8949e-05	38	1491755	2.54734e-05	37	1507763	2.45397e-05	2.63207e-05	481	8703930	5.52624e-05	518	10347910	5.00584e-05	616	11494140	5.35925e-05	5.29711e-05	360	8757572	4.11073e-05	1267	12849093	9.86062e-05	526	11802609	4.45664e-05	124	4252121	2.91619e-05	126	4205396	2.99615e-05	82	4246095	1.93119e-05	4.37859e-05	145	5108736	2.83828e-05	204	6008895	3.39497e-05	219	8085658	2.7085e-05	2.98058e-05
VNG_RS01725	235	1761716	0.000133393	220	1491755	0.000147477	196	1507763	0.000129994	0.000136955	927	8703930	0.000106504	1029	10347910	9.94404e-05	1152	11494140	0.000100225	0.000102056	1134	8757572	0.000129488	1827	12849093	0.000142189	1606	11802609	0.000136072	678	4252121	0.00015945	652	4205396	0.000155039	613	4246095	0.000144368	0.000144434	777	5108736	0.000152092	956	6008895	0.000159097	1245	8085658	0.000153976	0.000155055
VNG_RS01730	143	1761716	8.11709e-05	114	1491755	7.64201e-05	109	1507763	7.22925e-05	7.66278e-05	547	8703930	6.28452e-05	640	10347910	6.18482e-05	841	11494140	7.31677e-05	6.59537e-05	865	8757572	9.87717e-05	1797	12849093	0.000139854	1060	11802609	8.98107e-05	429	4252121	0.000100891	467	4205396	0.000111048	339	4246095	7.98381e-05	0.000103369	515	5108736	0.000100808	632	6008895	0.000105177	743	8085658	9.18911e-05	9.92921e-05
VNG_RS01735	222	1761716	0.000126014	177	1491755	0.000118652	137	1507763	9.08631e-05	0.000111843	743	8703930	8.53637e-05	924	10347910	8.92934e-05	1014	11494140	8.82189e-05	8.76253e-05	909	8757572	0.000103796	1687	12849093	0.000131293	1212	11802609	0.000102689	497	4252121	0.000116883	475	4205396	0.00011295	422	4246095	9.93854e-05	0.000111166	648	5108736	0.000126842	680	6008895	0.000113166	818	8085658	0.000101167	0.000113725
VNG_RS01740	82	1761716	4.65455e-05	63	1491755	4.22321e-05	80	1507763	5.30587e-05	4.72788e-05	390	8703930	4.48073e-05	412	10347910	3.98148e-05	443	11494140	3.85414e-05	4.10545e-05	501	8757572	5.72076e-05	780	12849093	6.07047e-05	738	11802609	6.25285e-05	177	4252121	4.16263e-05	192	4205396	4.56556e-05	181	4246095	4.26274e-05	5.1725e-05	231	5108736	4.52167e-05	281	6008895	4.6764e-05	349	8085658	4.31628e-05	4.50478e-05
VNG_RS01745	214	1761716	0.000121472	169	1491755	0.000113289	207	1507763	0.000137289	0.000124017	1232	8703930	0.000141545	1361	10347910	0.000131524	1463	11494140	0.000127282	0.000133451	1316	8757572	0.00015027	1820	12849093	0.000141644	2122	11802609	0.000179791	417	4252121	9.80687e-05	551	4205396	0.000131022	571	4246095	0.000134477	0.000139212	613	5108736	0.000119991	682	6008895	0.000113498	903	8085658	0.000111679	0.000115056
VNG_RS01750	180	1761716	0.000102173	149	1491755	9.98824e-05	191	1507763	0.000126678	0.000109578	1020	8703930	0.000117188	1255	10347910	0.000121281	1345	11494140	0.000117016	0.000118495	1056	8757572	0.000120581	1417	12849093	0.00011028	1326	11802609	0.000112348	451	4252121	0.000106065	410	4205396	9.74938e-05	484	4246095	0.000113987	0.000110126	512	5108736	0.00010022	605	6008895	0.000100684	828	8085658	0.000102404	0.000101103
VNG_RS01760	316	1761716	0.000179371	267	1491755	0.000178984	263	1507763	0.000174431	0.000177595	1099	8703930	0.000126265	1720	10347910	0.000166217	2661	11494140	0.000231509	0.000174664	2095	8757572	0.000239222	3500	12849093	0.000272393	2969	11802609	0.000251555	977	4252121	0.000229768	952	4205396	0.000226376	868	4246095	0.000204423	0.000237289	1240	5108736	0.000242721	1404	6008895	0.000233654	1745	8085658	0.000215814	0.00023073
VNG_RS01775	2301	1761716	0.00130611	2002	1491755	0.00134204	1684	1507763	0.00111689	0.00125501	4118	8703930	0.00047312	6643	10347910	0.000641965	14411	11494140	0.00125377	0.000789618	8795	8757572	0.00100427	14914	12849093	0.0011607	14533	11802609	0.00123134	5266	4252121	0.00123844	5086	4205396	0.0012094	4549	4246095	0.00107134	0.00115258	6273	5108736	0.0012279	7340	6008895	0.00122152	8758	8085658	0.00108315	0.00117752
VNG_RS01780	249	1761716	0.000141339	173	1491755	0.000115971	155	1507763	0.000102801	0.000120037	457	8703930	5.2505e-05	579	10347910	5.59533e-05	697	11494140	6.06396e-05	5.6366e-05	601	8757572	6.86263e-05	1261	12849093	9.81392e-05	1267	11802609	0.000107349	433	4252121	0.000101832	427	4205396	0.000101536	349	4246095	8.21932e-05	9.32793e-05	527	5108736	0.000103157	519	6008895	8.6372e-05	549	8085658	6.7898e-05	8.58089e-05
VNG_RS01785	2214	1761716	0.00125673	1902	1491755	0.00127501	2552	1507763	0.00169257	0.0014081	8254	8703930	0.000948307	10128	10347910	0.000978748	10406	11494140	0.000905331	0.000944129	12515	8757572	0.00142905	11865	12849093	0.000923411	21475	11802609	0.00181951	4590	4252121	0.00107946	4326	4205396	0.00102868	6660	4246095	0.0015685	0.0013081	6021	5108736	0.00117857	6184	6008895	0.00102914	13123	8085658	0.001623	0.0012769
VNG_RS01795	26	1761716	1.47583e-05	25	1491755	1.67588e-05	19	1507763	1.26014e-05	1.47062e-05	143	8703930	1.64294e-05	169	10347910	1.63318e-05	176	11494140	1.53122e-05	1.60244e-05	93	8757572	1.06194e-05	146	12849093	1.13627e-05	146	11802609	1.23701e-05	57	4252121	1.34051e-05	57	4205396	1.3554e-05	52	4246095	1.22465e-05	1.22596e-05	71	5108736	1.38978e-05	91	6008895	1.51442e-05	109	8085658	1.34807e-05	1.41742e-05
VNG_RS01800	17	1761716	9.64968e-06	27	1491755	1.80995e-05	10	1507763	6.63234e-06	1.14605e-05	175	8703930	2.01059e-05	170	10347910	1.64284e-05	177	11494140	1.53992e-05	1.73111e-05	118	8757572	1.34741e-05	287	12849093	2.23362e-05	161	11802609	1.36411e-05	68	4252121	1.5992e-05	69	4205396	1.64075e-05	49	4246095	1.154e-05	1.55651e-05	66	5108736	1.2919e-05	95	6008895	1.58099e-05	108	8085658	1.3357e-05	1.40286e-05
VNG_RS01805	28	1761716	1.58936e-05	30	1491755	2.01105e-05	19	1507763	1.26014e-05	1.62019e-05	130	8703930	1.49358e-05	117	10347910	1.13066e-05	183	11494140	1.59212e-05	1.40545e-05	173	8757572	1.97543e-05	387	12849093	3.01189e-05	221	11802609	1.87247e-05	67	4252121	1.57568e-05	79	4205396	1.87854e-05	41	4246095	9.65593e-06	1.87993e-05	97	5108736	1.89871e-05	141	6008895	2.34652e-05	103	8085658	1.27386e-05	1.8397e-05
VNG_RS01810	33	1761716	1.87317e-05	27	1491755	1.80995e-05	21	1507763	1.39279e-05	1.69197e-05	91	8703930	1.0455e-05	82	10347910	7.92431e-06	130	11494140	1.13101e-05	9.89649e-06	150	8757572	1.7128e-05	460	12849093	3.58002e-05	267	11802609	2.26221e-05	127	4252121	2.98674e-05	115	4205396	2.73458e-05	53	4246095	1.24821e-05	2.42076e-05	146	5108736	2.85785e-05	160	6008895	2.66272e-05	128	8085658	1.58305e-05	2.36787e-05
VNG_RS01815	2717	1761716	0.00154225	1985	1491755	0.00133065	1511	1507763	0.00100215	0.00129168	6348	8703930	0.000729326	6378	10347910	0.000616356	6836	11494140	0.000594738	0.000646807	8725	8757572	0.000996281	15265	12849093	0.00118802	9897	11802609	0.000838543	7250	4252121	0.00170503	5892	4205396	0.00140106	4463	4246095	0.00105108	0.00119667	8759	5108736	0.00171451	8466	6008895	0.00140891	8900	8085658	0.00110071	0.00140805
VNG_RS01820	460	1761716	0.000261109	398	1491755	0.0002668	481	1507763	0.000319016	0.000282308	3121	8703930	0.000358574	3473	10347910	0.000335623	3458	11494140	0.000300849	0.000331682	2003	8757572	0.000228716	2448	12849093	0.000190519	2799	11802609	0.000237151	935	4252121	0.00021989	982	4205396	0.00023351	1122	4246095	0.000264243	0.000229005	1197	5108736	0.000234305	1348	6008895	0.000224334	2083	8085658	0.000257617	0.000238752
VNG_RS01825	14	1761716	7.9468e-06	5	1491755	3.35176e-06	6	1507763	3.97941e-06	5.09265e-06	110	8703930	1.2638e-05	123	10347910	1.18865e-05	159	11494140	1.38331e-05	1.27859e-05	104	8757572	1.18754e-05	212	12849093	1.64992e-05	192	11802609	1.62676e-05	42	4252121	9.87742e-06	35	4205396	8.32264e-06	31	4246095	7.30083e-06	1.16905e-05	54	5108736	1.05701e-05	38	6008895	6.32396e-06	67	8085658	8.28628e-06	8.39345e-06
VNG_RS01830	11	1761716	6.24391e-06	10	1491755	6.70351e-06	17	1507763	1.1275e-05	8.07414e-06	82	8703930	9.42103e-06	88	10347910	8.50413e-06	102	11494140	8.87409e-06	8.93308e-06	91	8757572	1.0391e-05	136	12849093	1.05844e-05	126	11802609	1.06756e-05	45	4252121	1.0583e-05	38	4205396	9.03601e-06	32	4246095	7.53634e-06	9.80105e-06	49	5108736	9.59141e-06	48	6008895	7.98816e-06	86	8085658	1.06361e-05	9.40523e-06
VNG_RS01835	13	1761716	7.37917e-06	15	1491755	1.00553e-05	18	1507763	1.19382e-05	9.79089e-06	335	8703930	3.84884e-05	413	10347910	3.99114e-05	466	11494140	4.05424e-05	3.96474e-05	79	8757572	9.02077e-06	184	12849093	1.43201e-05	143	11802609	1.2116e-05	30	4252121	7.0553e-06	40	4205396	9.51159e-06	41	4246095	9.65593e-06	1.02799e-05	38	5108736	7.43824e-06	63	6008895	1.04845e-05	69	8085658	8.53363e-06	8.81877e-06
VNG_RS01840	161	1761716	9.13882e-05	188	1491755	0.000126026	181	1507763	0.000120045	0.000112487	637	8703930	7.31853e-05	725	10347910	7.00625e-05	711	11494140	6.18576e-05	6.83685e-05	1010	8757572	0.000115329	1954	12849093	0.000152073	1126	11802609	9.54026e-05	501	4252121	0.000117824	616	4205396	0.000146478	540	4246095	0.000127176	0.000125714	659	5108736	0.000128995	887	6008895	0.000147614	1088	8085658	0.000134559	0.000137056
VNG_RS01845	1221	1761716	0.000693074	1195	1491755	0.00080107	1188	1507763	0.000787922	0.000760689	8191	8703930	0.000941069	8466	10347910	0.000818136	7758	11494140	0.000674953	0.000811386	7383	8757572	0.000843042	11709	12849093	0.000911271	10568	11802609	0.000895395	3476	4252121	0.000817474	3817	4205396	0.000907643	3823	4246095	0.000900357	0.000879197	4209	5108736	0.000823883	5924	6008895	0.000985872	7300	8085658	0.000902833	0.000904196
VNG_RS01850	2530	1761716	0.0014361	2414	1491755	0.00161823	2419	1507763	0.00160436	0.0015529	13088	8703930	0.00150369	13637	10347910	0.00131785	12863	11494140	0.00111909	0.00131354	14726	8757572	0.00168152	22435	12849093	0.00174604	22121	11802609	0.00187425	6269	4252121	0.00147432	6926	4205396	0.00164693	6976	4246095	0.00164292	0.00167766	7812	5108736	0.00152915	10163	6008895	0.00169133	13592	8085658	0.001681	0.00163382
VNG_RS01855	122	1761716	6.92507e-05	124	1491755	8.31236e-05	119	1507763	7.89249e-05	7.70997e-05	638	8703930	7.33002e-05	798	10347910	7.7117e-05	795	11494140	6.91657e-05	7.31943e-05	1069	8757572	0.000122066	1757	12849093	0.000136741	1309	11802609	0.000110908	380	4252121	8.93672e-05	399	4205396	9.48781e-05	377	4246095	8.87875e-05	0.000107125	389	5108736	7.61441e-05	584	6008895	9.71893e-05	770	8085658	9.52303e-05	8.95212e-05
VNG_RS01860	92	1761716	5.22218e-05	103	1491755	6.90462e-05	103	1507763	6.83131e-05	6.31937e-05	702	8703930	8.06532e-05	816	10347910	7.88565e-05	990	11494140	8.61308e-05	8.18802e-05	854	8757572	9.75156e-05	1482	12849093	0.000115339	938	11802609	7.9474e-05	289	4252121	6.79661e-05	404	4205396	9.60671e-05	360	4246095	8.47838e-05	9.01909e-05	370	5108736	7.2425e-05	530	6008895	8.82026e-05	618	8085658	7.64316e-05	7.90197e-05
VNG_RS01870	71	1761716	4.03016e-05	76	1491755	5.09467e-05	79	1507763	5.23955e-05	4.78813e-05	532	8703930	6.11218e-05	643	10347910	6.21382e-05	675	11494140	5.87256e-05	6.06618e-05	558	8757572	6.37163e-05	978	12849093	7.61143e-05	783	11802609	6.63413e-05	202	4252121	4.75057e-05	247	4205396	5.87341e-05	223	4246095	5.25188e-05	6.08217e-05	260	5108736	5.08932e-05	333	6008895	5.54178e-05	439	8085658	5.42937e-05	5.35349e-05
VNG_RS01875	588	1761716	0.000333765	509	1491755	0.000341209	480	1507763	0.000318352	0.000331109	2148	8703930	0.000246785	2353	10347910	0.000227389	2239	11494140	0.000194795	0.00022299	2621	8757572	0.000299284	3791	12849093	0.00029504	3930	11802609	0.000332977	1236	4252121	0.000290678	1422	4205396	0.000338137	1299	4246095	0.000305928	0.000310341	1613	5108736	0.000315734	1844	6008895	0.000306878	2507	8085658	0.000310055	0.000310889
VNG_RS01880	118	1761716	6.69801e-05	80	1491755	5.36281e-05	94	1507763	6.2344e-05	6.09841e-05	235	8703930	2.69993e-05	271	10347910	2.61889e-05	306	11494140	2.66223e-05	2.66035e-05	267	8757572	3.04879e-05	474	12849093	3.68898e-05	466	11802609	3.94828e-05	185	4252121	4.35077e-05	159	4205396	3.78086e-05	180	4246095	4.23919e-05	3.84281e-05	207	5108736	4.05188e-05	225	6008895	3.74445e-05	309	8085658	3.82158e-05	3.87264e-05
VNG_RS01885	179	1761716	0.000101605	161	1491755	0.000107927	139	1507763	9.21896e-05	0.000100574	825	8703930	9.47848e-05	1023	10347910	9.88605e-05	1161	11494140	0.000101008	9.82178e-05	861	8757572	9.83149e-05	1298	12849093	0.000101019	912	11802609	7.72711e-05	517	4252121	0.000121586	470	4205396	0.000111761	435	4246095	0.000102447	0.000102067	536	5108736	0.000104918	703	6008895	0.000116993	854	8085658	0.000105619	0.000109177
VNG_RS01890	185	1761716	0.000105011	174	1491755	0.000116641	158	1507763	0.000104791	0.000108814	972	8703930	0.000111674	1180	10347910	0.000114033	1532	11494140	0.000133285	0.000119664	1303	8757572	0.000148786	1950	12849093	0.000151762	2716	11802609	0.000230119	507	4252121	0.000119235	501	4205396	0.000119133	551	4246095	0.000129766	0.0001498	663	5108736	0.000129778	826	6008895	0.000137463	1032	8085658	0.000127633	0.000131625
VNG_RS01895	82	1761716	4.65455e-05	75	1491755	5.02764e-05	97	1507763	6.43337e-05	5.37185e-05	382	8703930	4.38882e-05	487	10347910	4.70626e-05	426	11494140	3.70624e-05	4.26711e-05	609	8757572	6.95398e-05	681	12849093	5.29998e-05	705	11802609	5.97326e-05	258	4252121	6.06756e-05	293	4205396	6.96724e-05	339	4246095	7.98381e-05	6.54097e-05	301	5108736	5.89187e-05	409	6008895	6.80658e-05	620	8085658	7.6679e-05	6.78878e-05
VNG_RS01900	154	1761716	8.74148e-05	136	1491755	9.11678e-05	146	1507763	9.68322e-05	9.18049e-05	963	8703930	0.00011064	984	10347910	9.50917e-05	1353	11494140	0.000117712	0.000107814	1058	8757572	0.00012081	1562	12849093	0.000121565	1365	11802609	0.000115652	360	4252121	8.46636e-05	518	4205396	0.000123175	426	4246095	0.000100327	0.000111032	444	5108736	8.691e-05	652	6008895	0.000108506	797	8085658	9.85696e-05	9.79951e-05
VNG_RS01905	363	1761716	0.000206049	386	1491755	0.000258756	395	1507763	0.000261978	0.000242261	990	8703930	0.000113742	1113	10347910	0.000107558	1359	11494140	0.000118234	0.000113178	1921	8757572	0.000219353	2484	12849093	0.000193321	2472	11802609	0.000209445	790	4252121	0.00018579	804	4205396	0.000191183	854	4246095	0.000201126	0.000200036	872	5108736	0.000170688	1190	6008895	0.00019804	1779	8085658	0.000220019	0.000196249
VNG_RS01910	231	1761716	0.000131122	173	1491755	0.000115971	191	1507763	0.000126678	0.00012459	1138	8703930	0.000130746	1316	10347910	0.000127175	1425	11494140	0.000123976	0.000127299	1011	8757572	0.000115443	1585	12849093	0.000123355	1099	11802609	9.3115e-05	422	4252121	9.92446e-05	458	4205396	0.000108908	508	4246095	0.000119639	0.000109951	519	5108736	0.000101591	635	6008895	0.000105677	958	8085658	0.000118481	0.000108583
VNG_RS01925	72	1761716	4.08692e-05	69	1491755	4.62542e-05	36	1507763	2.38764e-05	3.7e-05	243	8703930	2.79184e-05	261	10347910	2.52225e-05	351	11494140	3.05373e-05	2.78927e-05	374	8757572	4.27059e-05	608	12849093	4.73185e-05	393	11802609	3.32977e-05	178	4252121	4.18615e-05	204	4205396	4.85091e-05	139	4246095	3.2736e-05	4.10714e-05	228	5108736	4.46294e-05	260	6008895	4.32692e-05	314	8085658	3.88342e-05	4.22443e-05
VNG_RS01930	450	1761716	0.000255433	423	1491755	0.000283559	402	1507763	0.00026662	0.000268537	1710	8703930	0.000196463	1865	10347910	0.00018023	1529	11494140	0.000133024	0.000169906	2097	8757572	0.00023945	2809	12849093	0.000218615	2835	11802609	0.000240201	946	4252121	0.000222477	979	4205396	0.000232796	1063	4246095	0.000250348	0.000233981	1229	5108736	0.000240568	1511	6008895	0.000251461	2185	8085658	0.000270232	0.000254087
VNG_RS01935	170	1761716	9.64968e-05	155	1491755	0.000103904	139	1507763	9.21896e-05	9.75303e-05	507	8703930	5.82495e-05	593	10347910	5.73063e-05	517	11494140	4.49794e-05	5.35117e-05	860	8757572	9.82007e-05	1307	12849093	0.000101719	927	11802609	7.8542e-05	389	4252121	9.14838e-05	378	4205396	8.98845e-05	344	4246095	8.10156e-05	9.0141e-05	459	5108736	8.98461e-05	609	6008895	0.00010135	749	8085658	9.26332e-05	9.46097e-05
VNG_RS01940	80	1761716	4.54103e-05	63	1491755	4.22321e-05	60	1507763	3.97941e-05	4.24788e-05	397	8703930	4.56116e-05	479	10347910	4.62895e-05	497	11494140	4.32394e-05	4.50468e-05	472	8757572	5.38962e-05	756	12849093	5.88368e-05	555	11802609	4.70235e-05	204	4252121	4.79761e-05	202	4205396	4.80335e-05	203	4246095	4.78086e-05	5.05958e-05	243	5108736	4.75656e-05	317	6008895	5.27551e-05	397	8085658	4.90993e-05	4.98067e-05
VNG_RS01945	200	1761716	0.000113526	154	1491755	0.000103234	176	1507763	0.000116729	0.000111163	661	8703930	7.59427e-05	778	10347910	7.51843e-05	813	11494140	7.07317e-05	7.39529e-05	1039	8757572	0.00011864	1449	12849093	0.000112771	1285	11802609	0.000108874	404	4252121	9.50114e-05	444	4205396	0.000105579	364	4246095	8.57258e-05	0.000104433	484	5108736	9.47397e-05	631	6008895	0.000105011	756	8085658	9.34989e-05	9.77498e-05
VNG_RS01950	132	1761716	7.49269e-05	136	1491755	9.11678e-05	105	1507763	6.96396e-05	7.85781e-05	604	8703930	6.93939e-05	724	10347910	6.99658e-05	1019	11494140	8.86539e-05	7.60045e-05	907	8757572	0.000103568	1549	12849093	0.000120553	1964	11802609	0.000166404	396	4252121	9.313e-05	426	4205396	0.000101298	371	4246095	8.73744e-05	0.000112055	459	5108736	8.98461e-05	587	6008895	9.76885e-05	772	8085658	9.54777e-05	9.43374e-05
VNG_RS01955	36	1761716	2.04346e-05	37	1491755	2.4803e-05	48	1507763	3.18352e-05	2.5691e-05	543	8703930	6.23856e-05	582	10347910	5.62432e-05	397	11494140	3.45393e-05	5.10561e-05	467	8757572	5.33253e-05	797	12849093	6.20277e-05	654	11802609	5.54115e-05	133	4252121	3.12785e-05	178	4205396	4.23266e-05	172	4246095	4.05078e-05	4.74796e-05	171	5108736	3.34721e-05	231	6008895	3.8443e-05	373	8085658	4.61311e-05	3.93487e-05
VNG_RS01960	47	1761716	2.66785e-05	34	1491755	2.27919e-05	41	1507763	2.71926e-05	2.55544e-05	147	8703930	1.68889e-05	201	10347910	1.94242e-05	314	11494140	2.73183e-05	2.12105e-05	351	8757572	4.00796e-05	645	12849093	5.01981e-05	586	11802609	4.965e-05	157	4252121	3.69227e-05	171	4205396	4.0662e-05	125	4246095	2.94388e-05	4.11586e-05	230	5108736	4.50209e-05	267	6008895	4.44341e-05	303	8085658	3.74738e-05	4.23096e-05
VNG_RS01965	31	1761716	1.75965e-05	25	1491755	1.67588e-05	40	1507763	2.65294e-05	2.02949e-05	202	8703930	2.32079e-05	212	10347910	2.04872e-05	341	11494140	2.96673e-05	2.44541e-05	248	8757572	2.83184e-05	512	12849093	3.98472e-05	405	11802609	3.43144e-05	99	4252121	2.32825e-05	145	4205396	3.44795e-05	114	4246095	2.68482e-05	3.11817e-05	121	5108736	2.36849e-05	171	6008895	2.84578e-05	231	8085658	2.85691e-05	2.69039e-05
VNG_RS01970	514	1761716	0.000291761	511	1491755	0.00034255	412	1507763	0.000273252	0.000302521	1256	8703930	0.000144303	1387	10347910	0.000134037	1503	11494140	0.000130762	0.000136367	2172	8757572	0.000248014	3949	12849093	0.000307337	2613	11802609	0.000221392	1315	4252121	0.000309257	1602	4205396	0.000380939	1219	4246095	0.000287087	0.000292338	1538	5108736	0.000301053	2118	6008895	0.000352477	2414	8085658	0.000298553	0.000317361
VNG_RS01975	12	1761716	6.81154e-06	13	1491755	8.71457e-06	26	1507763	1.72441e-05	1.09234e-05	200	8703930	2.29781e-05	261	10347910	2.52225e-05	268	11494140	2.33162e-05	2.38389e-05	150	8757572	1.7128e-05	182	12849093	1.41644e-05	224	11802609	1.89789e-05	50	4252121	1.17588e-05	65	4205396	1.54563e-05	59	4246095	1.38951e-05	1.52303e-05	55	5108736	1.07659e-05	83	6008895	1.38129e-05	116	8085658	1.43464e-05	1.2975e-05
VNG_RS01980	8	1761716	4.54103e-06	4	1491755	2.68141e-06	8	1507763	5.30587e-06	4.1761e-06	46	8703930	5.28497e-06	62	10347910	5.99155e-06	68	11494140	5.91606e-06	5.73086e-06	46	8757572	5.2526e-06	96	12849093	7.47134e-06	60	11802609	5.08362e-06	14	4252121	3.29247e-06	19	4205396	4.518e-06	18	4246095	4.23919e-06	4.97621e-06	16	5108736	3.13189e-06	30	6008895	4.9926e-06	42	8085658	5.19438e-06	4.43962e-06
VNG_RS01985	360	1761716	0.000204346	292	1491755	0.000195743	267	1507763	0.000177084	0.000192391	1445	8703930	0.000166017	1617	10347910	0.000156263	1576	11494140	0.000137113	0.000153131	1087	8757572	0.000124121	2111	12849093	0.000164292	1728	11802609	0.000146408	823	4252121	0.00019355	805	4205396	0.000191421	760	4246095	0.000178988	0.000166463	942	5108736	0.00018439	1135	6008895	0.000188887	1298	8085658	0.000160531	0.000177936
VNG_RS01990	34	1761716	1.92994e-05	33	1491755	2.21216e-05	27	1507763	1.79073e-05	1.97761e-05	208	8703930	2.38973e-05	219	10347910	2.11637e-05	219	11494140	1.90532e-05	2.13714e-05	231	8757572	2.63772e-05	366	12849093	2.84845e-05	281	11802609	2.38083e-05	99	4252121	2.32825e-05	76	4205396	1.8072e-05	81	4246095	1.90764e-05	2.31835e-05	74	5108736	1.4485e-05	107	6008895	1.78069e-05	136	8085658	1.68199e-05	1.63706e-05
VNG_RS01995	1831	1761716	0.00103933	1484	1491755	0.000994801	1276	1507763	0.000846287	0.000960139	6756	8703930	0.000776201	7755	10347910	0.000749427	9069	11494140	0.000789011	0.000771546	6537	8757572	0.00074644	10705	12849093	0.000833133	9834	11802609	0.000833206	4596	4252121	0.00108087	3954	4205396	0.000940221	3689	4246095	0.000868798	0.000883778	5243	5108736	0.00102628	5549	6008895	0.000923464	6326	8085658	0.000782373	0.000910706
VNG_RS02000	28	1761716	1.58936e-05	33	1491755	2.21216e-05	24	1507763	1.59176e-05	1.79776e-05	94	8703930	1.07997e-05	90	10347910	8.69741e-06	66	11494140	5.74206e-06	8.41306e-06	64	8757572	7.30796e-06	103	12849093	8.01613e-06	85	11802609	7.2018e-06	57	4252121	1.34051e-05	46	4205396	1.09383e-05	60	4246095	1.41306e-05	1.01667e-05	76	5108736	1.48765e-05	76	6008895	1.26479e-05	131	8085658	1.62015e-05	1.45753e-05
VNG_RS02005	134	1761716	7.60622e-05	149	1491755	9.98824e-05	145	1507763	9.6169e-05	9.07045e-05	245	8703930	2.81482e-05	261	10347910	2.52225e-05	228	11494140	1.98362e-05	2.44023e-05	881	8757572	0.000100599	1392	12849093	0.000108334	1374	11802609	0.000116415	429	4252121	0.000100891	386	4205396	9.17868e-05	475	4246095	0.000111867	0.000104982	519	5108736	0.000101591	594	6008895	9.88534e-05	837	8085658	0.000103517	0.00010132
VNG_RS02010	217	1761716	0.000123175	191	1491755	0.000128037	198	1507763	0.00013132	0.000127511	871	8703930	0.00010007	1063	10347910	0.000102726	1208	11494140	0.000105097	0.000102631	1807	8757572	0.000206336	2890	12849093	0.000224919	2746	11802609	0.00023266	714	4252121	0.000167916	721	4205396	0.000171446	654	4246095	0.000154024	0.000192884	822	5108736	0.000160901	1029	6008895	0.000171246	1409	8085658	0.000174259	0.000168802
VNG_RS02015	42	1761716	2.38404e-05	37	1491755	2.4803e-05	50	1507763	3.31617e-05	2.72684e-05	149	8703930	1.71187e-05	185	10347910	1.7878e-05	211	11494140	1.83572e-05	1.77846e-05	432	8757572	4.93287e-05	562	12849093	4.37385e-05	591	11802609	5.00737e-05	135	4252121	3.17489e-05	140	4205396	3.32906e-05	157	4246095	3.69752e-05	4.08592e-05	182	5108736	3.56253e-05	206	6008895	3.42825e-05	322	8085658	3.98236e-05	3.65771e-05
VNG_RS02020	100	1761716	5.67628e-05	89	1491755	5.96613e-05	102	1507763	6.76499e-05	6.1358e-05	498	8703930	5.72155e-05	553	10347910	5.34407e-05	649	11494140	5.64636e-05	5.57066e-05	709	8757572	8.09585e-05	1253	12849093	9.75166e-05	837	11802609	7.09165e-05	299	4252121	7.03178e-05	320	4205396	7.60927e-05	307	4246095	7.23017e-05	7.80173e-05	389	5108736	7.61441e-05	481	6008895	8.0048e-05	646	8085658	7.98945e-05	7.86955e-05
VNG_RS02025	199	1761716	0.000112958	217	1491755	0.000145466	126	1507763	8.35675e-05	0.000113997	935	8703930	0.000107423	1080	10347910	0.000104369	1104	11494140	9.60489e-05	0.000102614	603	8757572	6.88547e-05	934	12849093	7.269e-05	651	11802609	5.51573e-05	260	4252121	6.1146e-05	342	4205396	8.13241e-05	285	4246095	6.71205e-05	6.77154e-05	416	5108736	8.14291e-05	466	6008895	7.75517e-05	463	8085658	5.72619e-05	7.20809e-05
VNG_RS02030	197	1761716	0.000111823	188	1491755	0.000126026	114	1507763	7.56087e-05	0.000104486	420	8703930	4.82541e-05	568	10347910	5.48903e-05	723	11494140	6.29016e-05	5.53487e-05	527	8757572	6.01765e-05	889	12849093	6.91878e-05	776	11802609	6.57482e-05	393	4252121	9.24245e-05	347	4205396	8.2513e-05	262	4246095	6.17038e-05	7.19589e-05	469	5108736	9.18035e-05	433	6008895	7.20598e-05	500	8085658	6.18379e-05	7.52338e-05
VNG_RS02035	543	1761716	0.000308222	448	1491755	0.000300317	486	1507763	0.000322332	0.00031029	3131	8703930	0.000359723	3525	10347910	0.000340648	3819	11494140	0.000332256	0.000344209	3136	8757572	0.00035809	3953	12849093	0.000307648	4379	11802609	0.00037102	1384	4252121	0.000325485	1282	4205396	0.000304846	1610	4246095	0.000379172	0.000341043	1730	5108736	0.000338636	2067	6008895	0.00034399	3083	8085658	0.000381292	0.000354639
VNG_RS02040	191	1761716	0.000108417	158	1491755	0.000105916	127	1507763	8.42307e-05	9.95211e-05	1083	8703930	0.000124427	1216	10347910	0.000117512	1502	11494140	0.000130675	0.000124204	926	8757572	0.000105737	1382	12849093	0.000107556	1591	11802609	0.000134801	509	4252121	0.000119705	564	4205396	0.000134113	474	4246095	0.000111632	0.000118924	681	5108736	0.000133301	756	6008895	0.000125813	916	8085658	0.000113287	0.000124134
VNG_RS02045	2258	1761716	0.0012817	1963	1491755	0.0013159	2138	1507763	0.00141799	0.00133853	17645	8703930	0.00202725	19409	10347910	0.00187564	19651	11494140	0.00170965	0.00187085	11550	8757572	0.00131886	15479	12849093	0.00120468	16020	11802609	0.00135733	5497	4252121	0.00129277	5646	4205396	0.00134256	5663	4246095	0.0013337	0.00130831	6649	5108736	0.0013015	8407	6008895	0.00139909	10795	8085658	0.00133508	0.00134522
VNG_RS02060	440	1761716	0.000249756	418	1491755	0.000280207	418	1507763	0.000277232	0.000269065	1718	8703930	0.000197382	1978	10347910	0.00019115	1967	11494140	0.000171131	0.000186554	2978	8757572	0.000340049	4321	12849093	0.000336288	3509	11802609	0.000297307	1178	4252121	0.000277038	1330	4205396	0.00031626	1191	4246095	0.000280493	0.000307906	1515	5108736	0.000296551	2001	6008895	0.000333006	2509	8085658	0.000310303	0.000313287
VNG_RS02065	185	1761716	0.000105011	180	1491755	0.000120663	176	1507763	0.000116729	0.000114135	1064	8703930	0.000122244	1267	10347910	0.00012244	1458	11494140	0.000126847	0.000123844	1026	8757572	0.000117156	1438	12849093	0.000111915	1235	11802609	0.000104638	562	4252121	0.000132169	529	4205396	0.000125791	480	4246095	0.000113045	0.000117452	651	5108736	0.000127429	731	6008895	0.000121653	1039	8085658	0.000128499	0.00012586
VNG_RS02070	18	1761716	1.02173e-05	11	1491755	7.37387e-06	17	1507763	1.1275e-05	9.62205e-06	32	8703930	3.6765e-06	34	10347910	3.28569e-06	39	11494140	3.39303e-06	3.45174e-06	29	8757572	3.31142e-06	36	12849093	2.80175e-06	23	11802609	1.94872e-06	35	4252121	8.23119e-06	19	4205396	4.518e-06	24	4246095	5.65225e-06	4.41056e-06	24	5108736	4.69784e-06	24	6008895	3.99408e-06	37	8085658	4.576e-06	4.42264e-06
VNG_RS02080	396	1761716	0.000224781	303	1491755	0.000203116	353	1507763	0.000234122	0.000220673	1539	8703930	0.000176817	1879	10347910	0.000181583	2399	11494140	0.000208715	0.000189038	1768	8757572	0.000201882	2413	12849093	0.000187795	3076	11802609	0.00026062	935	4252121	0.00021989	980	4205396	0.000233034	943	4246095	0.000222086	0.000220885	1100	5108736	0.000215317	1303	6008895	0.000216845	1874	8085658	0.000231768	0.00022131
VNG_RS02085	395	1761716	0.000224213	317	1491755	0.000212501	357	1507763	0.000236775	0.000224496	2002	8703930	0.000230011	2277	10347910	0.000220044	2512	11494140	0.000218546	0.000222867	2478	8757572	0.000282955	3263	12849093	0.000253948	3615	11802609	0.000306288	1131	4252121	0.000265985	1164	4205396	0.000276787	1032	4246095	0.000243047	0.000271502	1246	5108736	0.000243896	1572	6008895	0.000261612	2289	8085658	0.000283094	0.000262867
VNG_RS02090	802	1761716	0.000455238	952	1491755	0.000638174	597	1507763	0.000395951	0.000496454	1157	8703930	0.000132928	1306	10347910	0.000126209	1148	11494140	9.9877e-05	0.000119672	3695	8757572	0.000421921	9131	12849093	0.000710634	3454	11802609	0.000292647	2025	4252121	0.000476233	2865	4205396	0.000681268	1771	4246095	0.000417089	0.000499965	2416	5108736	0.000472915	3893	6008895	0.000647873	3057	8085658	0.000378077	0.000499622
VNG_RS02095	1108	1761716	0.000628932	1181	1491755	0.000791685	810	1507763	0.00053722	0.000652612	1207	8703930	0.000138673	1573	10347910	0.000152011	1324	11494140	0.000115189	0.000135291	4308	8757572	0.000491917	9775	12849093	0.000760754	4492	11802609	0.000380594	2564	4252121	0.000602993	3116	4205396	0.000740953	2209	4246095	0.000520243	0.000582909	2596	5108736	0.000508149	4034	6008895	0.000671338	3622	8085658	0.000447954	0.00054248
VNG_RS02100	592	1761716	0.000336036	351	1491755	0.000235293	660	1507763	0.000437735	0.000336355	4024	8703930	0.00046232	6320	10347910	0.000610751	8116	11494140	0.000706099	0.000593057	6215	8757572	0.000709672	7635	12849093	0.000594205	8079	11802609	0.00068451	2059	4252121	0.000484229	1530	4205396	0.000363818	2311	4246095	0.000544265	0.00056345	2225	5108736	0.000435528	2314	6008895	0.000385096	4593	8085658	0.000568043	0.000462889
VNG_RS02105	235	1761716	0.000133393	150	1491755	0.000100553	232	1507763	0.00015387	0.000129272	2030	8703930	0.000233228	2997	10347910	0.000289624	3420	11494140	0.000297543	0.000273465	2032	8757572	0.000232028	1861	12849093	0.000144835	2219	11802609	0.000188009	613	4252121	0.000144163	500	4205396	0.000118895	730	4246095	0.000171923	0.000166642	892	5108736	0.000174603	809	6008895	0.000134634	1648	8085658	0.000203818	0.000171018
VNG_RS02110	2337	1761716	0.00132655	1481	1491755	0.00099279	2518	1507763	0.00167002	0.00132979	14077	8703930	0.00161732	19657	10347910	0.00189961	24892	11494140	0.00216563	0.00189418	13825	8757572	0.00157863	10431	12849093	0.000811808	20783	11802609	0.00176088	5132	4252121	0.00120693	3894	4205396	0.000925953	6835	4246095	0.00160971	0.00131565	6480	5108736	0.00126842	5152	6008895	0.000857396	12553	8085658	0.0015525	0.0012261
VNG_RS02115	595	1761716	0.000337739	517	1491755	0.000346572	522	1507763	0.000346208	0.000343506	1553	8703930	0.000178425	1686	10347910	0.000162931	1529	11494140	0.000133024	0.000158127	2020	8757572	0.000230658	2918	12849093	0.000227098	2464	11802609	0.000208767	1007	4252121	0.000236823	1135	4205396	0.000269891	1082	4246095	0.000254822	0.00023801	1290	5108736	0.000252509	1565	6008895	0.000260447	2225	8085658	0.000275179	0.000262711
VNG_RS02120	81	1761716	4.59779e-05	96	1491755	6.43537e-05	90	1507763	5.96911e-05	5.66742e-05	593	8703930	6.81301e-05	653	10347910	6.31045e-05	682	11494140	5.93346e-05	6.35231e-05	593	8757572	6.77128e-05	924	12849093	7.19117e-05	1077	11802609	9.1251e-05	263	4252121	6.18515e-05	217	4205396	5.16004e-05	222	4246095	5.22833e-05	6.61018e-05	295	5108736	5.77442e-05	355	6008895	5.90791e-05	533	8085658	6.59192e-05	6.09142e-05
VNG_RS02125	406	1761716	0.000230457	360	1491755	0.000241326	409	1507763	0.000271263	0.000247682	1723	8703930	0.000197957	2003	10347910	0.000193566	1868	11494140	0.000162518	0.00018468	1886	8757572	0.000215356	2560	12849093	0.000199236	1879	11802609	0.000159202	800	4252121	0.000188141	864	4205396	0.00020545	975	4246095	0.000229623	0.000199501	991	5108736	0.000193981	1149	6008895	0.000191217	1825	8085658	0.000225708	0.000203635
VNG_RS02130	402	1761716	0.000228187	330	1491755	0.000221216	281	1507763	0.000186369	0.000211924	1334	8703930	0.000153264	1320	10347910	0.000127562	1073	11494140	9.33519e-05	0.000124726	1259	8757572	0.000143761	1778	12849093	0.000138376	1293	11802609	0.000109552	584	4252121	0.000137343	662	4205396	0.000157417	629	4246095	0.000148136	0.000139098	789	5108736	0.000154441	913	6008895	0.000151941	1135	8085658	0.000140372	0.000148918
VNG_RS02135	1302	1761716	0.000739052	1148	1491755	0.000769563	1346	1507763	0.000892713	0.000800443	6900	8703930	0.000792745	7916	10347910	0.000764985	8444	11494140	0.000734635	0.000764122	7467	8757572	0.000852634	10117	12849093	0.000787371	7533	11802609	0.000638249	3361	4252121	0.000790429	3658	4205396	0.000869835	3867	4246095	0.000910719	0.000808206	3772	5108736	0.000738343	4940	6008895	0.000822115	7348	8085658	0.00090877	0.000823076
VNG_RS02140	99	1761716	5.61952e-05	87	1491755	5.83206e-05	91	1507763	6.03543e-05	5.829e-05	2991	8703930	0.000343638	3256	10347910	0.000314653	3613	11494140	0.000314334	0.000324208	659	8757572	7.52492e-05	869	12849093	6.76312e-05	1013	11802609	8.58285e-05	154	4252121	3.62172e-05	156	4205396	3.70952e-05	175	4246095	4.12143e-05	5.72059e-05	206	5108736	4.03231e-05	279	6008895	4.64312e-05	371	8085658	4.58837e-05	4.42127e-05
VNG_RS02145	2269	1761716	0.00128795	1893	1491755	0.00126898	2275	1507763	0.00150886	0.00135526	22839	8703930	0.00262399	24952	10347910	0.00241131	26769	11494140	0.00232893	0.00245474	14387	8757572	0.00164281	17754	12849093	0.00138173	20070	11802609	0.00170047	5054	4252121	0.00118858	5082	4205396	0.00120845	6181	4246095	0.00145569	0.00142962	6146	5108736	0.00120304	7587	6008895	0.00126263	11832	8085658	0.00146333	0.00130967
VNG_RS02150	32	1761716	1.81641e-05	20	1491755	1.3407e-05	17	1507763	1.1275e-05	1.4282e-05	2362	8703930	0.000271372	2816	10347910	0.000272132	3064	11494140	0.000266571	0.000270025	713	8757572	8.14153e-05	513	12849093	3.9925e-05	758	11802609	6.42231e-05	30	4252121	7.0553e-06	29	4205396	6.8959e-06	44	4246095	1.03625e-05	3.49795e-05	51	5108736	9.9829e-06	84	6008895	1.39793e-05	123	8085658	1.52121e-05	1.30581e-05
VNG_RS02155	752	1761716	0.000426857	582	1491755	0.000390144	770	1507763	0.00051069	0.000442564	5058	8703930	0.000581117	5967	10347910	0.000576638	6042	11494140	0.000525659	0.000561138	4820	8757572	0.000550381	5334	12849093	0.000415127	6818	11802609	0.000577669	1525	4252121	0.000358645	1387	4205396	0.000329814	1742	4246095	0.000410259	0.000440316	1803	5108736	0.000352925	2137	6008895	0.000355639	3771	8085658	0.000466381	0.000391649
VNG_RS02160	8	1761716	4.54103e-06	1	1491755	6.70351e-07	5	1507763	3.31617e-06	2.84252e-06	35	8703930	4.02117e-06	26	10347910	2.51258e-06	24	11494140	2.08802e-06	2.87393e-06	17	8757572	1.94118e-06	23	12849093	1.79001e-06	23	11802609	1.94872e-06	10	4252121	2.35177e-06	10	4205396	2.3779e-06	10	4246095	2.35511e-06	2.12745e-06	4	5108736	7.82973e-07	19	6008895	3.16198e-06	21	8085658	2.59719e-06	2.18071e-06
VNG_RS02165	8	1761716	4.54103e-06	8	1491755	5.36281e-06	6	1507763	3.97941e-06	4.62775e-06	49	8703930	5.62964e-06	56	10347910	5.41172e-06	64	11494140	5.56805e-06	5.53647e-06	56	8757572	6.39447e-06	108	12849093	8.40526e-06	74	11802609	6.2698e-06	12	4252121	2.82212e-06	19	4205396	4.518e-06	17	4246095	4.00368e-06	5.40222e-06	14	5108736	2.7404e-06	25	6008895	4.1605e-06	30	8085658	3.71027e-06	3.53706e-06
VNG_RS02170	362	1761716	0.000205481	333	1491755	0.000223227	362	1507763	0.000240091	0.000222933	1294	8703930	0.000148668	1638	10347910	0.000158293	2042	11494140	0.000177656	0.000161539	1770	8757572	0.000202111	2623	12849093	0.000204139	2462	11802609	0.000208598	1016	4252121	0.00023894	1052	4205396	0.000250155	1143	4246095	0.000269189	0.000228855	1094	5108736	0.000214143	1527	6008895	0.000254123	2127	8085658	0.000263058	0.000243775
VNG_RS02175	188	1761716	0.000106714	167	1491755	0.000111949	239	1507763	0.000158513	0.000125725	1541	8703930	0.000177046	1765	10347910	0.000170566	1850	11494140	0.000160952	0.000169521	1802	8757572	0.000205765	2255	12849093	0.000175499	2098	11802609	0.000177757	524	4252121	0.000123233	604	4205396	0.000143625	725	4246095	0.000170745	0.000166104	660	5108736	0.00012919	818	6008895	0.000136132	1421	8085658	0.000175743	0.000147022
VNG_RS02180	9	1761716	5.10866e-06	17	1491755	1.1396e-05	10	1507763	6.63234e-06	7.71232e-06	112	8703930	1.28678e-05	131	10347910	1.26596e-05	77	11494140	6.69907e-06	1.07421e-05	131	8757572	1.49585e-05	176	12849093	1.36975e-05	156	11802609	1.32174e-05	32	4252121	7.52566e-06	36	4205396	8.56043e-06	57	4246095	1.34241e-05	1.18973e-05	35	5108736	6.85101e-06	58	6008895	9.65236e-06	95	8085658	1.17492e-05	9.41752e-06
VNG_RS02185	18	1761716	1.02173e-05	22	1491755	1.47477e-05	18	1507763	1.19382e-05	1.23011e-05	119	8703930	1.3672e-05	97	10347910	9.37387e-06	104	11494140	9.04809e-06	1.0698e-05	32	8757572	3.65398e-06	59	12849093	4.59176e-06	29	11802609	2.45708e-06	30	4252121	7.0553e-06	33	4205396	7.84706e-06	22	4246095	5.18123e-06	5.13107e-06	24	5108736	4.69784e-06	32	6008895	5.32544e-06	40	8085658	4.94703e-06	4.9901e-06
VNG_RS02190	737	1761716	0.000418342	621	1491755	0.000416288	469	1507763	0.000311057	0.000381896	1809	8703930	0.000207837	1830	10347910	0.000176847	1554	11494140	0.000135199	0.000173295	2097	8757572	0.00023945	3806	12849093	0.000296208	3005	11802609	0.000254605	1611	4252121	0.00037887	1526	4205396	0.000362867	1195	4246095	0.000281435	0.000302239	2045	5108736	0.000400295	2301	6008895	0.000382932	2471	8085658	0.000305603	0.000362943
VNG_RS02195	625	1761716	0.000354768	571	1491755	0.000382771	428	1507763	0.000283864	0.000340468	1305	8703930	0.000149932	1596	10347910	0.000154234	1703	11494140	0.000148162	0.000150776	2559	8757572	0.000292204	4182	12849093	0.00032547	3403	11802609	0.000288326	1518	4252121	0.000356998	1611	4205396	0.000383079	1241	4246095	0.000292269	0.000323058	1705	5108736	0.000333742	2178	6008895	0.000362463	2273	8085658	0.000281115	0.000325773
VNG_RS02200	460	1761716	0.000261109	398	1491755	0.0002668	505	1507763	0.000334933	0.000287614	2350	8703930	0.000269993	2816	10347910	0.000272132	3359	11494140	0.000292236	0.00027812	3606	8757572	0.000411758	5159	12849093	0.000401507	4688	11802609	0.0003972	1272	4252121	0.000299145	1424	4205396	0.000338613	1468	4246095	0.000345729	0.000365659	1572	5108736	0.000307708	1993	6008895	0.000331675	2970	8085658	0.000367317	0.000335567
VNG_RS02205	281	1761716	0.000159504	248	1491755	0.000166247	325	1507763	0.000215551	0.000180434	1893	8703930	0.000217488	2252	10347910	0.000217628	2647	11494140	0.000230291	0.000221803	2865	8757572	0.000327145	4290	12849093	0.000333876	3726	11802609	0.000315693	916	4252121	0.000215422	952	4205396	0.000226376	995	4246095	0.000234333	0.000275474	1095	5108736	0.000214339	1449	6008895	0.000241143	2172	8085658	0.000268624	0.000241368
VNG_RS02210	372	1761716	0.000211158	266	1491755	0.000178313	359	1507763	0.000238101	0.000209191	1600	8703930	0.000183825	1822	10347910	0.000176074	2330	11494140	0.000202712	0.000187537	2820	8757572	0.000322007	4441	12849093	0.000345628	3961	11802609	0.000335604	910	4252121	0.000214011	1034	4205396	0.000245875	1196	4246095	0.000281671	0.000290799	1146	5108736	0.000224322	1511	6008895	0.000251461	2256	8085658	0.000279013	0.000251598
VNG_RS02215	64	1761716	3.63282e-05	60	1491755	4.02211e-05	40	1507763	2.65294e-05	3.43596e-05	680	8703930	7.81256e-05	748	10347910	7.22851e-05	863	11494140	7.50817e-05	7.51642e-05	415	8757572	4.73876e-05	631	12849093	4.91085e-05	672	11802609	5.69366e-05	118	4252121	2.77509e-05	125	4205396	2.97237e-05	122	4246095	2.87323e-05	3.99399e-05	129	5108736	2.52509e-05	164	6008895	2.72929e-05	270	8085658	3.33925e-05	2.86454e-05
VNG_RS02220	56	1761716	3.17872e-05	66	1491755	4.42432e-05	53	1507763	3.51514e-05	3.70606e-05	748	8703930	8.59382e-05	766	10347910	7.40246e-05	852	11494140	7.41247e-05	7.80292e-05	490	8757572	5.59516e-05	725	12849093	5.64242e-05	644	11802609	5.45642e-05	98	4252121	2.30473e-05	102	4205396	2.42546e-05	116	4246095	2.73192e-05	4.02602e-05	136	5108736	2.66211e-05	142	6008895	2.36316e-05	228	8085658	2.81981e-05	2.61503e-05
VNG_RS02225	61	1761716	3.46253e-05	45	1491755	3.01658e-05	61	1507763	4.04573e-05	3.50828e-05	797	8703930	9.15678e-05	1043	10347910	0.000100793	1389	11494140	0.000120844	0.000104402	897	8757572	0.000102426	1262	12849093	9.8217e-05	1141	11802609	9.66735e-05	184	4252121	4.32725e-05	261	4205396	6.20631e-05	227	4246095	5.34609e-05	7.60188e-05	240	5108736	4.69784e-05	352	6008895	5.85798e-05	582	8085658	7.19793e-05	5.91792e-05
VNG_RS02230	25	1761716	1.41907e-05	21	1491755	1.40774e-05	29	1507763	1.92338e-05	1.5834e-05	1005	8703930	0.000115465	1156	10347910	0.000111713	1435	11494140	0.000124846	0.000117342	309	8757572	3.52838e-05	430	12849093	3.34654e-05	488	11802609	4.13468e-05	75	4252121	1.76383e-05	97	4205396	2.30656e-05	101	4246095	2.37866e-05	2.90977e-05	105	5108736	2.0553e-05	129	6008895	2.14682e-05	242	8085658	2.99295e-05	2.39836e-05
VNG_RS02235	15	1761716	8.51443e-06	13	1491755	8.71457e-06	12	1507763	7.95881e-06	8.39593e-06	745	8703930	8.55935e-05	799	10347910	7.72137e-05	995	11494140	8.65659e-05	8.31243e-05	197	8757572	2.24948e-05	287	12849093	2.23362e-05	252	11802609	2.13512e-05	26	4252121	6.1146e-06	33	4205396	7.84706e-06	35	4246095	8.24287e-06	1.47311e-05	37	5108736	7.2425e-06	28	6008895	4.65976e-06	64	8085658	7.91525e-06	6.60583e-06
VNG_RS02240	328	1761716	0.000186182	324	1491755	0.000217194	355	1507763	0.000235448	0.000212941	2983	8703930	0.000342719	3615	10347910	0.000349346	4477	11494140	0.000389503	0.000360522	3970	8757572	0.000453322	5386	12849093	0.000419174	6142	11802609	0.000520393	1166	4252121	0.000274216	1200	4205396	0.000285348	1328	4246095	0.000312758	0.000377535	1332	5108736	0.00026073	1696	6008895	0.000282248	2550	8085658	0.000315373	0.000286117
VNG_RS02250	78	1761716	4.4275e-05	56	1491755	3.75397e-05	52	1507763	3.44882e-05	3.87676e-05	226	8703930	2.59653e-05	256	10347910	2.47393e-05	322	11494140	2.80143e-05	2.62396e-05	369	8757572	4.2135e-05	737	12849093	5.73581e-05	552	11802609	4.67693e-05	259	4252121	6.09108e-05	245	4205396	5.82585e-05	159	4246095	3.74462e-05	5.04796e-05	232	5108736	4.54124e-05	295	6008895	4.90939e-05	283	8085658	3.50002e-05	4.31688e-05
VNG_RS02255	699	1761716	0.000396772	695	1491755	0.000465894	806	1507763	0.000534567	0.000465744	3431	8703930	0.00039419	3950	10347910	0.00038172	4051	11494140	0.00035244	0.000376117	4644	8757572	0.000530284	5380	12849093	0.000418707	6260	11802609	0.000530391	1829	4252121	0.000430138	1905	4205396	0.000452989	2238	4246095	0.000527073	0.000481597	2048	5108736	0.000400882	2559	6008895	0.000425869	4183	8085658	0.000517336	0.000448029
VNG_RS02260	117	1761716	6.64125e-05	117	1491755	7.84311e-05	153	1507763	0.000101475	8.21062e-05	890	8703930	0.000102253	1049	10347910	0.000101373	1396	11494140	0.000121453	0.00010836	1072	8757572	0.000122408	1164	12849093	9.05901e-05	1298	11802609	0.000109976	338	4252121	7.94897e-05	356	4205396	8.46531e-05	491	4246095	0.000115636	0.000100459	326	5108736	6.38123e-05	506	6008895	8.42085e-05	822	8085658	0.000101661	8.32274e-05
VNG_RS02265	377	1761716	0.000213996	322	1491755	0.000215853	359	1507763	0.000238101	0.00022265	1964	8703930	0.000225645	2269	10347910	0.000219271	2569	11494140	0.000223505	0.000222807	2451	8757572	0.000279872	3777	12849093	0.000293951	3942	11802609	0.000333994	1009	4252121	0.000237293	995	4205396	0.000236601	1121	4246095	0.000264007	0.000274286	1275	5108736	0.000249572	1495	6008895	0.000248798	2171	8085658	0.0002685	0.000255623
VNG_RS02270	80	1761716	4.54103e-05	71	1491755	4.75949e-05	91	1507763	6.03543e-05	5.11198e-05	707	8703930	8.12277e-05	860	10347910	8.31086e-05	942	11494140	8.19548e-05	8.2097e-05	607	8757572	6.93114e-05	1021	12849093	7.94609e-05	857	11802609	7.26111e-05	182	4252121	4.28022e-05	165	4205396	3.92353e-05	237	4246095	5.5816e-05	5.98728e-05	252	5108736	4.93273e-05	291	6008895	4.84282e-05	542	8085658	6.70323e-05	5.49292e-05
VNG_RS02275	650	1761716	0.000368958	543	1491755	0.000364001	690	1507763	0.000457632	0.000396864	4179	8703930	0.000480128	4892	10347910	0.000472752	5231	11494140	0.000455101	0.000469327	3533	8757572	0.000403422	3955	12849093	0.000307804	4855	11802609	0.00041135	1438	4252121	0.000338184	1384	4205396	0.000329101	1843	4246095	0.000434046	0.000370651	1518	5108736	0.000297138	1918	6008895	0.000319193	3003	8085658	0.000371398	0.000329243
VNG_RS02280	716	1761716	0.000406422	614	1491755	0.000411596	688	1507763	0.000456305	0.000424774	2262	8703930	0.000259883	2337	10347910	0.000225843	1901	11494140	0.000165389	0.000217038	2457	8757572	0.000280557	2619	12849093	0.000203828	3057	11802609	0.000259011	1287	4252121	0.000302672	1324	4205396	0.000314834	1427	4246095	0.000336073	0.000282829	1369	5108736	0.000267972	1733	6008895	0.000288406	2599	8085658	0.000321433	0.000292604
VNG_RS02285	91	1761716	5.16542e-05	87	1491755	5.83206e-05	76	1507763	5.04058e-05	5.34602e-05	436	8703930	5.00923e-05	520	10347910	5.02517e-05	499	11494140	4.34134e-05	4.79191e-05	492	8757572	5.618e-05	425	12849093	3.30763e-05	477	11802609	4.04148e-05	197	4252121	4.63298e-05	154	4205396	3.66196e-05	158	4246095	3.72107e-05	4.16385e-05	194	5108736	3.79742e-05	201	6008895	3.34504e-05	302	8085658	3.73501e-05	3.62582e-05
VNG_RS02290	675	1761716	0.000383149	511	1491755	0.00034255	637	1507763	0.00042248	0.000382726	7199	8703930	0.000827098	8277	10347910	0.000799872	9822	11494140	0.000854522	0.000827164	5992	8757572	0.000684208	8555	12849093	0.000665806	7772	11802609	0.000658498	2111	4252121	0.000496458	1984	4205396	0.000471775	2052	4246095	0.000483268	0.000576669	2409	5108736	0.000471545	3003	6008895	0.000499759	4432	8085658	0.000548131	0.000506478
VNG_RS02295	452	1761716	0.000256568	378	1491755	0.000253393	505	1507763	0.000334933	0.000281631	6974	8703930	0.000801247	7931	10347910	0.000766435	9453	11494140	0.000822419	0.0007967	4953	8757572	0.000565568	6656	12849093	0.000518013	6169	11802609	0.000522681	1506	4252121	0.000354176	1503	4205396	0.000357398	1824	4246095	0.000429571	0.000457901	1781	5108736	0.000348619	2312	6008895	0.000384763	3510	8085658	0.000434102	0.000389161
VNG_RS02300	1667	1761716	0.000946237	1363	1491755	0.000913689	1559	1507763	0.00103398	0.000964636	10851	8703930	0.00124668	12358	10347910	0.00119425	13742	11494140	0.00119557	0.00121216	8928	8757572	0.00101946	10258	12849093	0.000798344	12604	11802609	0.0010679	3733	4252121	0.000877915	3517	4205396	0.000836306	4215	4246095	0.000992677	0.0009321	4797	5108736	0.00093898	5308	6008895	0.000883357	8554	8085658	0.00105792	0.000960086
VNG_RS02305	165	1761716	9.36587e-05	147	1491755	9.85417e-05	183	1507763	0.000121372	0.000104524	2813	8703930	0.000323187	3090	10347910	0.000298611	3460	11494140	0.000301023	0.000307607	2382	8757572	0.000271993	2747	12849093	0.000213789	2534	11802609	0.000214698	457	4252121	0.000107476	453	4205396	0.000107719	580	4246095	0.000136596	0.000175379	684	5108736	0.000133888	840	6008895	0.000139793	1582	8085658	0.000195655	0.000156445
VNG_RS02310	1817	1761716	0.00103138	1557	1491755	0.00104374	1653	1507763	0.00109633	0.00105715	7882	8703930	0.000905568	8843	10347910	0.000854569	8540	11494140	0.000742987	0.000834375	7243	8757572	0.000827056	9374	12849093	0.000729546	11340	11802609	0.000960805	4168	4252121	0.000980217	4091	4205396	0.000972798	4300	4246095	0.0010127	0.000913853	5206	5108736	0.00101904	5511	6008895	0.00091714	9121	8085658	0.00112805	0.00102141
VNG_RS02315	268	1761716	0.000152124	191	1491755	0.000128037	264	1507763	0.000175094	0.000151752	1494	8703930	0.000171647	1842	10347910	0.000178007	2241	11494140	0.000194969	0.000181541	1684	8757572	0.000192291	2319	12849093	0.00018048	1845	11802609	0.000156321	669	4252121	0.000157333	719	4205396	0.000170971	814	4246095	0.000191706	0.00017485	753	5108736	0.000147395	1022	6008895	0.000170081	1521	8085658	0.000188111	0.000168529
VNG_RS02320	37	1761716	2.10023e-05	51	1491755	3.41879e-05	45	1507763	2.98455e-05	2.83452e-05	247	8703930	2.8378e-05	258	10347910	2.49326e-05	300	11494140	2.61003e-05	2.64703e-05	392	8757572	4.47613e-05	475	12849093	3.69676e-05	484	11802609	4.10079e-05	125	4252121	2.93971e-05	126	4205396	2.99615e-05	133	4246095	3.13229e-05	3.55697e-05	133	5108736	2.60338e-05	158	6008895	2.62944e-05	256	8085658	3.1661e-05	2.79964e-05
VNG_RS02325	76	1761716	4.31398e-05	51	1491755	3.41879e-05	34	1507763	2.255e-05	3.32925e-05	333	8703930	3.82586e-05	356	10347910	3.44031e-05	420	11494140	3.65404e-05	3.64007e-05	404	8757572	4.61315e-05	729	12849093	5.67355e-05	512	11802609	4.33802e-05	189	4252121	4.44484e-05	200	4205396	4.75579e-05	164	4246095	3.86237e-05	4.61462e-05	221	5108736	4.32592e-05	294	6008895	4.89275e-05	298	8085658	3.68554e-05	4.3014e-05
VNG_RS02345	40	1761716	2.27051e-05	48	1491755	3.21769e-05	36	1507763	2.38764e-05	2.62528e-05	221	8703930	2.53908e-05	266	10347910	2.57057e-05	293	11494140	2.54913e-05	2.55293e-05	266	8757572	3.03737e-05	538	12849093	4.18707e-05	213	11802609	1.80469e-05	147	4252121	3.4571e-05	144	4205396	3.42417e-05	114	4246095	2.68482e-05	3.0992e-05	159	5108736	3.11232e-05	206	6008895	3.42825e-05	194	8085658	2.39931e-05	2.97996e-05
VNG_RS02350	113	1761716	6.4142e-05	99	1491755	6.63648e-05	83	1507763	5.50484e-05	6.18517e-05	504	8703930	5.79049e-05	547	10347910	5.28609e-05	743	11494140	6.46416e-05	5.84691e-05	372	8757572	4.24775e-05	708	12849093	5.51012e-05	951	11802609	8.05754e-05	221	4252121	5.19741e-05	219	4205396	5.2076e-05	218	4246095	5.13413e-05	5.55909e-05	254	5108736	4.97188e-05	329	6008895	5.47522e-05	392	8085658	4.84809e-05	5.09839e-05
VNG_RS02355	54	1761716	3.06519e-05	50	1491755	3.35176e-05	51	1507763	3.38249e-05	3.26648e-05	311	8703930	3.5731e-05	368	10347910	3.55627e-05	461	11494140	4.01074e-05	3.71337e-05	377	8757572	4.30485e-05	759	12849093	5.90703e-05	520	11802609	4.40581e-05	148	4252121	3.48062e-05	162	4205396	3.85219e-05	111	4246095	2.61417e-05	4.09411e-05	206	5108736	4.03231e-05	256	6008895	4.26035e-05	257	8085658	3.17847e-05	3.82371e-05
VNG_RS02360	423	1761716	0.000240107	286	1491755	0.00019172	409	1507763	0.000271263	0.000234363	2367	8703930	0.000271946	2226	10347910	0.000215116	2124	11494140	0.00018479	0.000223951	2030	8757572	0.000231799	3075	12849093	0.000239317	2372	11802609	0.000200973	563	4252121	0.000132405	598	4205396	0.000142198	644	4246095	0.000151669	0.00018306	720	5108736	0.000140935	807	6008895	0.000134301	1366	8085658	0.000168941	0.000148059
VNG_RS02365	76	1761716	4.31398e-05	104	1491755	6.97165e-05	88	1507763	5.83646e-05	5.70736e-05	896	8703930	0.000102942	1012	10347910	9.77975e-05	1081	11494140	9.40479e-05	9.82625e-05	894	8757572	0.000102083	1063	12849093	8.27296e-05	1089	11802609	9.22677e-05	202	4252121	4.75057e-05	226	4205396	5.37405e-05	271	4246095	6.38233e-05	7.36917e-05	226	5108736	4.42379e-05	320	6008895	5.32544e-05	616	8085658	7.61843e-05	5.78922e-05
VNG_RS02370	180	1761716	0.000102173	172	1491755	0.0001153	290	1507763	0.000192338	0.000136604	1407	8703930	0.000161651	1601	10347910	0.000154717	1363	11494140	0.000118582	0.000144984	1474	8757572	0.000168311	1372	12849093	0.000106778	1675	11802609	0.000141918	473	4252121	0.000111239	553	4205396	0.000131498	778	4246095	0.000183227	0.000140495	539	5108736	0.000105506	706	6008895	0.000117492	1282	8085658	0.000158552	0.000127183
VNG_RS02375	85	1761716	4.82484e-05	114	1491755	7.64201e-05	160	1507763	0.000106117	7.69286e-05	1316	8703930	0.000151196	1491	10347910	0.000144087	1030	11494140	8.96109e-05	0.000128298	841	8757572	9.60312e-05	910	12849093	7.08221e-05	912	11802609	7.72711e-05	218	4252121	5.12685e-05	220	4205396	5.23137e-05	376	4246095	8.8552e-05	7.27098e-05	227	5108736	4.44337e-05	247	6008895	4.11057e-05	595	8085658	7.35871e-05	5.30422e-05
VNG_RS02380	67	1761716	3.80311e-05	76	1491755	5.09467e-05	80	1507763	5.30587e-05	4.73455e-05	554	8703930	6.36494e-05	664	10347910	6.41675e-05	831	11494140	7.22977e-05	6.67049e-05	556	8757572	6.34879e-05	697	12849093	5.42451e-05	555	11802609	4.70235e-05	298	4252121	7.00827e-05	299	4205396	7.10991e-05	232	4246095	5.46384e-05	6.00961e-05	353	5108736	6.90973e-05	364	6008895	6.05769e-05	576	8085658	7.12372e-05	6.69705e-05
VNG_RS02385	55	1761716	3.12196e-05	49	1491755	3.28472e-05	65	1507763	4.31102e-05	3.57257e-05	254	8703930	2.91822e-05	263	10347910	2.54158e-05	282	11494140	2.45342e-05	2.63774e-05	260	8757572	2.96886e-05	499	12849093	3.88354e-05	458	11802609	3.8805e-05	195	4252121	4.58595e-05	207	4205396	4.92225e-05	186	4246095	4.3805e-05	4.1036e-05	234	5108736	4.58039e-05	283	6008895	4.70968e-05	403	8085658	4.98413e-05	4.75807e-05
VNG_RS02390	103	1761716	5.84657e-05	79	1491755	5.29578e-05	79	1507763	5.23955e-05	5.46063e-05	346	8703930	3.97522e-05	413	10347910	3.99114e-05	349	11494140	3.03633e-05	3.66756e-05	339	8757572	3.87094e-05	451	12849093	3.50998e-05	723	11802609	6.12576e-05	269	4252121	6.32625e-05	214	4205396	5.0887e-05	247	4246095	5.81711e-05	5.12312e-05	303	5108736	5.93102e-05	269	6008895	4.4767e-05	430	8085658	5.31806e-05	5.24192e-05
VNG_RS02400	124	1761716	7.03859e-05	87	1491755	5.83206e-05	114	1507763	7.56087e-05	6.81051e-05	974	8703930	0.000111903	1152	10347910	0.000111327	1132	11494140	9.8485e-05	0.000107238	682	8757572	7.78755e-05	1098	12849093	8.54535e-05	690	11802609	5.84617e-05	323	4252121	7.59621e-05	347	4205396	8.2513e-05	355	4246095	8.36062e-05	7.7312e-05	416	5108736	8.14291e-05	535	6008895	8.90347e-05	741	8085658	9.16437e-05	8.73692e-05
VNG_RS02405	648	1761716	0.000367823	508	1491755	0.000340538	611	1507763	0.000405236	0.000371199	2838	8703930	0.00032606	3021	10347910	0.000291943	2138	11494140	0.000186008	0.000268003	1727	8757572	0.000197201	2179	12849093	0.000169584	1590	11802609	0.000134716	1149	4252121	0.000270218	1184	4205396	0.000281543	1286	4246095	0.000302867	0.000226021	1176	5108736	0.000230194	1356	6008895	0.000225665	2104	8085658	0.000260214	0.000238691
VNG_RS02410	241	1761716	0.000136798	226	1491755	0.000151499	266	1507763	0.00017642	0.000154906	600	8703930	6.89344e-05	642	10347910	6.20415e-05	600	11494140	5.22005e-05	6.10588e-05	978	8757572	0.000111675	1426	12849093	0.000110981	940	11802609	7.96434e-05	499	4252121	0.000117353	610	4205396	0.000145052	658	4246095	0.000154966	0.000119945	589	5108736	0.000115293	729	6008895	0.00012132	1178	8085658	0.00014569	0.000127434
VNG_RS02415	0	1761716	0	3	1491755	2.01105e-06	0	1507763	0	6.70351e-07	4	8703930	4.59563e-07	2	10347910	1.93276e-07	1	11494140	8.70009e-08	2.46613e-07	4	8757572	4.56748e-07	5	12849093	3.89133e-07	4	11802609	3.38908e-07	3	4252121	7.0553e-07	1	4205396	2.3779e-07	1	4246095	2.35511e-07	3.93936e-07	2	5108736	3.91486e-07	2	6008895	3.3284e-07	10	8085658	1.23676e-06	6.53695e-07
VNG_RS02420	88	1761716	4.99513e-05	77	1491755	5.16171e-05	68	1507763	4.50999e-05	4.88894e-05	481	8703930	5.52624e-05	560	10347910	5.41172e-05	593	11494140	5.15915e-05	5.3657e-05	255	8757572	2.91177e-05	245	12849093	1.90675e-05	382	11802609	3.23657e-05	152	4252121	3.57469e-05	150	4205396	3.56685e-05	157	4246095	3.69752e-05	3.14902e-05	168	5108736	3.28848e-05	188	6008895	3.1287e-05	250	8085658	3.09189e-05	3.16969e-05
VNG_RS02425	1	1761716	5.67628e-07	4	1491755	2.68141e-06	4	1507763	2.65294e-06	1.96732e-06	7	8703930	8.04234e-07	8	10347910	7.73103e-07	9	11494140	7.83008e-07	7.86782e-07	6	8757572	6.85121e-07	15	12849093	1.1674e-06	9	11802609	7.62543e-07	8	4252121	1.88141e-06	2	4205396	4.75579e-07	5	4246095	1.17755e-06	1.02493e-06	2	5108736	3.91486e-07	7	6008895	1.16494e-06	8	8085658	9.89406e-07	8.48611e-07
VNG_RS02430	8	1761716	4.54103e-06	6	1491755	4.02211e-06	6	1507763	3.97941e-06	4.18085e-06	18	8703930	2.06803e-06	25	10347910	2.41595e-06	25	11494140	2.17502e-06	2.21967e-06	15	8757572	1.7128e-06	27	12849093	2.10132e-06	25	11802609	2.11818e-06	13	4252121	3.0573e-06	20	4205396	4.75579e-06	14	4246095	3.29715e-06	2.84042e-06	21	5108736	4.11061e-06	24	6008895	3.99408e-06	24	8085658	2.96822e-06	3.69097e-06
VNG_RS02435	37	1761716	2.10023e-05	36	1491755	2.41326e-05	44	1507763	2.91823e-05	2.47724e-05	134	8703930	1.53953e-05	173	10347910	1.67184e-05	259	11494140	2.25332e-05	1.82156e-05	215	8757572	2.45502e-05	237	12849093	1.84449e-05	347	11802609	2.94003e-05	130	4252121	3.0573e-05	103	4205396	2.44923e-05	135	4246095	3.17939e-05	2.65424e-05	95	5108736	1.85956e-05	141	6008895	2.34652e-05	256	8085658	3.1661e-05	2.45739e-05
VNG_RS02440	154	1761716	8.74148e-05	144	1491755	9.65306e-05	98	1507763	6.4997e-05	8.29808e-05	446	8703930	5.12412e-05	558	10347910	5.39239e-05	594	11494140	5.16785e-05	5.22812e-05	532	8757572	6.07474e-05	984	12849093	7.65813e-05	796	11802609	6.74427e-05	401	4252121	9.43059e-05	384	4205396	9.13113e-05	286	4246095	6.7356e-05	7.62908e-05	486	5108736	9.51312e-05	498	6008895	8.28771e-05	512	8085658	6.3322e-05	8.04434e-05
VNG_RS02445	101	1761716	5.73305e-05	89	1491755	5.96613e-05	88	1507763	5.83646e-05	5.84521e-05	508	8703930	5.83644e-05	568	10347910	5.48903e-05	532	11494140	4.62845e-05	5.31797e-05	458	8757572	5.22976e-05	603	12849093	4.69294e-05	521	11802609	4.41428e-05	231	4252121	5.43258e-05	209	4205396	4.96981e-05	211	4246095	4.96927e-05	4.95144e-05	237	5108736	4.63911e-05	294	6008895	4.89275e-05	465	8085658	5.75092e-05	5.09426e-05
VNG_RS02450	1099	1761716	0.000623824	947	1491755	0.000634823	964	1507763	0.000639358	0.000632668	12935	8703930	0.00148611	12554	10347910	0.00121319	14596	11494140	0.00126986	0.00132306	7226	8757572	0.000825115	11749	12849093	0.000914384	12155	11802609	0.00102986	3128	4252121	0.000735633	3366	4205396	0.0008004	3159	4246095	0.000743978	0.000841561	3804	5108736	0.000744607	4827	6008895	0.000803309	6608	8085658	0.00081725	0.000788388
VNG_RS02455	984	1761716	0.000558546	876	1491755	0.000587228	977	1507763	0.00064798	0.000597918	14200	8703930	0.00163145	13988	10347910	0.00135177	16707	11494140	0.00145352	0.00147891	7090	8757572	0.000809585	10551	12849093	0.000821147	12500	11802609	0.00105909	3020	4252121	0.000710234	3290	4205396	0.000782328	3141	4246095	0.000739739	0.000820353	3696	5108736	0.000723467	4511	6008895	0.00075072	5747	8085658	0.000710765	0.000728317
VNG_RS02460	131	1761716	7.43593e-05	110	1491755	7.37387e-05	74	1507763	4.90793e-05	6.57258e-05	500	8703930	5.74453e-05	629	10347910	6.07852e-05	719	11494140	6.25536e-05	6.02614e-05	580	8757572	6.62284e-05	1049	12849093	8.164e-05	1036	11802609	8.77772e-05	319	4252121	7.50214e-05	298	4205396	7.08613e-05	265	4246095	6.24103e-05	7.39898e-05	405	5108736	7.9276e-05	456	6008895	7.58875e-05	578	8085658	7.14846e-05	7.55494e-05
VNG_RS02465	277	1761716	0.000157233	239	1491755	0.000160214	238	1507763	0.00015785	0.000158432	1577	8703930	0.000181183	1699	10347910	0.000164188	2062	11494140	0.000179396	0.000174922	1541	8757572	0.000175962	1903	12849093	0.000148104	3402	11802609	0.000288241	623	4252121	0.000146515	634	4205396	0.000150759	773	4246095	0.00018205	0.000181938	812	5108736	0.000158943	938	6008895	0.000156102	1476	8085658	0.000182545	0.000165864
VNG_RS02470	26	1761716	1.47583e-05	22	1491755	1.47477e-05	24	1507763	1.59176e-05	1.51412e-05	222	8703930	2.55057e-05	239	10347910	2.30965e-05	369	11494140	3.21033e-05	2.69018e-05	145	8757572	1.65571e-05	259	12849093	2.01571e-05	184	11802609	1.55898e-05	58	4252121	1.36403e-05	68	4205396	1.61697e-05	70	4246095	1.64857e-05	1.64333e-05	65	5108736	1.27233e-05	110	6008895	1.83062e-05	117	8085658	1.44701e-05	1.51665e-05
VNG_RS02475	51	1761716	2.8949e-05	49	1491755	3.28472e-05	53	1507763	3.51514e-05	3.23159e-05	265	8703930	3.0446e-05	308	10347910	2.97645e-05	406	11494140	3.53223e-05	3.18443e-05	306	8757572	3.49412e-05	395	12849093	3.07415e-05	399	11802609	3.38061e-05	106	4252121	2.49287e-05	138	4205396	3.2815e-05	130	4246095	3.06164e-05	3.13081e-05	120	5108736	2.34892e-05	163	6008895	2.71265e-05	236	8085658	2.91875e-05	2.6601e-05
VNG_RS02480	87	1761716	4.93837e-05	70	1491755	4.69246e-05	75	1507763	4.97426e-05	4.86836e-05	341	8703930	3.91777e-05	399	10347910	3.85585e-05	519	11494140	4.51534e-05	4.09632e-05	417	8757572	4.76159e-05	716	12849093	5.57238e-05	673	11802609	5.70213e-05	176	4252121	4.13911e-05	215	4205396	5.11248e-05	211	4246095	4.96927e-05	5.04283e-05	264	5108736	5.16762e-05	368	6008895	6.12425e-05	453	8085658	5.60251e-05	5.63146e-05
VNG_RS02485	1437	1761716	0.000815682	936	1491755	0.000627449	1530	1507763	0.00101475	0.000819293	8065	8703930	0.000926593	10226	10347910	0.000988219	11201	11494140	0.000974497	0.000963103	8521	8757572	0.000972987	7753	12849093	0.000603389	19890	11802609	0.00168522	3273	4252121	0.000769734	2483	4205396	0.000590432	4339	4246095	0.00102188	0.000940607	3819	5108736	0.000747543	3447	6008895	0.00057365	7893	8085658	0.000976173	0.000765788
VNG_RS02490	552	1761716	0.000313331	534	1491755	0.000357968	584	1507763	0.000387329	0.000352876	4049	8703930	0.000465192	4729	10347910	0.000457	5697	11494140	0.000495644	0.000472612	4657	8757572	0.000531768	6980	12849093	0.000543229	5965	11802609	0.000505397	1809	4252121	0.000425435	1919	4205396	0.000456319	1904	4246095	0.000448412	0.000485093	2233	5108736	0.000437094	2829	6008895	0.000470802	3895	8085658	0.000481717	0.000463205
VNG_RS02495	94	1761716	5.33571e-05	114	1491755	7.64201e-05	102	1507763	6.76499e-05	6.5809e-05	1104	8703930	0.000126839	1225	10347910	0.000118381	1281	11494140	0.000111448	0.00011889	907	8757572	0.000103568	1304	12849093	0.000101486	1013	11802609	8.58285e-05	200	4252121	4.70354e-05	238	4205396	5.6594e-05	293	4246095	6.90046e-05	7.72526e-05	299	5108736	5.85272e-05	323	6008895	5.37536e-05	589	8085658	7.2845e-05	6.17086e-05
VNG_RS02500	99	1761716	5.61952e-05	81	1491755	5.42985e-05	152	1507763	0.000100812	7.04351e-05	1179	8703930	0.000135456	1366	10347910	0.000132007	1636	11494140	0.000142333	0.000136599	1478	8757572	0.000168768	2012	12849093	0.000156587	1775	11802609	0.00015039	298	4252121	7.00827e-05	313	4205396	7.44282e-05	397	4246095	9.34977e-05	0.000118959	347	5108736	6.79229e-05	461	6008895	7.67196e-05	882	8085658	0.000109082	8.45748e-05
VNG_RS02505	660	1761716	0.000374635	476	1491755	0.000319087	440	1507763	0.000291823	0.000328515	1322	8703930	0.000151885	3571	10347910	0.000345094	11459	11494140	0.000996943	0.000497974	3135	8757572	0.000357976	4724	12849093	0.000367652	5514	11802609	0.000467185	1449	4252121	0.000340771	1389	4205396	0.00033029	1366	4246095	0.000321707	0.000364264	2033	5108736	0.000397946	2008	6008895	0.000334171	2680	8085658	0.000331451	0.000354523
VNG_RS02515	1128	1761716	0.000640285	915	1491755	0.000613371	944	1507763	0.000626093	0.000626583	6101	8703930	0.000700948	6853	10347910	0.000662259	6105	11494140	0.00053114	0.000631449	5598	8757572	0.000639218	6176	12849093	0.000480656	8129	11802609	0.000688746	2231	4252121	0.000524679	1994	4205396	0.000474153	2462	4246095	0.000579827	0.000564547	2431	5108736	0.000475852	3010	6008895	0.000500924	4548	8085658	0.000562477	0.000513084
VNG_RS02520	775	1761716	0.000439912	665	1491755	0.000445784	755	1507763	0.000500742	0.000462146	7310	8703930	0.000839851	8356	10347910	0.000807506	8317	11494140	0.000723586	0.000790314	6552	8757572	0.000748153	7956	12849093	0.000619188	9268	11802609	0.00078525	2056	4252121	0.000483523	2075	4205396	0.000493414	2364	4246095	0.000556747	0.000614379	2585	5108736	0.000505996	3307	6008895	0.000550351	5229	8085658	0.000646701	0.000567682
VNG_RS02525	3981	1761716	0.00225973	3224	1491755	0.00216121	3609	1507763	0.00239361	0.00227152	25953	8703930	0.00298176	27440	10347910	0.00265174	22603	11494140	0.00196648	0.00253333	21363	8757572	0.00243937	27939	12849093	0.00217439	33283	11802609	0.00281997	8974	4252121	0.00211048	8548	4205396	0.00203263	10578	4246095	0.00249123	0.00234468	11148	5108736	0.00218214	13134	6008895	0.00218576	20442	8085658	0.00252818	0.00229869
VNG_RS02530	1247	1761716	0.000707833	1118	1491755	0.000749453	1229	1507763	0.000815115	0.000757467	7991	8703930	0.000918091	8859	10347910	0.000856115	7806	11494140	0.000679129	0.000817778	10490	8757572	0.00119782	14361	12849093	0.00111767	15323	11802609	0.00129827	3134	4252121	0.000737044	3254	4205396	0.000773768	3734	4246095	0.000879396	0.00100066	4153	5108736	0.000812921	4947	6008895	0.000823279	7233	8085658	0.000894547	0.000843583
VNG_RS02535	777	1761716	0.000441047	740	1491755	0.00049606	791	1507763	0.000524618	0.000487242	6003	8703930	0.000689688	6836	10347910	0.000660616	6258	11494140	0.000544451	0.000631585	4940	8757572	0.000564083	5698	12849093	0.000443455	7021	11802609	0.000594868	1853	4252121	0.000435783	1780	4205396	0.000423266	2064	4246095	0.000486094	0.000491258	2086	5108736	0.00040832	2605	6008895	0.000433524	3785	8085658	0.000468113	0.000436652
VNG_RS02540	267	1761716	0.000151557	164	1491755	0.000109938	230	1507763	0.000152544	0.000138013	1412	8703930	0.000162226	1771	10347910	0.000171146	1630	11494140	0.000141811	0.000158394	823	8757572	9.39758e-05	1021	12849093	7.94609e-05	758	11802609	6.42231e-05	382	4252121	8.98375e-05	428	4205396	0.000101774	415	4246095	9.77369e-05	8.78347e-05	487	5108736	9.53269e-05	574	6008895	9.55251e-05	899	8085658	0.000111185	0.000100679
VNG_RS02545	82	1761716	4.65455e-05	71	1491755	4.75949e-05	73	1507763	4.84161e-05	4.75189e-05	1864	8703930	0.000214156	2086	10347910	0.000201587	2312	11494140	0.000201146	0.00020563	1314	8757572	0.000150042	1539	12849093	0.000119775	1532	11802609	0.000129802	191	4252121	4.49188e-05	243	4205396	5.77829e-05	206	4246095	4.85152e-05	9.18059e-05	249	5108736	4.874e-05	353	6008895	5.87462e-05	489	8085658	6.04775e-05	5.59879e-05
VNG_RS02560	1150	1761716	0.000652773	1011	1491755	0.000677725	1250	1507763	0.000829043	0.000719847	7459	8703930	0.000856969	8606	10347910	0.000831666	9648	11494140	0.000839384	0.000842673	10394	8757572	0.00118686	14692	12849093	0.00114343	12603	11802609	0.00106781	3687	4252121	0.000867097	4012	4205396	0.000954012	4241	4246095	0.0009988	0.00103633	4353	5108736	0.00085207	5589	6008895	0.000930121	8537	8085658	0.00105582	0.000946004
VNG_RS02565	1077	1761716	0.000611336	1052	1491755	0.00070521	1190	1507763	0.000789249	0.000701931	7193	8703930	0.000826408	8219	10347910	0.000794267	9765	11494140	0.000849563	0.000823413	11909	8757572	0.00135985	16512	12849093	0.00128507	14536	11802609	0.00123159	3737	4252121	0.000878856	3962	4205396	0.000942123	4340	4246095	0.00102212	0.00111993	4167	5108736	0.000815662	5695	6008895	0.000947762	8746	8085658	0.00108167	0.000948364
VNG_RS02570	225	1761716	0.000127716	203	1491755	0.000136081	220	1507763	0.000145912	0.00013657	1570	8703930	0.000180378	1920	10347910	0.000185545	2161	11494140	0.000188009	0.000184644	1836	8757572	0.000209647	2538	12849093	0.000197524	2489	11802609	0.000210886	651	4252121	0.0001531	702	4205396	0.000166928	749	4246095	0.000176397	0.000185747	781	5108736	0.000152875	1095	6008895	0.00018223	1465	8085658	0.000181185	0.000172097
VNG_RS02575	99	1761716	5.61952e-05	80	1491755	5.36281e-05	89	1507763	5.90278e-05	5.62837e-05	470	8703930	5.39986e-05	598	10347910	5.77894e-05	771	11494140	6.70777e-05	5.96219e-05	552	8757572	6.30312e-05	1037	12849093	8.07061e-05	878	11802609	7.43903e-05	288	4252121	6.77309e-05	267	4205396	6.34899e-05	238	4246095	5.60515e-05	6.75666e-05	378	5108736	7.39909e-05	424	6008895	7.05621e-05	429	8085658	5.30569e-05	6.587e-05
VNG_RS02580	150	1761716	8.51443e-05	90	1491755	6.03316e-05	100	1507763	6.63234e-05	7.05998e-05	389	8703930	4.46925e-05	489	10347910	4.72559e-05	765	11494140	6.65557e-05	5.28347e-05	519	8757572	5.9263e-05	757	12849093	5.89147e-05	1723	11802609	0.000145985	365	4252121	8.58395e-05	263	4205396	6.25387e-05	310	4246095	7.30083e-05	8.09248e-05	506	5108736	9.9046e-05	354	6008895	5.89127e-05	510	8085658	6.30746e-05	7.36778e-05
VNG_RS02585	133	1761716	7.54946e-05	87	1491755	5.83206e-05	106	1507763	7.03028e-05	6.80393e-05	651	8703930	7.47938e-05	699	10347910	6.75499e-05	798	11494140	6.94267e-05	7.05901e-05	425	8757572	4.85294e-05	649	12849093	5.05094e-05	863	11802609	7.31194e-05	239	4252121	5.62072e-05	251	4205396	5.96852e-05	199	4246095	4.68666e-05	5.58196e-05	304	5108736	5.95059e-05	318	6008895	5.29215e-05	432	8085658	5.34279e-05	5.52851e-05
VNG_RS02590	39	1761716	2.21375e-05	39	1491755	2.61437e-05	50	1507763	3.31617e-05	2.71476e-05	315	8703930	3.61905e-05	377	10347910	3.64325e-05	413	11494140	3.59314e-05	3.61848e-05	334	8757572	3.81384e-05	505	12849093	3.93024e-05	364	11802609	3.08406e-05	139	4252121	3.26896e-05	163	4205396	3.87597e-05	143	4246095	3.3678e-05	3.55681e-05	149	5108736	2.91657e-05	229	6008895	3.81102e-05	255	8085658	3.15373e-05	3.29377e-05
VNG_RS02600	1137	1761716	0.000645393	1067	1491755	0.000715265	1049	1507763	0.000695733	0.000685464	3425	8703930	0.0003935	3681	10347910	0.000355724	4533	11494140	0.000394375	0.0003812	4245	8757572	0.000484723	5970	12849093	0.000464624	4077	11802609	0.000345432	2968	4252121	0.000698005	2962	4205396	0.000704333	2959	4246095	0.000696876	0.000565666	3238	5108736	0.000633816	3776	6008895	0.000628402	4730	8085658	0.000584986	0.000615735
VNG_RS02605	250	1761716	0.000141907	213	1491755	0.000142785	227	1507763	0.000150554	0.000145082	1314	8703930	0.000150966	1371	10347910	0.000132491	1488	11494140	0.000129457	0.000137638	1068	8757572	0.000121952	1427	12849093	0.000111058	1272	11802609	0.000107773	548	4252121	0.000128877	618	4205396	0.000146954	583	4246095	0.000137303	0.000125653	673	5108736	0.000131735	911	6008895	0.000151609	1211	8085658	0.000149771	0.000144372
VNG_RS02610	566	1761716	0.000321278	506	1491755	0.000339198	666	1507763	0.000441714	0.000367396	3511	8703930	0.000403381	4202	10347910	0.000406072	4776	11494140	0.000415516	0.000408323	3872	8757572	0.000442132	5204	12849093	0.000405009	4734	11802609	0.000401098	1647	4252121	0.000387336	1666	4205396	0.000396158	1957	4246095	0.000460894	0.000415438	1664	5108736	0.000325717	2243	6008895	0.00037328	3718	8085658	0.000459827	0.000386274
VNG_RS02615	72	1761716	4.08692e-05	78	1491755	5.22874e-05	75	1507763	4.97426e-05	4.76331e-05	563	8703930	6.46834e-05	683	10347910	6.60037e-05	793	11494140	6.89917e-05	6.65596e-05	601	8757572	6.86263e-05	803	12849093	6.24947e-05	737	11802609	6.24438e-05	198	4252121	4.6565e-05	219	4205396	5.2076e-05	196	4246095	4.61601e-05	5.63943e-05	247	5108736	4.83486e-05	322	6008895	5.35872e-05	462	8085658	5.71382e-05	5.30247e-05
VNG_RS02630	55	1761716	3.12196e-05	56	1491755	3.75397e-05	83	1507763	5.50484e-05	4.12692e-05	738	8703930	8.47893e-05	963	10347910	9.30623e-05	1366	11494140	0.000118843	9.88982e-05	648	8757572	7.39931e-05	1052	12849093	8.18735e-05	596	11802609	5.04973e-05	203	4252121	4.77409e-05	266	4205396	6.32521e-05	263	4246095	6.19393e-05	6.3216e-05	241	5108736	4.71741e-05	333	6008895	5.54178e-05	478	8085658	5.9117e-05	5.3903e-05
VNG_RS02635	113	1761716	6.4142e-05	103	1491755	6.90462e-05	119	1507763	7.89249e-05	7.07044e-05	912	8703930	0.00010478	1096	10347910	0.000105915	1346	11494140	0.000117103	0.000109266	1003	8757572	0.000114529	1279	12849093	9.95401e-05	1379	11802609	0.000116839	338	4252121	7.94897e-05	386	4205396	9.17868e-05	362	4246095	8.52548e-05	9.79066e-05	430	5108736	8.41695e-05	533	6008895	8.87018e-05	819	8085658	0.00010129	9.13873e-05
VNG_RS02640	47	1761716	2.66785e-05	49	1491755	3.28472e-05	70	1507763	4.64264e-05	3.53174e-05	506	8703930	5.81347e-05	581	10347910	5.61466e-05	691	11494140	6.01176e-05	5.8133e-05	535	8757572	6.109e-05	685	12849093	5.33112e-05	744	11802609	6.30369e-05	134	4252121	3.15137e-05	184	4205396	4.37533e-05	231	4246095	5.44029e-05	5.11847e-05	165	5108736	3.22976e-05	217	6008895	3.61131e-05	518	8085658	6.40641e-05	4.41583e-05
VNG_RS02645	89	1761716	5.05189e-05	69	1491755	4.62542e-05	91	1507763	6.03543e-05	5.23758e-05	823	8703930	9.4555e-05	1013	10347910	9.78942e-05	1172	11494140	0.000101965	9.81381e-05	885	8757572	0.000101055	1381	12849093	0.000107478	1049	11802609	8.88787e-05	301	4252121	7.07882e-05	308	4205396	7.32392e-05	363	4246095	8.54903e-05	8.78217e-05	348	5108736	6.81186e-05	497	6008895	8.27107e-05	698	8085658	8.63257e-05	7.90517e-05
VNG_RS02650	121	1761716	6.8683e-05	109	1491755	7.30683e-05	110	1507763	7.29558e-05	7.1569e-05	801	8703930	9.20274e-05	877	10347910	8.47514e-05	1021	11494140	8.88279e-05	8.85356e-05	828	8757572	9.45468e-05	1080	12849093	8.40526e-05	1055	11802609	8.9387e-05	215	4252121	5.0563e-05	263	4205396	6.25387e-05	273	4246095	6.42944e-05	7.42304e-05	280	5108736	5.48081e-05	401	6008895	6.67344e-05	591	8085658	7.30924e-05	6.48783e-05
VNG_RS02655	142	1761716	8.06032e-05	94	1491755	6.3013e-05	133	1507763	8.82101e-05	7.72755e-05	792	8703930	9.09934e-05	933	10347910	9.01631e-05	1362	11494140	0.000118495	9.98839e-05	594	8757572	6.7827e-05	558	12849093	4.34272e-05	1030	11802609	8.72688e-05	226	4252121	5.31499e-05	180	4205396	4.28022e-05	258	4246095	6.07617e-05	5.92061e-05	267	5108736	5.22634e-05	257	6008895	4.27699e-05	415	8085658	5.13254e-05	4.87863e-05
VNG_RS02665	148	1761716	8.4009e-05	130	1491755	8.71457e-05	158	1507763	0.000104791	9.19819e-05	1399	8703930	0.000160732	1514	10347910	0.00014631	2262	11494140	0.000196796	0.000167946	1736	8757572	0.000198228	2832	12849093	0.000220405	2940	11802609	0.000249097	466	4252121	0.000109592	475	4205396	0.00011295	489	4246095	0.000115165	0.000167573	560	5108736	0.000109616	699	6008895	0.000116328	1143	8085658	0.000141361	0.000122435
VNG_RS02670	62	1761716	3.5193e-05	71	1491755	4.75949e-05	67	1507763	4.44367e-05	4.24082e-05	834	8703930	9.58188e-05	972	10347910	9.3932e-05	1408	11494140	0.000122497	0.000104083	718	8757572	8.19862e-05	1314	12849093	0.000102264	960	11802609	8.13379e-05	227	4252121	5.33851e-05	240	4205396	5.70695e-05	224	4246095	5.27544e-05	7.14662e-05	246	5108736	4.81528e-05	345	6008895	5.74149e-05	519	8085658	6.41877e-05	5.65851e-05
VNG_RS02675	521	1761716	0.000295734	439	1491755	0.000294284	508	1507763	0.000336923	0.000308981	2129	8703930	0.000244602	2597	10347910	0.000250969	3282	11494140	0.000285537	0.000260369	2948	8757572	0.000336623	4563	12849093	0.000355122	4465	11802609	0.000378306	1316	4252121	0.000309493	1468	4205396	0.000349075	1529	4246095	0.000360096	0.000348119	1548	5108736	0.00030301	2091	6008895	0.000347984	2878	8085658	0.000355939	0.000335644
VNG_RS02680	38	1761716	2.15699e-05	44	1491755	2.94955e-05	51	1507763	3.38249e-05	2.82968e-05	290	8703930	3.33183e-05	355	10347910	3.43064e-05	460	11494140	4.00204e-05	3.58817e-05	194	8757572	2.21523e-05	352	12849093	2.73949e-05	225	11802609	1.90636e-05	120	4252121	2.82212e-05	132	4205396	3.13882e-05	94	4246095	2.2138e-05	2.50597e-05	144	5108736	2.8187e-05	172	6008895	2.86242e-05	244	8085658	3.01769e-05	2.8996e-05
VNG_RS02685	1870	1761716	0.00106147	1296	1491755	0.000868775	1407	1507763	0.000933171	0.00095447	4064	8703930	0.000466916	4783	10347910	0.000462219	6385	11494140	0.0005555	0.000494878	7383	8757572	0.000843042	9340	12849093	0.0007269	11656	11802609	0.000987578	4009	4252121	0.000942824	3281	4205396	0.000780188	3883	4246095	0.000914487	0.000865836	5131	5108736	0.00100436	4872	6008895	0.000810798	7166	8085658	0.000886261	0.000900472
VNG_RS02690	938	1761716	0.000532435	803	1491755	0.000538292	806	1507763	0.000534567	0.000535098	4356	8703930	0.000500464	4904	10347910	0.000473912	6072	11494140	0.000528269	0.000500882	5298	8757572	0.000604962	8371	12849093	0.000651486	7772	11802609	0.000658498	2909	4252121	0.000684129	2684	4205396	0.000638228	2614	4246095	0.000615624	0.000642155	3450	5108736	0.000675314	3960	6008895	0.000659023	5047	8085658	0.000624192	0.000652843
VNG_RS02695	613	1761716	0.000347956	556	1491755	0.000372715	668	1507763	0.00044304	0.000387904	5064	8703930	0.000581806	5619	10347910	0.000543008	7101	11494140	0.000617793	0.000580869	4285	8757572	0.000489291	5040	12849093	0.000392246	6732	11802609	0.000570382	1590	4252121	0.000373931	1679	4205396	0.000399249	2131	4246095	0.000501873	0.000454495	1912	5108736	0.000374261	2429	6008895	0.000404234	3735	8085658	0.000461929	0.000413475
VNG_RS02700	72	1761716	4.08692e-05	65	1491755	4.35728e-05	83	1507763	5.50484e-05	4.64968e-05	645	8703930	7.41045e-05	702	10347910	6.78398e-05	846	11494140	7.36027e-05	7.1849e-05	496	8757572	5.66367e-05	713	12849093	5.54903e-05	729	11802609	6.1766e-05	153	4252121	3.5982e-05	165	4205396	3.92353e-05	173	4246095	4.07433e-05	4.83089e-05	194	5108736	3.79742e-05	200	6008895	3.3284e-05	375	8085658	4.63784e-05	3.92122e-05
VNG_RS02705	1717	1761716	0.000974618	1468	1491755	0.000984076	1763	1507763	0.00116928	0.00104266	8147	8703930	0.000936014	9247	10347910	0.00089361	9090	11494140	0.000790838	0.000873487	8433	8757572	0.000962938	9782	12849093	0.000761299	13426	11802609	0.00113755	3558	4252121	0.000836759	3584	4205396	0.000852238	4556	4246095	0.00107299	0.000937294	4438	5108736	0.000868708	5208	6008895	0.000866715	8466	8085658	0.00104704	0.000927487
VNG_RS02710	819	1761716	0.000464888	756	1491755	0.000506786	893	1507763	0.000592268	0.000521314	8314	8703930	0.000955201	9626	10347910	0.000930236	10500	11494140	0.000913509	0.000932982	7329	8757572	0.000836876	9445	12849093	0.000735071	10485	11802609	0.000888363	2174	4252121	0.000511274	2248	4205396	0.000534551	2750	4246095	0.000647654	0.000692298	2834	5108736	0.000554736	3573	6008895	0.000594618	5492	8085658	0.000679227	0.000609527
VNG_RS02715	223	1761716	0.000126581	203	1491755	0.000136081	194	1507763	0.000128667	0.000130443	1592	8703930	0.000182906	2033	10347910	0.000196465	1990	11494140	0.000173132	0.000184167	1254	8757572	0.00014319	1922	12849093	0.000149583	1554	11802609	0.000131666	537	4252121	0.00012629	509	4205396	0.000121035	549	4246095	0.000129295	0.00013351	644	5108736	0.000126059	731	6008895	0.000121653	1037	8085658	0.000128252	0.000125321
VNG_RS02720	19	1761716	1.07849e-05	26	1491755	1.74291e-05	16	1507763	1.06117e-05	1.29419e-05	116	8703930	1.33273e-05	122	10347910	1.17898e-05	151	11494140	1.31371e-05	1.27514e-05	94	8757572	1.07336e-05	166	12849093	1.29192e-05	166	11802609	1.40647e-05	56	4252121	1.31699e-05	37	4205396	8.79822e-06	33	4246095	7.77185e-06	1.12429e-05	66	5108736	1.2919e-05	68	6008895	1.13166e-05	82	8085658	1.01414e-05	1.1459e-05
VNG_RS02725	92	1761716	5.22218e-05	67	1491755	4.49135e-05	67	1507763	4.44367e-05	4.71907e-05	487	8703930	5.59517e-05	582	10347910	5.62432e-05	703	11494140	6.11616e-05	5.77855e-05	667	8757572	7.61627e-05	1037	12849093	8.07061e-05	1254	11802609	0.000106248	260	4252121	6.1146e-05	251	4205396	5.96852e-05	237	4246095	5.5816e-05	7.32939e-05	308	5108736	6.02889e-05	375	6008895	6.24075e-05	546	8085658	6.7527e-05	6.34078e-05
VNG_RS02730	78	1761716	4.4275e-05	92	1491755	6.16723e-05	94	1507763	6.2344e-05	5.60971e-05	756	8703930	8.68573e-05	844	10347910	8.15624e-05	1264	11494140	0.000109969	9.27963e-05	1129	8757572	0.000128917	2195	12849093	0.000170829	1928	11802609	0.000163354	335	4252121	7.87842e-05	417	4205396	9.91583e-05	367	4246095	8.64324e-05	0.000121246	395	5108736	7.73185e-05	584	6008895	9.71893e-05	743	8085658	9.18911e-05	8.87996e-05
VNG_RS02735	90	1761716	5.10866e-05	70	1491755	4.69246e-05	78	1507763	5.17323e-05	4.99145e-05	513	8703930	5.89389e-05	554	10347910	5.35374e-05	794	11494140	6.90787e-05	6.05183e-05	692	8757572	7.90173e-05	1112	12849093	8.65431e-05	1189	11802609	0.00010074	233	4252121	5.47962e-05	259	4205396	6.15875e-05	200	4246095	4.71021e-05	7.16311e-05	295	5108736	5.77442e-05	403	6008895	6.70672e-05	460	8085658	5.68909e-05	6.05674e-05
VNG_RS02740	91	1761716	5.16542e-05	81	1491755	5.42985e-05	75	1507763	4.97426e-05	5.18984e-05	475	8703930	5.4573e-05	437	10347910	4.22307e-05	490	11494140	4.26304e-05	4.64781e-05	516	8757572	5.89204e-05	848	12849093	6.59969e-05	614	11802609	5.20224e-05	215	4252121	5.0563e-05	255	4205396	6.06364e-05	253	4246095	5.95842e-05	5.79539e-05	267	5108736	5.22634e-05	336	6008895	5.59171e-05	473	8085658	5.84986e-05	5.55597e-05
VNG_RS02745	415	1761716	0.000235566	407	1491755	0.000272833	427	1507763	0.000283201	0.000263867	2487	8703930	0.000285733	3007	10347910	0.00029059	3991	11494140	0.00034722	0.000307848	2828	8757572	0.000322921	4048	12849093	0.000315042	3687	11802609	0.000312389	1312	4252121	0.000308552	1431	4205396	0.000340277	1609	4246095	0.000378936	0.000329686	1461	5108736	0.000285981	1950	6008895	0.000324519	2759	8085658	0.000341221	0.00031724
VNG_RS02750	192	1761716	0.000108985	180	1491755	0.000120663	189	1507763	0.000125351	0.000118333	1376	8703930	0.00015809	1586	10347910	0.000153268	2049	11494140	0.000178265	0.000163207	1306	8757572	0.000149128	2380	12849093	0.000185227	1631	11802609	0.00013819	618	4252121	0.000145339	669	4205396	0.000159081	548	4246095	0.00012906	0.000151004	756	5108736	0.000147982	1017	6008895	0.000169249	1225	8085658	0.000151503	0.000156245
VNG_RS02755	688	1761716	0.000390528	605	1491755	0.000405563	685	1507763	0.000454315	0.000416802	1760	8703930	0.000202208	2207	10347910	0.00021328	2853	11494140	0.000248213	0.000221234	3101	8757572	0.000354094	3487	12849093	0.000271381	3405	11802609	0.000288496	1003	4252121	0.000235882	1082	4205396	0.000257288	1366	4246095	0.000321707	0.000288141	1121	5108736	0.000219428	1262	6008895	0.000210022	1717	8085658	0.000212351	0.000213934
VNG_RS02760	452	1761716	0.000256568	374	1491755	0.000250711	333	1507763	0.000220857	0.000242712	4595	8703930	0.000527922	5341	10347910	0.000516143	4662	11494140	0.000405598	0.000483221	1970	8757572	0.000224948	2246	12849093	0.000174798	2364	11802609	0.000200295	979	4252121	0.000230238	903	4205396	0.000214724	1027	4246095	0.000241869	0.000214479	1098	5108736	0.000214926	1278	6008895	0.000212685	1775	8085658	0.000219524	0.000215712
VNG_RS02765	134	1761716	7.60622e-05	102	1491755	6.83758e-05	105	1507763	6.96396e-05	7.13592e-05	336	8703930	3.86033e-05	420	10347910	4.05879e-05	574	11494140	4.99385e-05	4.30432e-05	512	8757572	5.84637e-05	721	12849093	5.61129e-05	645	11802609	5.46489e-05	307	4252121	7.21993e-05	292	4205396	6.94346e-05	239	4246095	5.6287e-05	6.11911e-05	341	5108736	6.67484e-05	450	6008895	7.4889e-05	485	8085658	5.99827e-05	6.72067e-05
VNG_RS02770	85	1761716	4.82484e-05	75	1491755	5.02764e-05	51	1507763	3.38249e-05	4.41166e-05	262	8703930	3.01013e-05	362	10347910	3.49829e-05	448	11494140	3.89764e-05	3.46869e-05	315	8757572	3.59689e-05	650	12849093	5.05872e-05	489	11802609	4.14315e-05	264	4252121	6.20867e-05	243	4205396	5.77829e-05	174	4246095	4.09788e-05	4.81393e-05	246	5108736	4.81528e-05	327	6008895	5.44193e-05	351	8085658	4.34102e-05	4.86608e-05
VNG_RS02775	73	1761716	4.14369e-05	60	1491755	4.02211e-05	88	1507763	5.83646e-05	4.66742e-05	548	8703930	6.29601e-05	574	10347910	5.54701e-05	482	11494140	4.19344e-05	5.34549e-05	347	8757572	3.96229e-05	471	12849093	3.66563e-05	630	11802609	5.3378e-05	240	4252121	5.64424e-05	165	4205396	3.92353e-05	248	4246095	5.84066e-05	4.72902e-05	239	5108736	4.67826e-05	249	6008895	4.14386e-05	423	8085658	5.23149e-05	4.68453e-05
VNG_RS02780	125	1761716	7.09535e-05	135	1491755	9.04974e-05	143	1507763	9.48425e-05	8.54312e-05	966	8703930	0.000110984	1127	10347910	0.000108911	1472	11494140	0.000128065	0.000115987	901	8757572	0.000102882	1820	12849093	0.000141644	1360	11802609	0.000115229	417	4252121	9.80687e-05	502	4205396	0.00011937	447	4246095	0.000105273	0.000113745	456	5108736	8.92589e-05	750	6008895	0.000124815	725	8085658	8.96649e-05	0.000101246
VNG_RS02785	393	1761716	0.000223078	314	1491755	0.00021049	294	1507763	0.000194991	0.00020952	1665	8703930	0.000191293	1969	10347910	0.00019028	2822	11494140	0.000245516	0.00020903	1559	8757572	0.000178017	2548	12849093	0.000198302	2869	11802609	0.000243082	714	4252121	0.000167916	786	4205396	0.000186903	763	4246095	0.000179695	0.000192319	1025	5108736	0.000200637	1213	6008895	0.000201867	1514	8085658	0.000187245	0.000196583
VNG_RS02790	117	1761716	6.64125e-05	97	1491755	6.50241e-05	93	1507763	6.16808e-05	6.43725e-05	440	8703930	5.05519e-05	427	10347910	4.12644e-05	629	11494140	5.47235e-05	4.88466e-05	740	8757572	8.44983e-05	857	12849093	6.66973e-05	1212	11802609	0.000102689	291	4252121	6.84364e-05	275	4205396	6.53922e-05	266	4246095	6.26458e-05	7.50599e-05	358	5108736	7.0076e-05	408	6008895	6.78993e-05	546	8085658	6.7527e-05	6.85008e-05
VNG_RS02795	28	1761716	1.58936e-05	20	1491755	1.3407e-05	11	1507763	7.29558e-06	1.21987e-05	261	8703930	2.99865e-05	261	10347910	2.52225e-05	313	11494140	2.72313e-05	2.74801e-05	195	8757572	2.22664e-05	309	12849093	2.40484e-05	294	11802609	2.49097e-05	71	4252121	1.66975e-05	85	4205396	2.02121e-05	63	4246095	1.48372e-05	2.04952e-05	79	5108736	1.54637e-05	94	6008895	1.56435e-05	157	8085658	1.94171e-05	1.68414e-05
VNG_RS02805	230	1761716	0.000130555	191	1491755	0.000128037	70	1507763	4.64264e-05	0.000101673	827	8703930	9.50146e-05	617	10347910	5.96256e-05	624	11494140	5.42885e-05	6.96429e-05	481	8757572	5.49239e-05	2208	12849093	0.000171841	980	11802609	8.30325e-05	753	4252121	0.000177088	695	4205396	0.000165264	267	4246095	6.28813e-05	0.000119172	873	5108736	0.000170884	996	6008895	0.000165754	474	8085658	5.86223e-05	0.000131753
VNG_RS02810	195	1761716	0.000110688	166	1491755	0.000111278	177	1507763	0.000117392	0.000113119	692	8703930	7.95043e-05	848	10347910	8.19489e-05	1004	11494140	8.73489e-05	8.2934e-05	1052	8757572	0.000120125	1362	12849093	0.000106	1138	11802609	9.64194e-05	635	4252121	0.000149337	539	4205396	0.000128169	678	4246095	0.000159676	0.000126621	753	5108736	0.000147395	835	6008895	0.000138961	1216	8085658	0.00015039	0.000145582
VNG_RS02815	110	1761716	6.24391e-05	71	1491755	4.75949e-05	101	1507763	6.69867e-05	5.90069e-05	265	8703930	3.0446e-05	350	10347910	3.38233e-05	392	11494140	3.41043e-05	3.27912e-05	458	8757572	5.22976e-05	735	12849093	5.72025e-05	593	11802609	5.02431e-05	238	4252121	5.59721e-05	243	4205396	5.77829e-05	224	4246095	5.27544e-05	5.43754e-05	284	5108736	5.55911e-05	340	6008895	5.65828e-05	462	8085658	5.71382e-05	5.64373e-05
VNG_RS02820	43	1761716	2.4408e-05	24	1491755	1.60884e-05	36	1507763	2.38764e-05	2.14576e-05	130	8703930	1.49358e-05	171	10347910	1.65251e-05	212	11494140	1.84442e-05	1.6635e-05	162	8757572	1.84983e-05	268	12849093	2.08575e-05	188	11802609	1.59287e-05	122	4252121	2.86916e-05	87	4205396	2.06877e-05	100	4246095	2.35511e-05	2.13691e-05	137	5108736	2.68168e-05	175	6008895	2.91235e-05	202	8085658	2.49825e-05	2.69743e-05
VNG_RS02825	127	1761716	7.20888e-05	83	1491755	5.56392e-05	110	1507763	7.29558e-05	6.68946e-05	375	8703930	4.3084e-05	516	10347910	4.98651e-05	591	11494140	5.14175e-05	4.81222e-05	901	8757572	0.000102882	1460	12849093	0.000113627	989	11802609	8.3795e-05	432	4252121	0.000101596	396	4205396	9.41647e-05	385	4246095	9.06715e-05	9.77895e-05	494	5108736	9.66971e-05	545	6008895	9.06989e-05	689	8085658	8.52126e-05	9.08695e-05
VNG_RS02830	75	1761716	4.25721e-05	69	1491755	4.62542e-05	52	1507763	3.44882e-05	4.11049e-05	422	8703930	4.84838e-05	526	10347910	5.08315e-05	715	11494140	6.22056e-05	5.38403e-05	606	8757572	6.91973e-05	1007	12849093	7.83713e-05	1076	11802609	9.11663e-05	195	4252121	4.58595e-05	214	4205396	5.0887e-05	172	4246095	4.05078e-05	6.26649e-05	251	5108736	4.91315e-05	297	6008895	4.94267e-05	370	8085658	4.576e-05	4.81061e-05
VNG_RS02835	12	1761716	6.81154e-06	11	1491755	7.37387e-06	20	1507763	1.32647e-05	9.15003e-06	96	8703930	1.10295e-05	133	10347910	1.28528e-05	127	11494140	1.10491e-05	1.16438e-05	161	8757572	1.83841e-05	258	12849093	2.00792e-05	160	11802609	1.35563e-05	39	4252121	9.17189e-06	47	4205396	1.11761e-05	37	4246095	8.71389e-06	1.35136e-05	63	5108736	1.23318e-05	55	6008895	9.1531e-06	87	8085658	1.07598e-05	1.07482e-05
VNG_RS02840	215	1761716	0.00012204	164	1491755	0.000109938	159	1507763	0.000105454	0.000112477	1120	8703930	0.000128678	1201	10347910	0.000116062	1576	11494140	0.000137113	0.000127284	893	8757572	0.000101969	1614	12849093	0.000125612	1303	11802609	0.000110399	542	4252121	0.000127466	506	4205396	0.000120322	479	4246095	0.00011281	0.00011643	643	5108736	0.000125863	791	6008895	0.000131638	942	8085658	0.000116503	0.000124668
VNG_RS02845	443	1761716	0.000251459	369	1491755	0.00024736	356	1507763	0.000236111	0.000244977	1524	8703930	0.000175093	1823	10347910	0.000176171	1812	11494140	0.000157646	0.000169637	1932	8757572	0.000220609	2524	12849093	0.000196434	2043	11802609	0.000173097	958	4252121	0.000225299	862	4205396	0.000204975	923	4246095	0.000217376	0.000206298	1093	5108736	0.000213947	1156	6008895	0.000192381	1872	8085658	0.000231521	0.000212617
VNG_RS02850	996	1761716	0.000565358	764	1491755	0.000512148	983	1507763	0.000651959	0.000576489	4624	8703930	0.000531254	5464	10347910	0.000528029	5061	11494140	0.000440311	0.000499865	8114	8757572	0.000926513	11043	12849093	0.000859438	8337	11802609	0.000706369	2876	4252121	0.000676368	2610	4205396	0.000620631	2982	4246095	0.000702292	0.000748602	3447	5108736	0.000674727	3677	6008895	0.000611926	5721	8085658	0.000707549	0.000664734
VNG_RS02855	157	1761716	8.91177e-05	112	1491755	7.50794e-05	133	1507763	8.82101e-05	8.41357e-05	653	8703930	7.50236e-05	734	10347910	7.09322e-05	639	11494140	5.55935e-05	6.71831e-05	844	8757572	9.63737e-05	1199	12849093	9.3314e-05	1136	11802609	9.62499e-05	445	4252121	0.000104654	375	4205396	8.91712e-05	375	4246095	8.83164e-05	9.46798e-05	512	5108736	0.00010022	576	6008895	9.58579e-05	827	8085658	0.00010228	9.94527e-05
VNG_RS02860	166	1761716	9.42263e-05	137	1491755	9.18381e-05	157	1507763	0.000104128	9.67307e-05	352	8703930	4.04415e-05	438	10347910	4.23274e-05	423	11494140	3.68014e-05	3.98568e-05	793	8757572	9.05502e-05	1200	12849093	9.33918e-05	926	11802609	7.84572e-05	353	4252121	8.30174e-05	437	4205396	0.000103914	404	4246095	9.51462e-05	9.07462e-05	434	5108736	8.49525e-05	541	6008895	9.00332e-05	711	8085658	8.79335e-05	8.76397e-05
VNG_RS02865	37	1761716	2.10023e-05	34	1491755	2.27919e-05	30	1507763	1.9897e-05	2.12304e-05	309	8703930	3.55012e-05	277	10347910	2.67687e-05	271	11494140	2.35772e-05	2.86157e-05	276	8757572	3.15156e-05	441	12849093	3.43215e-05	287	11802609	2.43167e-05	105	4252121	2.46936e-05	92	4205396	2.18767e-05	85	4246095	2.00184e-05	2.61237e-05	119	5108736	2.32934e-05	150	6008895	2.4963e-05	174	8085658	2.15196e-05	2.32587e-05
VNG_RS02870	747	1761716	0.000424018	699	1491755	0.000468576	654	1507763	0.000433755	0.000442116	2781	8703930	0.000319511	3393	10347910	0.000327892	3864	11494140	0.000336171	0.000327858	3399	8757572	0.000388121	5275	12849093	0.000410535	4602	11802609	0.000389914	1535	4252121	0.000360996	1621	4205396	0.000385457	1574	4246095	0.000370694	0.000384286	1991	5108736	0.000389725	2258	6008895	0.000375776	3140	8085658	0.000388342	0.000384614
VNG_RS02875	52	1761716	2.95167e-05	43	1491755	2.88251e-05	46	1507763	3.05088e-05	2.96169e-05	327	8703930	3.75692e-05	361	10347910	3.48863e-05	366	11494140	3.18423e-05	3.47659e-05	287	8757572	3.27716e-05	458	12849093	3.56445e-05	333	11802609	2.82141e-05	163	4252121	3.83338e-05	126	4205396	2.99615e-05	150	4246095	3.53266e-05	3.33754e-05	138	5108736	2.70126e-05	197	6008895	3.27847e-05	286	8085658	3.53713e-05	3.17229e-05
VNG_RS02880	539	1761716	0.000305952	387	1491755	0.000259426	325	1507763	0.000215551	0.00026031	3702	8703930	0.000425325	4041	10347910	0.000390514	4095	11494140	0.000356268	0.000390702	1972	8757572	0.000225177	3543	12849093	0.000275739	4147	11802609	0.000351363	1370	4252121	0.000322192	1214	4205396	0.000288677	998	4246095	0.000235039	0.000283031	1543	5108736	0.000302032	1728	6008895	0.000287574	1982	8085658	0.000245125	0.000278244
VNG_RS02885	111	1761716	6.30068e-05	61	1491755	4.08914e-05	87	1507763	5.77014e-05	5.38665e-05	600	8703930	6.89344e-05	689	10347910	6.65835e-05	634	11494140	5.51585e-05	6.35588e-05	610	8757572	6.9654e-05	724	12849093	5.63464e-05	834	11802609	7.06623e-05	200	4252121	4.70354e-05	184	4205396	4.37533e-05	222	4246095	5.22833e-05	5.66225e-05	255	5108736	4.99145e-05	328	6008895	5.45857e-05	470	8085658	5.81276e-05	5.42093e-05
VNG_RS02890	196	1761716	0.000111255	173	1491755	0.000115971	199	1507763	0.000131984	0.000119737	1379	8703930	0.000158434	1676	10347910	0.000161965	1643	11494140	0.000142942	0.000154447	1262	8757572	0.000144104	1680	12849093	0.000130749	2038	11802609	0.000172674	509	4252121	0.000119705	502	4205396	0.00011937	656	4246095	0.000154495	0.000140183	659	5108736	0.000128995	725	6008895	0.000120654	1242	8085658	0.000153605	0.000134418
VNG_RS02895	35	1761716	1.9867e-05	27	1491755	1.80995e-05	28	1507763	1.85706e-05	1.88457e-05	308	8703930	3.53863e-05	330	10347910	3.18905e-05	482	11494140	4.19344e-05	3.64037e-05	569	8757572	6.49723e-05	861	12849093	6.70086e-05	677	11802609	5.73602e-05	115	4252121	2.70453e-05	127	4205396	3.01993e-05	104	4246095	2.44931e-05	4.51798e-05	117	5108736	2.29019e-05	172	6008895	2.86242e-05	270	8085658	3.33925e-05	2.83062e-05
VNG_RS02900	162	1761716	9.19558e-05	141	1491755	9.45195e-05	120	1507763	7.95881e-05	8.86878e-05	276	8703930	3.17098e-05	313	10347910	3.02477e-05	336	11494140	2.92323e-05	3.03966e-05	623	8757572	7.11384e-05	1139	12849093	8.86444e-05	647	11802609	5.48184e-05	317	4252121	7.4551e-05	334	4205396	7.94218e-05	302	4246095	7.11242e-05	7.3283e-05	311	5108736	6.08761e-05	421	6008895	7.00628e-05	591	8085658	7.30924e-05	6.80104e-05
VNG_RS02905	85	1761716	4.82484e-05	101	1491755	6.77055e-05	107	1507763	7.09661e-05	6.23067e-05	499	8703930	5.73304e-05	618	10347910	5.97222e-05	619	11494140	5.38535e-05	5.69687e-05	771	8757572	8.80381e-05	1209	12849093	9.40922e-05	916	11802609	7.761e-05	251	4252121	5.90294e-05	271	4205396	6.4441e-05	318	4246095	7.48923e-05	7.63505e-05	346	5108736	6.77271e-05	389	6008895	6.47374e-05	608	8085658	7.51949e-05	6.92198e-05
VNG_RS02910	209	1761716	0.000118634	170	1491755	0.00011396	295	1507763	0.000195654	0.000142749	806	8703930	9.26018e-05	783	10347910	7.56675e-05	1267	11494140	0.00011023	9.28331e-05	2402	8757572	0.000274277	2753	12849093	0.000214256	2761	11802609	0.000233931	768	4252121	0.000180616	811	4205396	0.000192847	1143	4246095	0.000269189	0.000227519	957	5108736	0.000187326	1085	6008895	0.000180566	2112	8085658	0.000261203	0.000209698
VNG_RS02915	132	1761716	7.49269e-05	110	1491755	7.37387e-05	128	1507763	8.4894e-05	7.78532e-05	856	8703930	9.83464e-05	995	10347910	9.61547e-05	975	11494140	8.48258e-05	9.3109e-05	838	8757572	9.56886e-05	1202	12849093	9.35475e-05	1167	11802609	9.88764e-05	365	4252121	8.58395e-05	373	4205396	8.86956e-05	434	4246095	0.000102212	9.41432e-05	416	5108736	8.14291e-05	501	6008895	8.33764e-05	767	8085658	9.48593e-05	8.6555e-05
VNG_RS02920	182	1761716	0.000103308	175	1491755	0.000117311	168	1507763	0.000111423	0.000110681	1188	8703930	0.00013649	1520	10347910	0.00014689	2037	11494140	0.000177221	0.000153533	1145	8757572	0.000130744	1547	12849093	0.000120398	2327	11802609	0.00019716	563	4252121	0.000132405	550	4205396	0.000130784	572	4246095	0.000134712	0.000141034	773	5108736	0.000151309	836	6008895	0.000139127	1099	8085658	0.00013592	0.000142119
VNG_RS02925	218	1761716	0.000123743	181	1491755	0.000121334	177	1507763	0.000117392	0.000120823	693	8703930	7.96192e-05	789	10347910	7.62473e-05	655	11494140	5.69856e-05	7.09507e-05	719	8757572	8.21004e-05	1269	12849093	9.87618e-05	708	11802609	5.99867e-05	476	4252121	0.000111944	563	4205396	0.000133876	483	4246095	0.000113752	0.00010007	607	5108736	0.000118816	732	6008895	0.000121819	993	8085658	0.00012281	0.000121149
VNG_RS02930	53	1761716	3.00843e-05	50	1491755	3.35176e-05	31	1507763	2.05603e-05	2.8054e-05	160	8703930	1.83825e-05	178	10347910	1.72015e-05	153	11494140	1.33111e-05	1.62984e-05	139	8757572	1.5872e-05	223	12849093	1.73553e-05	206	11802609	1.74538e-05	82	4252121	1.92845e-05	72	4205396	1.71209e-05	77	4246095	1.81343e-05	1.75368e-05	111	5108736	2.17275e-05	96	6008895	1.59763e-05	125	8085658	1.54595e-05	1.77211e-05
VNG_RS02935	49	1761716	2.78138e-05	32	1491755	2.14512e-05	33	1507763	2.18867e-05	2.37173e-05	216	8703930	2.48164e-05	236	10347910	2.28065e-05	247	11494140	2.14892e-05	2.30374e-05	268	8757572	3.06021e-05	374	12849093	2.91071e-05	430	11802609	3.64326e-05	123	4252121	2.89267e-05	132	4205396	3.13882e-05	118	4246095	2.77902e-05	3.07078e-05	150	5108736	2.93615e-05	199	6008895	3.31176e-05	210	8085658	2.59719e-05	2.94837e-05
VNG_RS02940	72	1761716	4.08692e-05	85	1491755	5.69799e-05	70	1507763	4.64264e-05	4.80918e-05	301	8703930	3.45821e-05	291	10347910	2.81216e-05	354	11494140	3.07983e-05	3.11673e-05	220	8757572	2.51211e-05	418	12849093	3.25315e-05	352	11802609	2.98239e-05	152	4252121	3.57469e-05	148	4205396	3.51929e-05	139	4246095	3.2736e-05	3.18587e-05	207	5108736	4.05188e-05	211	6008895	3.51146e-05	236	8085658	2.91875e-05	3.49403e-05
VNG_RS02945	67	1761716	3.80311e-05	72	1491755	4.82653e-05	49	1507763	3.24985e-05	3.95983e-05	284	8703930	3.26289e-05	344	10347910	3.32434e-05	470	11494140	4.08904e-05	3.55876e-05	354	8757572	4.04222e-05	541	12849093	4.21041e-05	555	11802609	4.70235e-05	160	4252121	3.76283e-05	160	4205396	3.80464e-05	150	4246095	3.53266e-05	4.00918e-05	170	5108736	3.32763e-05	238	6008895	3.96079e-05	241	8085658	2.98059e-05	3.423e-05
VNG_RS02950	326	1761716	0.000185047	240	1491755	0.000160884	149	1507763	9.88219e-05	0.000148251	1196	8703930	0.000137409	1528	10347910	0.000147663	1555	11494140	0.000135286	0.000140119	444	8757572	5.0699e-05	847	12849093	6.5919e-05	930	11802609	7.87961e-05	505	4252121	0.000118764	444	4205396	0.000105579	323	4246095	7.60699e-05	8.26378e-05	627	5108736	0.000122731	615	6008895	0.000102348	554	8085658	6.85164e-05	9.78652e-05
VNG_RS02955	312	1761716	0.0001771	360	1491755	0.000241326	315	1507763	0.000208919	0.000209115	1098	8703930	0.00012615	1285	10347910	0.00012418	1312	11494140	0.000114145	0.000121492	1515	8757572	0.000172993	2060	12849093	0.000160323	1992	11802609	0.000168776	792	4252121	0.00018626	935	4205396	0.000222333	906	4246095	0.000213373	0.000187343	950	5108736	0.000185956	1256	6008895	0.000209023	1597	8085658	0.00019751	0.000197497
VNG_RS02960	196	1761716	0.000111255	207	1491755	0.000138763	174	1507763	0.000115403	0.000121807	1703	8703930	0.000195659	1776	10347910	0.000171629	1835	11494140	0.000159647	0.000175645	1453	8757572	0.000165914	2623	12849093	0.000204139	1351	11802609	0.000114466	593	4252121	0.00013946	741	4205396	0.000176202	624	4246095	0.000146959	0.000157857	736	5108736	0.000144067	976	6008895	0.000162426	1273	8085658	0.000157439	0.000154644
VNG_RS02965	371	1761716	0.00021059	315	1491755	0.000211161	326	1507763	0.000216214	0.000212655	1604	8703930	0.000184285	1842	10347910	0.000178007	1623	11494140	0.000141202	0.000167831	1863	8757572	0.00021273	2295	12849093	0.000178612	1874	11802609	0.000158778	777	4252121	0.000182732	916	4205396	0.000217815	856	4246095	0.000201597	0.000192044	935	5108736	0.00018302	1162	6008895	0.00019338	1682	8085658	0.000208023	0.000194807
VNG_RS02970	210	1761716	0.000119202	177	1491755	0.000118652	203	1507763	0.000134637	0.000124164	1009	8703930	0.000115925	1124	10347910	0.000108621	1067	11494140	9.28299e-05	0.000105792	1527	8757572	0.000174363	1813	12849093	0.000141099	1708	11802609	0.000144714	580	4252121	0.000136403	644	4205396	0.000153137	671	4246095	0.000158028	0.000151291	720	5108736	0.000140935	776	6008895	0.000129142	1267	8085658	0.000156697	0.000142258
VNG_RS02975	187	1761716	0.000106147	133	1491755	8.91567e-05	225	1507763	0.000149228	0.000114844	1390	8703930	0.000159698	1717	10347910	0.000165927	1675	11494140	0.000145726	0.000157117	1362	8757572	0.000155523	2099	12849093	0.000163358	1584	11802609	0.000134208	491	4252121	0.000115472	488	4205396	0.000116041	549	4246095	0.000129295	0.000135649	598	5108736	0.000117054	707	6008895	0.000117659	1076	8085658	0.000133075	0.000122596
VNG_RS02980	330	1761716	0.000187317	297	1491755	0.000199094	306	1507763	0.00020295	0.000196454	3066	8703930	0.000352255	3685	10347910	0.000356111	4111	11494140	0.000357661	0.000355342	2799	8757572	0.000319609	3725	12849093	0.000289904	3678	11802609	0.000311626	869	4252121	0.000204369	935	4205396	0.000222333	1018	4246095	0.00023975	0.000264598	1077	5108736	0.000210815	1353	6008895	0.000225166	2134	8085658	0.000263924	0.000233302
VNG_RS02985	274	1761716	0.00015553	196	1491755	0.000131389	272	1507763	0.0001804	0.000155773	3264	8703930	0.000375003	4017	10347910	0.000388194	4432	11494140	0.000385588	0.000382928	2904	8757572	0.000331599	3791	12849093	0.00029504	3962	11802609	0.000335688	608	4252121	0.000142987	650	4205396	0.000154563	701	4246095	0.000165093	0.000237495	848	5108736	0.00016599	959	6008895	0.000159597	1566	8085658	0.000193676	0.000173088
VNG_RS02990	257	1761716	0.00014588	216	1491755	0.000144796	244	1507763	0.000161829	0.000150835	1481	8703930	0.000170153	1720	10347910	0.000166217	1917	11494140	0.000166781	0.000167717	1521	8757572	0.000173678	2046	12849093	0.000159233	1797	11802609	0.000152254	705	4252121	0.0001658	785	4205396	0.000186665	713	4246095	0.000167919	0.000167592	818	5108736	0.000160118	1005	6008895	0.000167252	1439	8085658	0.000177969	0.000168446
VNG_RS02995	49	1761716	2.78138e-05	48	1491755	3.21769e-05	62	1507763	4.11205e-05	3.37037e-05	265	8703930	3.0446e-05	315	10347910	3.04409e-05	356	11494140	3.09723e-05	3.06198e-05	435	8757572	4.96713e-05	681	12849093	5.29998e-05	535	11802609	4.5329e-05	150	4252121	3.52765e-05	168	4205396	3.99487e-05	174	4246095	4.09788e-05	4.4034e-05	202	5108736	3.95401e-05	274	6008895	4.55991e-05	320	8085658	3.95762e-05	4.15718e-05
VNG_RS03000	164	1761716	9.30911e-05	146	1491755	9.78713e-05	160	1507763	0.000106117	9.90266e-05	1061	8703930	0.000121899	1230	10347910	0.000118865	1514	11494140	0.000131719	0.000124161	1254	8757572	0.00014319	1721	12849093	0.000133939	1818	11802609	0.000154034	467	4252121	0.000109828	522	4205396	0.000124126	525	4246095	0.000123643	0.00013146	551	5108736	0.000107854	666	6008895	0.000110836	1059	8085658	0.000130973	0.000116554
VNG_RS03005	491	1761716	0.000278706	378	1491755	0.000253393	467	1507763	0.00030973	0.00028061	1796	8703930	0.000206344	2495	10347910	0.000241111	1931	11494140	0.000167999	0.000205151	1082	8757572	0.00012355	1313	12849093	0.000102186	977	11802609	8.27783e-05	959	4252121	0.000225535	806	4205396	0.000191659	957	4246095	0.000225384	0.000158515	984	5108736	0.000192611	1047	6008895	0.000174242	1714	8085658	0.00021198	0.000192944
VNG_RS03010	156	1761716	8.855e-05	149	1491755	9.98824e-05	94	1507763	6.2344e-05	8.35921e-05	629	8703930	7.22662e-05	646	10347910	6.24281e-05	776	11494140	6.75127e-05	6.74023e-05	575	8757572	6.56575e-05	944	12849093	7.34682e-05	1020	11802609	8.64216e-05	284	4252121	6.67902e-05	317	4205396	7.53793e-05	241	4246095	5.6758e-05	7.07458e-05	465	5108736	9.10206e-05	488	6008895	8.12129e-05	470	8085658	5.81276e-05	7.6787e-05
VNG_RS03015	189	1761716	0.000107282	185	1491755	0.000124015	171	1507763	0.000113413	0.000114903	689	8703930	7.91596e-05	783	10347910	7.56675e-05	774	11494140	6.73387e-05	7.40553e-05	465	8757572	5.30969e-05	490	12849093	3.8135e-05	462	11802609	3.91439e-05	218	4252121	5.12685e-05	203	4205396	4.82713e-05	261	4246095	6.14682e-05	4.8564e-05	259	5108736	5.06975e-05	299	6008895	4.97596e-05	451	8085658	5.57778e-05	5.20783e-05
VNG_RS03020	546	1761716	0.000309925	458	1491755	0.000307021	501	1507763	0.00033228	0.000316409	4916	8703930	0.000564802	5579	10347910	0.000539143	5601	11494140	0.000487292	0.000530412	1930	8757572	0.000220381	2059	12849093	0.000160245	2141	11802609	0.000181401	909	4252121	0.000213776	858	4205396	0.000204024	910	4246095	0.000214315	0.000199023	1083	5108736	0.00021199	1238	6008895	0.000206028	1942	8085658	0.000240178	0.000219399
VNG_RS03025	149	1761716	8.45766e-05	131	1491755	8.7816e-05	124	1507763	8.2241e-05	8.48779e-05	1272	8703930	0.000146141	1582	10347910	0.000152881	1794	11494140	0.00015608	0.000151701	905	8757572	0.000103339	1297	12849093	0.000100941	950	11802609	8.04907e-05	414	4252121	9.73632e-05	408	4205396	9.70182e-05	440	4246095	0.000103625	9.71295e-05	492	5108736	9.63056e-05	600	6008895	9.9852e-05	741	8085658	9.16437e-05	9.59338e-05
VNG_RS03030	4222	1761716	0.00239653	3580	1491755	0.00239986	4500	1507763	0.00298455	0.00259365	36026	8703930	0.00413905	42066	10347910	0.00406517	51048	11494140	0.00444122	0.00421515	25840	8757572	0.00295059	29993	12849093	0.00233425	45673	11802609	0.00386974	10939	4252121	0.0025726	10516	4205396	0.0025006	13753	4246095	0.00323898	0.00291112	13477	5108736	0.00263803	14657	6008895	0.00243922	24842	8085658	0.00307235	0.00271653
VNG_RS03035	133	1761716	7.54946e-05	136	1491755	9.11678e-05	150	1507763	9.94851e-05	8.87158e-05	908	8703930	0.000104321	1125	10347910	0.000108718	1264	11494140	0.000109969	0.000107669	925	8757572	0.000105623	1388	12849093	0.000108023	1152	11802609	9.76055e-05	385	4252121	9.0543e-05	393	4205396	9.34514e-05	421	4246095	9.91499e-05	9.9066e-05	475	5108736	9.2978e-05	609	6008895	0.00010135	797	8085658	9.85696e-05	9.76324e-05
VNG_RS03040	207	1761716	0.000117499	193	1491755	0.000129378	164	1507763	0.00010877	0.000118549	881	8703930	0.000101219	958	10347910	9.25791e-05	1290	11494140	0.000112231	0.00010201	1282	8757572	0.000146388	2198	12849093	0.000171063	1976	11802609	0.000167421	561	4252121	0.000131934	559	4205396	0.000132924	480	4246095	0.000113045	0.000143796	588	5108736	0.000115097	810	6008895	0.0001348	897	8085658	0.000110937	0.000120278
VNG_RS03045	123	1761716	6.98183e-05	102	1491755	6.83758e-05	131	1507763	8.68837e-05	7.50259e-05	927	8703930	0.000106504	1157	10347910	0.00011181	1300	11494140	0.000113101	0.000110472	613	8757572	6.99966e-05	1081	12849093	8.41305e-05	838	11802609	7.10013e-05	279	4252121	6.56143e-05	318	4205396	7.56171e-05	320	4246095	7.53634e-05	7.36205e-05	341	5108736	6.67484e-05	392	6008895	6.52366e-05	697	8085658	8.6202e-05	7.2729e-05
VNG_RS03050	97	1761716	5.506e-05	83	1491755	5.56392e-05	88	1507763	5.83646e-05	5.63546e-05	704	8703930	8.0883e-05	928	10347910	8.96799e-05	1002	11494140	8.71749e-05	8.59126e-05	1033	8757572	0.000117955	1108	12849093	8.62318e-05	1091	11802609	9.24372e-05	190	4252121	4.46836e-05	261	4205396	6.20631e-05	280	4246095	6.59429e-05	7.82189e-05	285	5108736	5.57868e-05	341	6008895	5.67492e-05	591	8085658	7.30924e-05	6.18761e-05
VNG_RS03060	124	1761716	7.03859e-05	118	1491755	7.91015e-05	157	1507763	0.000104128	8.45384e-05	2138	8703930	0.000245636	2364	10347910	0.000228452	2320	11494140	0.000201842	0.00022531	1630	8757572	0.000186125	2473	12849093	0.000192465	1764	11802609	0.000149458	398	4252121	9.36003e-05	477	4205396	0.000113426	482	4246095	0.000113516	0.000141432	516	5108736	0.000101003	628	6008895	0.000104512	1032	8085658	0.000127633	0.00011105
VNG_RS03065	1225	1761716	0.000695345	1014	1491755	0.000679736	1349	1507763	0.000894703	0.000756595	7085	8703930	0.000814	8256	10347910	0.000797842	9417	11494140	0.000819287	0.000810376	7778	8757572	0.000888146	9537	12849093	0.000742231	11482	11802609	0.000972836	3212	4252121	0.000755388	3380	4205396	0.000803729	4125	4246095	0.000971481	0.000855635	3715	5108736	0.000727186	4863	6008895	0.0008093	7767	8085658	0.00096059	0.000832359
VNG_RS03070	117	1761716	6.64125e-05	139	1491755	9.31788e-05	153	1507763	0.000101475	8.70221e-05	517	8703930	5.93985e-05	562	10347910	5.43105e-05	578	11494140	5.02865e-05	5.46651e-05	629	8757572	7.18236e-05	1040	12849093	8.09396e-05	615	11802609	5.21071e-05	373	4252121	8.77209e-05	448	4205396	0.00010653	424	4246095	9.98565e-05	8.31629e-05	477	5108736	9.33695e-05	551	6008895	9.16974e-05	829	8085658	0.000102527	9.58647e-05
VNG_RS03075	191	1761716	0.000108417	161	1491755	0.000107927	177	1507763	0.000117392	0.000111245	845	8703930	9.70826e-05	1015	10347910	9.80874e-05	1013	11494140	8.81319e-05	9.4434e-05	830	8757572	9.47751e-05	1282	12849093	9.97736e-05	946	11802609	8.01518e-05	434	4252121	0.000102067	506	4205396	0.000120322	492	4246095	0.000115871	0.00010216	497	5108736	9.72843e-05	635	6008895	0.000105677	854	8085658	0.000105619	0.00010286
VNG_RS03080	3174	1761716	0.00180165	2637	1491755	0.00176772	2924	1507763	0.0019393	0.00183622	13066	8703930	0.00150116	15242	10347910	0.00147295	14799	11494140	0.00128753	0.00142055	12437	8757572	0.00142014	17659	12849093	0.00137434	18510	11802609	0.0015683	6731	4252121	0.00158297	7077	4205396	0.00168284	7567	4246095	0.00178211	0.00156845	8027	5108736	0.00157123	9489	6008895	0.00157916	12687	8085658	0.00156907	0.00157315
VNG_RS03085	270	1761716	0.00015326	236	1491755	0.000158203	221	1507763	0.000146575	0.000152679	4737	8703930	0.000544237	5823	10347910	0.000562722	5143	11494140	0.000447445	0.000518135	2339	8757572	0.000267083	3490	12849093	0.000271615	3593	11802609	0.000304424	1007	4252121	0.000236823	1108	4205396	0.000263471	1055	4246095	0.000248464	0.000265313	1459	5108736	0.000285589	1714	6008895	0.000285244	2203	8085658	0.000272458	0.000281097
VNG_RS03090	454	1761716	0.000257703	385	1491755	0.000258085	492	1507763	0.000326311	0.0002807	6172	8703930	0.000709105	7151	10347910	0.000691057	8484	11494140	0.000738115	0.000712759	8359	8757572	0.000954488	19891	12849093	0.00154805	10730	11802609	0.000909121	1161	4252121	0.00027304	1422	4205396	0.000338137	1337	4246095	0.000314878	0.000722952	1586	5108736	0.000310449	2275	6008895	0.000378605	3295	8085658	0.000407512	0.000365522
VNG_RS03095	2831	1761716	0.00160696	2399	1491755	0.00160817	2508	1507763	0.00166339	0.00162617	11098	8703930	0.00127506	12808	10347910	0.00123774	11566	11494140	0.00100625	0.00117302	10871	8757572	0.00124133	13339	12849093	0.00103813	14528	11802609	0.00123091	5979	4252121	0.00140612	5811	4205396	0.0013818	6283	4246095	0.00147971	0.00129633	6554	5108736	0.0012829	7564	6008895	0.0012588	10596	8085658	0.00131047	0.00128406
VNG_RS03100	7	1761716	3.9734e-06	4	1491755	2.68141e-06	4	1507763	2.65294e-06	3.10258e-06	18	8703930	2.06803e-06	28	10347910	2.70586e-06	12	11494140	1.04401e-06	1.9393e-06	11	8757572	1.25606e-06	21	12849093	1.63436e-06	12	11802609	1.01672e-06	16	4252121	3.76283e-06	19	4205396	4.518e-06	14	4246095	3.29715e-06	2.58085e-06	12	5108736	2.34892e-06	20	6008895	3.3284e-06	17	8085658	2.10249e-06	2.59327e-06
VNG_RS03105	528	1761716	0.000299708	486	1491755	0.000325791	618	1507763	0.000409879	0.000345126	4377	8703930	0.000502876	5466	10347910	0.000528223	7634	11494140	0.000664165	0.000565088	3663	8757572	0.000418267	4710	12849093	0.000366563	8673	11802609	0.000734838	1443	4252121	0.00033936	1605	4205396	0.000381653	1954	4246095	0.000460188	0.000450145	1802	5108736	0.000352729	2377	6008895	0.00039558	3722	8085658	0.000460321	0.000402877
VNG_RS03110	239	1761716	0.000135663	200	1491755	0.00013407	286	1507763	0.000189685	0.000153139	2185	8703930	0.000251036	2821	10347910	0.000272615	4162	11494140	0.000362098	0.00029525	1979	8757572	0.000225976	2349	12849093	0.000182814	4285	11802609	0.000363055	582	4252121	0.000136873	670	4205396	0.000159319	848	4246095	0.000199713	0.000211292	737	5108736	0.000144263	978	6008895	0.000162759	1679	8085658	0.000207652	0.000171558
VNG_RS03115	806	1761716	0.000457508	659	1491755	0.000441762	656	1507763	0.000435082	0.000444784	2724	8703930	0.000312962	3544	10347910	0.000342485	3546	11494140	0.000308505	0.000321317	2421	8757572	0.000276446	2845	12849093	0.000221416	2536	11802609	0.000214868	1801	4252121	0.000423553	1514	4205396	0.000360014	1595	4246095	0.000375639	0.000311989	1993	5108736	0.000390116	2038	6008895	0.000339164	2934	8085658	0.000362865	0.000364048
VNG_RS03120	469	1761716	0.000266218	494	1491755	0.000331154	297	1507763	0.000196981	0.000264784	1402	8703930	0.000161077	1576	10347910	0.000152301	3368	11494140	0.000293019	0.000202132	1493	8757572	0.000170481	3405	12849093	0.000264999	3130	11802609	0.000265196	945	4252121	0.000222242	1259	4205396	0.000299377	797	4246095	0.000187702	0.000235	1227	5108736	0.000240177	1806	6008895	0.000300554	1494	8085658	0.000184772	0.000241834
VNG_RS03125	315	1761716	0.000178803	258	1491755	0.000172951	216	1507763	0.000143259	0.000165004	1067	8703930	0.000122588	1285	10347910	0.00012418	1745	11494140	0.000151816	0.000132861	1382	8757572	0.000157806	2799	12849093	0.000217836	2050	11802609	0.00017369	798	4252121	0.000187671	806	4205396	0.000191659	579	4246095	0.000136361	0.000177504	1029	5108736	0.00020142	1206	6008895	0.000200702	1236	8085658	0.000152863	0.000184995
VNG_RS03130	47	1761716	2.66785e-05	36	1491755	2.41326e-05	28	1507763	1.85706e-05	2.31272e-05	310	8703930	3.56161e-05	338	10347910	3.26636e-05	440	11494140	3.82804e-05	3.552e-05	291	8757572	3.32284e-05	838	12849093	6.52186e-05	431	11802609	3.65173e-05	109	4252121	2.56343e-05	102	4205396	2.42546e-05	70	4246095	1.64857e-05	3.35565e-05	135	5108736	2.64253e-05	160	6008895	2.66272e-05	160	8085658	1.97881e-05	2.42802e-05
VNG_RS03135	15	1761716	8.51443e-06	15	1491755	1.00553e-05	17	1507763	1.1275e-05	9.94823e-06	200	8703930	2.29781e-05	220	10347910	2.12603e-05	239	11494140	2.07932e-05	2.16772e-05	186	8757572	2.12388e-05	485	12849093	3.77459e-05	240	11802609	2.03345e-05	65	4252121	1.52865e-05	51	4205396	1.21273e-05	46	4246095	1.08335e-05	1.95944e-05	59	5108736	1.15488e-05	87	6008895	1.44785e-05	93	8085658	1.15018e-05	1.25097e-05
VNG_RS03140	20	1761716	1.13526e-05	17	1491755	1.1396e-05	17	1507763	1.1275e-05	1.13412e-05	933	8703930	0.000107193	1151	10347910	0.00011123	1408	11494140	0.000122497	0.00011364	155	8757572	1.7699e-05	262	12849093	2.03905e-05	147	11802609	1.24549e-05	52	4252121	1.22292e-05	61	4205396	1.45052e-05	62	4246095	1.46017e-05	1.53134e-05	63	5108736	1.23318e-05	73	6008895	1.21487e-05	137	8085658	1.69436e-05	1.3808e-05
VNG_RS03145	1136	1761716	0.000644826	1032	1491755	0.000691803	1088	1507763	0.000721599	0.000686076	6677	8703930	0.000767125	8633	10347910	0.000834275	8919	11494140	0.000775961	0.000792453	5112	8757572	0.000583723	5916	12849093	0.000460422	7705	11802609	0.000652822	2787	4252121	0.000655438	2885	4205396	0.000686023	3062	4246095	0.000721133	0.000626593	3206	5108736	0.000627552	3726	6008895	0.000620081	4956	8085658	0.000612937	0.00062019
VNG_RS03150	102	1761716	5.78981e-05	109	1491755	7.30683e-05	117	1507763	7.75984e-05	6.95216e-05	1068	8703930	0.000122703	1328	10347910	0.000128335	1363	11494140	0.000118582	0.000123207	828	8757572	9.45468e-05	1057	12849093	8.22626e-05	1243	11802609	0.000105316	336	4252121	7.90194e-05	334	4205396	7.94218e-05	442	4246095	0.000104096	9.0777e-05	425	5108736	8.31908e-05	492	6008895	8.18786e-05	715	8085658	8.84282e-05	8.44992e-05
VNG_RS03155	565	1761716	0.00032071	448	1491755	0.000300317	641	1507763	0.000425133	0.00034872	4733	8703930	0.000543777	5340	10347910	0.000516046	6595	11494140	0.000573771	0.000544531	3911	8757572	0.000446585	4808	12849093	0.00037419	6484	11802609	0.00054937	1402	4252121	0.000329718	1542	4205396	0.000366672	2034	4246095	0.000479028	0.00042426	1770	5108736	0.000346465	2155	6008895	0.000358635	3932	8085658	0.000486293	0.000397131
VNG_RS03160	272	1761716	0.000154395	263	1491755	0.000176302	291	1507763	0.000193001	0.000174566	1320	8703930	0.000151656	1601	10347910	0.000154717	1841	11494140	0.000160169	0.000155514	1618	8757572	0.000184754	2395	12849093	0.000186394	1888	11802609	0.000159965	712	4252121	0.000167446	747	4205396	0.000177629	709	4246095	0.000166977	0.000173861	822	5108736	0.000160901	1076	6008895	0.000179068	1478	8085658	0.000182793	0.000174254
VNG_RS03165	267	1761716	0.000151557	225	1491755	0.000150829	201	1507763	0.00013331	0.000145232	469	8703930	5.38837e-05	540	10347910	5.21845e-05	528	11494140	4.59365e-05	5.06682e-05	1457	8757572	0.00016637	2435	12849093	0.000189508	1659	11802609	0.000140562	780	4252121	0.000183438	769	4205396	0.00018286	690	4246095	0.000162502	0.000170873	814	5108736	0.000159335	1164	6008895	0.000193713	1234	8085658	0.000152616	0.000168555
VNG_RS03170	14	1761716	7.9468e-06	8	1491755	5.36281e-06	9	1507763	5.96911e-06	6.42624e-06	39	8703930	4.48073e-06	52	10347910	5.02517e-06	52	11494140	4.52404e-06	4.67665e-06	20	8757572	2.28374e-06	98	12849093	7.627e-06	58	11802609	4.91417e-06	19	4252121	4.46836e-06	17	4205396	4.04243e-06	5	4246095	1.17755e-06	4.08554e-06	36	5108736	7.04675e-06	46	6008895	7.65532e-06	24	8085658	2.96822e-06	5.8901e-06
VNG_RS03175	71	1761716	4.03016e-05	57	1491755	3.821e-05	55	1507763	3.64779e-05	3.83298e-05	369	8703930	4.23946e-05	401	10347910	3.87518e-05	396	11494140	3.44523e-05	3.85329e-05	297	8757572	3.39135e-05	389	12849093	3.02745e-05	404	11802609	3.42297e-05	187	4252121	4.39781e-05	172	4205396	4.08998e-05	169	4246095	3.98013e-05	3.71828e-05	235	5108736	4.59996e-05	224	6008895	3.72781e-05	289	8085658	3.57423e-05	3.96733e-05
VNG_RS03180	41	1761716	2.32728e-05	50	1491755	3.35176e-05	37	1507763	2.45397e-05	2.711e-05	258	8703930	2.96418e-05	365	10347910	3.52728e-05	440	11494140	3.82804e-05	3.43983e-05	256	8757572	2.92318e-05	438	12849093	3.4088e-05	316	11802609	2.67737e-05	127	4252121	2.98674e-05	105	4205396	2.49679e-05	104	4246095	2.44931e-05	2.8237e-05	142	5108736	2.77955e-05	148	6008895	2.46302e-05	233	8085658	2.88165e-05	2.70807e-05
VNG_RS03185	110	1761716	6.24391e-05	85	1491755	5.69799e-05	77	1507763	5.1069e-05	5.68293e-05	368	8703930	4.22798e-05	416	10347910	4.02014e-05	514	11494140	4.47184e-05	4.23998e-05	729	8757572	8.32423e-05	1350	12849093	0.000105066	891	11802609	7.54918e-05	353	4252121	8.30174e-05	362	4205396	8.60799e-05	317	4246095	7.46568e-05	8.45923e-05	440	5108736	8.6127e-05	550	6008895	9.1531e-05	663	8085658	8.1997e-05	8.65517e-05
VNG_RS03190	507	1761716	0.000287788	352	1491755	0.000235964	340	1507763	0.0002255	0.00024975	1675	8703930	0.000192442	1862	10347910	0.00017994	2144	11494140	0.00018653	0.000186304	2436	8757572	0.000278159	3974	12849093	0.000309283	3007	11802609	0.000254774	1301	4252121	0.000305965	1115	4205396	0.000265136	1153	4246095	0.000271544	0.00028081	1639	5108736	0.000320823	1547	6008895	0.000257452	1985	8085658	0.000245496	0.00027459
VNG_RS03195	137	1761716	7.77651e-05	69	1491755	4.62542e-05	76	1507763	5.04058e-05	5.81417e-05	311	8703930	3.5731e-05	418	10347910	4.03946e-05	350	11494140	3.04503e-05	3.55253e-05	411	8757572	4.69308e-05	728	12849093	5.66577e-05	490	11802609	4.15162e-05	326	4252121	7.66676e-05	235	4205396	5.58806e-05	198	4246095	4.66311e-05	5.40473e-05	418	5108736	8.18206e-05	396	6008895	6.59023e-05	366	8085658	4.52653e-05	6.43294e-05
VNG_RS03200	60	1761716	3.40577e-05	52	1491755	3.48583e-05	46	1507763	3.05088e-05	3.31416e-05	255	8703930	2.92971e-05	269	10347910	2.59956e-05	262	11494140	2.27942e-05	2.6029e-05	245	8757572	2.79758e-05	414	12849093	3.22202e-05	384	11802609	3.25352e-05	152	4252121	3.57469e-05	197	4205396	4.68446e-05	169	4246095	3.98013e-05	3.5854e-05	213	5108736	4.16933e-05	184	6008895	3.06213e-05	241	8085658	2.98059e-05	3.40401e-05
VNG_RS03205	64	1761716	3.63282e-05	70	1491755	4.69246e-05	46	1507763	3.05088e-05	3.79205e-05	324	8703930	3.72246e-05	343	10347910	3.31468e-05	331	11494140	2.87973e-05	3.30562e-05	268	8757572	3.06021e-05	539	12849093	4.19485e-05	362	11802609	3.06712e-05	186	4252121	4.37429e-05	169	4205396	4.01865e-05	149	4246095	3.50911e-05	3.70404e-05	223	5108736	4.36507e-05	234	6008895	3.89423e-05	246	8085658	3.04242e-05	3.76724e-05
VNG_RS03210	3	1761716	1.70289e-06	2	1491755	1.3407e-06	3	1507763	1.9897e-06	1.67776e-06	34	8703930	3.90628e-06	43	10347910	4.15543e-06	62	11494140	5.39405e-06	4.48525e-06	9	8757572	1.02768e-06	13	12849093	1.01174e-06	5	11802609	4.23635e-07	4	4252121	9.40707e-07	8	4205396	1.90232e-06	13	4246095	3.06164e-06	1.39462e-06	11	5108736	2.15317e-06	9	6008895	1.49778e-06	18	8085658	2.22616e-06	1.95904e-06
VNG_RS03215	197	1761716	0.000111823	192	1491755	0.000128707	178	1507763	0.000118056	0.000119529	1272	8703930	0.000146141	1464	10347910	0.000141478	1634	11494140	0.000142159	0.000143259	1505	8757572	0.000171851	2906	12849093	0.000226164	1673	11802609	0.000141748	611	4252121	0.000143693	657	4205396	0.000156228	491	4246095	0.000115636	0.00015922	742	5108736	0.000145241	980	6008895	0.000163092	1080	8085658	0.00013357	0.000147301
VNG_RS03220	332	1761716	0.000188453	268	1491755	0.000179654	347	1507763	0.000230142	0.000199416	2234	8703930	0.000256666	2698	10347910	0.000260729	3407	11494140	0.000296412	0.000271269	2804	8757572	0.00032018	4324	12849093	0.000336522	3543	11802609	0.000300188	1001	4252121	0.000235412	1044	4205396	0.000248252	1059	4246095	0.000249406	0.00028166	1166	5108736	0.000228236	1539	6008895	0.00025612	2282	8085658	0.000282228	0.000255528
VNG_RS03225	1051	1761716	0.000596577	817	1491755	0.000547677	1002	1507763	0.000664561	0.000602938	4520	8703930	0.000519306	5256	10347910	0.000507929	6253	11494140	0.000544016	0.00052375	5025	8757572	0.000573789	6061	12849093	0.000471706	6620	11802609	0.000560893	1897	4252121	0.00044613	2004	4205396	0.000476531	2481	4246095	0.000584302	0.000518892	2404	5108736	0.000470566	2821	6008895	0.000469471	4633	8085658	0.00057299	0.000504342
VNG_RS03230	37	1761716	2.10023e-05	27	1491755	1.80995e-05	32	1507763	2.12235e-05	2.01084e-05	112	8703930	1.28678e-05	175	10347910	1.69116e-05	186	11494140	1.61822e-05	1.53205e-05	172	8757572	1.96401e-05	189	12849093	1.47092e-05	172	11802609	1.4573e-05	73	4252121	1.71679e-05	56	4205396	1.33162e-05	71	4246095	1.67212e-05	1.60213e-05	75	5108736	1.46807e-05	80	6008895	1.33136e-05	175	8085658	2.16433e-05	1.65459e-05
VNG_RS03240	105	1761716	5.9601e-05	44	1491755	2.94955e-05	50	1507763	3.31617e-05	4.07527e-05	267	8703930	3.06758e-05	359	10347910	3.4693e-05	376	11494140	3.27123e-05	3.26937e-05	313	8757572	3.57405e-05	376	12849093	2.92628e-05	327	11802609	2.77057e-05	249	4252121	5.8559e-05	175	4205396	4.16132e-05	176	4246095	4.14498e-05	3.90552e-05	312	5108736	6.10719e-05	233	6008895	3.87758e-05	332	8085658	4.10604e-05	4.69694e-05
VNG_RS03245	7	1761716	3.9734e-06	1	1491755	6.70351e-07	4	1507763	2.65294e-06	2.43223e-06	35	8703930	4.02117e-06	43	10347910	4.15543e-06	46	11494140	4.00204e-06	4.05955e-06	29	8757572	3.31142e-06	25	12849093	1.94566e-06	24	11802609	2.03345e-06	17	4252121	3.998e-06	13	4205396	3.09127e-06	13	4246095	3.06164e-06	2.90691e-06	22	5108736	4.30635e-06	12	6008895	1.99704e-06	15	8085658	1.85514e-06	2.71951e-06
VNG_RS03250	84	1761716	4.76808e-05	59	1491755	3.95507e-05	53	1507763	3.51514e-05	4.07943e-05	417	8703930	4.79094e-05	512	10347910	4.94786e-05	465	11494140	4.04554e-05	4.59478e-05	456	8757572	5.20692e-05	705	12849093	5.48677e-05	416	11802609	3.52464e-05	265	4252121	6.23218e-05	231	4205396	5.49294e-05	182	4246095	4.28629e-05	5.03829e-05	307	5108736	6.00931e-05	297	6008895	4.94267e-05	376	8085658	4.65021e-05	5.20073e-05
VNG_RS03255	26	1761716	1.47583e-05	22	1491755	1.47477e-05	16	1507763	1.06117e-05	1.33726e-05	196	8703930	2.25186e-05	246	10347910	2.37729e-05	182	11494140	1.58342e-05	2.07085e-05	140	8757572	1.59862e-05	153	12849093	1.19075e-05	123	11802609	1.04214e-05	74	4252121	1.74031e-05	51	4205396	1.21273e-05	63	4246095	1.48372e-05	1.37804e-05	82	5108736	1.60509e-05	75	6008895	1.24815e-05	109	8085658	1.34807e-05	1.40044e-05
VNG_RS03265	16	1761716	9.08205e-06	13	1491755	8.71457e-06	11	1507763	7.29558e-06	8.36407e-06	84	8703930	9.65081e-06	98	10347910	9.47051e-06	94	11494140	8.17808e-06	9.0998e-06	92	8757572	1.05052e-05	115	12849093	8.95005e-06	86	11802609	7.28652e-06	32	4252121	7.52566e-06	36	4205396	8.56043e-06	40	4246095	9.42042e-06	8.70805e-06	38	5108736	7.43824e-06	62	6008895	1.0318e-05	82	8085658	1.01414e-05	9.29923e-06
VNG_RS03270	342	1761716	0.000194129	333	1491755	0.000223227	194	1507763	0.000128667	0.000182008	781	8703930	8.97296e-05	888	10347910	8.58144e-05	963	11494140	8.37818e-05	8.64419e-05	1039	8757572	0.00011864	1984	12849093	0.000154408	1706	11802609	0.000144544	635	4252121	0.000149337	730	4205396	0.000173587	592	4246095	0.000139422	0.000146656	837	5108736	0.000163837	1081	6008895	0.0001799	1160	8085658	0.000143464	0.0001624
VNG_RS03275	115	1761716	6.52773e-05	94	1491755	6.3013e-05	111	1507763	7.3619e-05	6.73031e-05	520	8703930	5.97431e-05	711	10347910	6.87095e-05	764	11494140	6.64687e-05	6.49738e-05	542	8757572	6.18893e-05	768	12849093	5.97708e-05	772	11802609	6.54093e-05	259	4252121	6.09108e-05	262	4205396	6.23009e-05	307	4246095	7.23017e-05	6.37638e-05	280	5108736	5.48081e-05	392	6008895	6.52366e-05	501	8085658	6.19616e-05	6.06688e-05
VNG_RS03280	2	1761716	1.13526e-06	2	1491755	1.3407e-06	2	1507763	1.32647e-06	1.26748e-06	24	8703930	2.75738e-06	16	10347910	1.54621e-06	12	11494140	1.04401e-06	1.78253e-06	13	8757572	1.48443e-06	31	12849093	2.41262e-06	20	11802609	1.69454e-06	17	4252121	3.998e-06	13	4205396	3.09127e-06	6	4246095	1.41306e-06	2.34899e-06	7	5108736	1.3702e-06	2	6008895	3.3284e-07	11	8085658	1.36043e-06	1.02116e-06
VNG_RS03290	42	1761716	2.38404e-05	41	1491755	2.74844e-05	65	1507763	4.31102e-05	3.14783e-05	165	8703930	1.8957e-05	169	10347910	1.63318e-05	92	11494140	8.00408e-06	1.44309e-05	139	8757572	1.5872e-05	194	12849093	1.50983e-05	167	11802609	1.41494e-05	65	4252121	1.52865e-05	102	4205396	2.42546e-05	96	4246095	2.2609e-05	1.78783e-05	66	5108736	1.2919e-05	125	6008895	2.08025e-05	173	8085658	2.13959e-05	1.83725e-05
VNG_RS03295	100	1761716	5.67628e-05	67	1491755	4.49135e-05	65	1507763	4.31102e-05	4.82622e-05	300	8703930	3.44672e-05	334	10347910	3.2277e-05	316	11494140	2.74923e-05	3.14122e-05	447	8757572	5.10415e-05	730	12849093	5.68133e-05	681	11802609	5.76991e-05	184	4252121	4.32725e-05	254	4205396	6.03986e-05	207	4246095	4.87507e-05	5.2996e-05	247	5108736	4.83486e-05	342	6008895	5.69156e-05	385	8085658	4.76152e-05	5.09598e-05
VNG_RS03305	104	1761716	5.90334e-05	90	1491755	6.03316e-05	70	1507763	4.64264e-05	5.52638e-05	423	8703930	4.85987e-05	509	10347910	4.91887e-05	568	11494140	4.94165e-05	4.9068e-05	410	8757572	4.68166e-05	673	12849093	5.23772e-05	684	11802609	5.79533e-05	281	4252121	6.60847e-05	260	4205396	6.18253e-05	222	4246095	5.22833e-05	5.62234e-05	290	5108736	5.67655e-05	334	6008895	5.55843e-05	389	8085658	4.81099e-05	5.34865e-05
VNG_RS03310	120	1761716	6.81154e-05	61	1491755	4.08914e-05	87	1507763	5.77014e-05	5.55694e-05	281	8703930	3.22843e-05	362	10347910	3.49829e-05	276	11494140	2.40122e-05	3.04265e-05	571	8757572	6.52007e-05	843	12849093	6.56077e-05	630	11802609	5.3378e-05	260	4252121	6.1146e-05	216	4205396	5.13626e-05	269	4246095	6.33523e-05	6.00079e-05	334	5108736	6.53782e-05	361	6008895	6.00776e-05	566	8085658	7.00005e-05	6.51521e-05
VNG_RS03315	201	1761716	0.000114093	156	1491755	0.000104575	135	1507763	8.95366e-05	0.000102735	491	8703930	5.64113e-05	552	10347910	5.33441e-05	508	11494140	4.41964e-05	5.13173e-05	671	8757572	7.66194e-05	1400	12849093	0.000108957	835	11802609	7.07471e-05	488	4252121	0.000114766	506	4205396	0.000120322	330	4246095	7.77185e-05	9.4855e-05	601	5108736	0.000117642	728	6008895	0.000121154	656	8085658	8.11313e-05	0.000106642
VNG_RS03320	393	1761716	0.000223078	357	1491755	0.000239315	525	1507763	0.000348198	0.000270197	3106	8703930	0.00035685	3784	10347910	0.000365678	3823	11494140	0.000332604	0.000351711	2677	8757572	0.000305678	3125	12849093	0.000243208	3433	11802609	0.000290868	1173	4252121	0.000275862	1138	4205396	0.000270605	1408	4246095	0.000331599	0.000286303	1350	5108736	0.000264253	1653	6008895	0.000275092	2547	8085658	0.000315002	0.000284783
VNG_RS03325	872	1761716	0.000494972	682	1491755	0.00045718	808	1507763	0.000535893	0.000496015	4445	8703930	0.000510689	5323	10347910	0.000514403	6462	11494140	0.0005622	0.000529097	5705	8757572	0.000651436	7109	12849093	0.000553269	8604	11802609	0.000728991	2306	4252121	0.000542318	2203	4205396	0.000523851	2646	4246095	0.000623161	0.000603838	3001	5108736	0.000587425	3343	6008895	0.000556342	5161	8085658	0.000638291	0.000594019
VNG_RS03330	240	1761716	0.000136231	185	1491755	0.000124015	185	1507763	0.000122698	0.000127648	998	8703930	0.000114661	1243	10347910	0.000120121	1185	11494140	0.000103096	0.000112626	1007	8757572	0.000114986	1685	12849093	0.000131138	1760	11802609	0.00014912	604	4252121	0.000142047	546	4205396	0.000129833	624	4246095	0.000146959	0.00013568	782	5108736	0.000153071	893	6008895	0.000148613	1132	8085658	0.000140001	0.000147228
VNG_RS03335	63	1761716	3.57606e-05	42	1491755	2.81548e-05	55	1507763	3.64779e-05	3.34644e-05	379	8703930	4.35435e-05	426	10347910	4.11677e-05	484	11494140	4.21084e-05	4.22732e-05	246	8757572	2.809e-05	302	12849093	2.35036e-05	378	11802609	3.20268e-05	106	4252121	2.49287e-05	128	4205396	3.04371e-05	142	4246095	3.34425e-05	2.87381e-05	163	5108736	3.19061e-05	159	6008895	2.64608e-05	237	8085658	2.93112e-05	2.9226e-05
VNG_RS03340	419	1761716	0.000237836	305	1491755	0.000204457	415	1507763	0.000275242	0.000239179	1844	8703930	0.000211858	2284	10347910	0.000220721	2486	11494140	0.000216284	0.000216288	2580	8757572	0.000294602	3864	12849093	0.000300722	3646	11802609	0.000308915	1211	4252121	0.000284799	1269	4205396	0.000301755	1081	4246095	0.000254587	0.000290897	1518	5108736	0.000297138	1792	6008895	0.000298225	2256	8085658	0.000279013	0.000291458
VNG_RS03350	93	1761716	5.27894e-05	91	1491755	6.1002e-05	100	1507763	6.63234e-05	6.00383e-05	1001	8703930	0.000115006	1121	10347910	0.000108331	1282	11494140	0.000111535	0.000111624	813	8757572	9.28339e-05	1366	12849093	0.000106311	881	11802609	7.46445e-05	300	4252121	7.0553e-05	306	4205396	7.27637e-05	292	4246095	6.87691e-05	8.09792e-05	360	5108736	7.04675e-05	388	6008895	6.45709e-05	622	8085658	7.69263e-05	7.06549e-05
VNG_RS03355	132	1761716	7.49269e-05	119	1491755	7.97718e-05	137	1507763	9.08631e-05	8.18539e-05	723	8703930	8.30659e-05	1018	10347910	9.83774e-05	1221	11494140	0.000106228	9.58904e-05	1055	8757572	0.000120467	1665	12849093	0.000129581	1385	11802609	0.000117347	478	4252121	0.000112414	451	4205396	0.000107243	472	4246095	0.000111161	0.000116369	521	5108736	0.000101982	699	6008895	0.000116328	952	8085658	0.000117739	0.000112016
VNG_RS03360	398	1761716	0.000225916	344	1491755	0.000230601	424	1507763	0.000281211	0.000245909	1576	8703930	0.000181068	2134	10347910	0.000206225	2310	11494140	0.000200972	0.000196088	1846	8757572	0.000210789	2082	12849093	0.000162035	2050	11802609	0.00017369	959	4252121	0.000225535	908	4205396	0.000215913	1110	4246095	0.000261417	0.00020823	945	5108736	0.000184977	1101	6008895	0.000183228	1484	8085658	0.000183535	0.000183913
VNG_RS03370	40	1761716	2.27051e-05	33	1491755	2.21216e-05	35	1507763	2.32132e-05	2.268e-05	233	8703930	2.67695e-05	277	10347910	2.67687e-05	308	11494140	2.67963e-05	2.67782e-05	294	8757572	3.35709e-05	495	12849093	3.85241e-05	280	11802609	2.37236e-05	123	4252121	2.89267e-05	121	4205396	2.87726e-05	93	4246095	2.19025e-05	2.92367e-05	114	5108736	2.23147e-05	172	6008895	2.86242e-05	193	8085658	2.38694e-05	2.49361e-05
VNG_RS03380	504	1761716	0.000286085	435	1491755	0.000291603	456	1507763	0.000302435	0.000293374	2412	8703930	0.000277116	2895	10347910	0.000279767	2989	11494140	0.000260046	0.000272309	3472	8757572	0.000396457	5012	12849093	0.000390066	3887	11802609	0.000329334	1101	4252121	0.00025893	1279	4205396	0.000304133	1156	4246095	0.00027225	0.000325195	1326	5108736	0.000259555	1714	6008895	0.000285244	2138	8085658	0.000264419	0.000269739
VNG_RS03385	214	1761716	0.000121472	165	1491755	0.000110608	161	1507763	0.000106781	0.000112954	1547	8703930	0.000177736	1789	10347910	0.000172885	2378	11494140	0.000206888	0.000185836	1912	8757572	0.000218325	4229	12849093	0.000329128	2144	11802609	0.000181655	587	4252121	0.000138049	655	4205396	0.000155752	580	4246095	0.000136596	0.000193251	679	5108736	0.00013291	1001	6008895	0.000166586	1231	8085658	0.000152245	0.00015058
VNG_RS03390	38	1761716	2.15699e-05	27	1491755	1.80995e-05	56	1507763	3.71411e-05	2.56035e-05	205	8703930	2.35526e-05	233	10347910	2.25166e-05	281	11494140	2.44472e-05	2.35055e-05	223	8757572	2.54637e-05	291	12849093	2.26475e-05	380	11802609	3.21963e-05	116	4252121	2.72805e-05	92	4205396	2.18767e-05	123	4246095	2.89678e-05	2.64054e-05	111	5108736	2.17275e-05	158	6008895	2.62944e-05	225	8085658	2.7827e-05	2.5283e-05
VNG_RS03395	17	1761716	9.64968e-06	17	1491755	1.1396e-05	32	1507763	2.12235e-05	1.40897e-05	108	8703930	1.24082e-05	118	10347910	1.14033e-05	148	11494140	1.28761e-05	1.22292e-05	122	8757572	1.39308e-05	109	12849093	8.48309e-06	149	11802609	1.26243e-05	49	4252121	1.15237e-05	30	4205396	7.13369e-06	54	4246095	1.27176e-05	1.10689e-05	41	5108736	8.02547e-06	44	6008895	7.32248e-06	108	8085658	1.3357e-05	9.56831e-06
VNG_RS03410	73	1761716	4.14369e-05	50	1491755	3.35176e-05	83	1507763	5.50484e-05	4.33343e-05	237	8703930	2.72291e-05	261	10347910	2.52225e-05	276	11494140	2.40122e-05	2.54879e-05	459	8757572	5.24118e-05	516	12849093	4.01585e-05	607	11802609	5.14293e-05	221	4252121	5.19741e-05	224	4205396	5.32649e-05	230	4246095	5.41674e-05	5.05677e-05	237	5108736	4.63911e-05	244	6008895	4.06065e-05	442	8085658	5.46647e-05	4.72208e-05
VNG_RS03415	236	1761716	0.00013396	222	1491755	0.000148818	268	1507763	0.000177747	0.000153508	2113	8703930	0.000242764	2655	10347910	0.000256574	2871	11494140	0.000249779	0.000249706	1989	8757572	0.000227118	2419	12849093	0.000188262	2493	11802609	0.000211224	733	4252121	0.000172385	752	4205396	0.000178818	920	4246095	0.00021667	0.000199079	767	5108736	0.000150135	1027	6008895	0.000170913	1709	8085658	0.000211362	0.00017747
VNG_RS03420	36	1761716	2.04346e-05	46	1491755	3.08362e-05	54	1507763	3.58146e-05	2.90285e-05	389	8703930	4.46925e-05	482	10347910	4.65795e-05	440	11494140	3.82804e-05	4.31841e-05	390	8757572	4.45329e-05	467	12849093	3.6345e-05	432	11802609	3.66021e-05	117	4252121	2.75157e-05	137	4205396	3.25772e-05	142	4246095	3.34425e-05	3.51692e-05	158	5108736	3.09274e-05	192	6008895	3.19526e-05	337	8085658	4.16787e-05	3.48529e-05
VNG_RS03425	129	1761716	7.32241e-05	129	1491755	8.64753e-05	117	1507763	7.75984e-05	7.90993e-05	414	8703930	4.75647e-05	957	10347910	9.24824e-05	4153	11494140	0.000361315	0.000167121	911	8757572	0.000104024	2014	12849093	0.000156743	1564	11802609	0.000132513	418	4252121	9.83039e-05	444	4205396	0.000105579	340	4246095	8.00736e-05	0.000112873	490	5108736	9.59141e-05	627	6008895	0.000104345	766	8085658	9.47356e-05	9.83317e-05
VNG_RS03430	102	1761716	5.78981e-05	102	1491755	6.83758e-05	90	1507763	5.96911e-05	6.19883e-05	980	8703930	0.000112593	1131	10347910	0.000109297	1161	11494140	0.000101008	0.000107633	908	8757572	0.000103682	1438	12849093	0.000111915	1376	11802609	0.000116584	327	4252121	7.69028e-05	362	4205396	8.60799e-05	316	4246095	7.44213e-05	9.49308e-05	358	5108736	7.0076e-05	459	6008895	7.63868e-05	555	8085658	6.86401e-05	7.1701e-05
VNG_RS03435	193	1761716	0.000109552	215	1491755	0.000144126	202	1507763	0.000133973	0.000129217	1018	8703930	0.000116959	1167	10347910	0.000112776	1338	11494140	0.000116407	0.000115381	1300	8757572	0.000148443	1483	12849093	0.000115417	1232	11802609	0.000104384	674	4252121	0.000158509	625	4205396	0.000148619	610	4246095	0.000143661	0.000136505	659	5108736	0.000128995	896	6008895	0.000149112	1132	8085658	0.000140001	0.000139369
VNG_RS03445	309	1761716	0.000175397	284	1491755	0.00019038	288	1507763	0.000191011	0.000185596	1956	8703930	0.000224726	2213	10347910	0.00021386	2524	11494140	0.00021959	0.000219392	2241	8757572	0.000255893	3060	12849093	0.000238149	2667	11802609	0.000225967	897	4252121	0.000210954	954	4205396	0.000226851	951	4246095	0.00022397	0.000230297	1045	5108736	0.000204552	1407	6008895	0.000234153	1978	8085658	0.000244631	0.000227778
VNG_RS03450	43	1761716	2.4408e-05	28	1491755	1.87698e-05	38	1507763	2.52029e-05	2.27936e-05	327	8703930	3.75692e-05	407	10347910	3.93316e-05	446	11494140	3.88024e-05	3.85677e-05	332	8757572	3.79101e-05	690	12849093	5.37003e-05	411	11802609	3.48228e-05	152	4252121	3.57469e-05	131	4205396	3.11505e-05	108	4246095	2.54351e-05	3.64609e-05	185	5108736	3.62125e-05	196	6008895	3.26183e-05	212	8085658	2.62193e-05	3.16834e-05
VNG_RS03455	33	1761716	1.87317e-05	42	1491755	2.81548e-05	25	1507763	1.65809e-05	2.11558e-05	176	8703930	2.02208e-05	159	10347910	1.53654e-05	197	11494140	1.71392e-05	1.75751e-05	123	8757572	1.4045e-05	263	12849093	2.04684e-05	177	11802609	1.49967e-05	72	4252121	1.69327e-05	79	4205396	1.87854e-05	83	4246095	1.95474e-05	1.74626e-05	109	5108736	2.1336e-05	114	6008895	1.89719e-05	134	8085658	1.65726e-05	1.89601e-05
VNG_RS03460	957	1761716	0.00054322	770	1491755	0.000516171	610	1507763	0.000404573	0.000487988	4146	8703930	0.000476337	4884	10347910	0.000471979	5416	11494140	0.000471197	0.000473171	4365	8757572	0.000498426	7795	12849093	0.000606658	6699	11802609	0.000567586	2570	4252121	0.000604404	2318	4205396	0.000551197	2125	4246095	0.00050046	0.000554788	3297	5108736	0.000645365	3530	6008895	0.000587462	4015	8085658	0.000496558	0.000576462
VNG_RS03465	1767	1761716	0.001003	1401	1491755	0.000939162	1459	1507763	0.000967659	0.00096994	8640	8703930	0.000992655	10421	10347910	0.00100706	11430	11494140	0.00099442	0.000998046	7991	8757572	0.000912468	12497	12849093	0.000972598	11898	11802609	0.00100808	4613	4252121	0.00108487	4314	4205396	0.00102582	3962	4246095	0.000933093	0.000989489	5679	5108736	0.00111163	6261	6008895	0.00104196	8027	8085658	0.000992745	0.00104878
VNG_RS03480	531	1761716	0.000301411	439	1491755	0.000294284	446	1507763	0.000295802	0.000297166	2996	8703930	0.000344212	3712	10347910	0.00035872	3604	11494140	0.000313551	0.000338828	2863	8757572	0.000326917	4256	12849093	0.00033123	3420	11802609	0.000289766	1480	4252121	0.000348062	1417	4205396	0.000336948	1272	4246095	0.000299569	0.000322082	1735	5108736	0.000339614	2096	6008895	0.000348816	2684	8085658	0.000331946	0.000340125
VNG_RS03485	1573	1761716	0.000892879	1441	1491755	0.000965976	1647	1507763	0.00109235	0.000983734	8824	8703930	0.00101379	10152	10347910	0.000981068	11112	11494140	0.000966753	0.000987205	9097	8757572	0.00103876	12229	12849093	0.00095174	12376	11802609	0.00104858	3955	4252121	0.000930124	4407	4205396	0.00104794	4948	4246095	0.00116531	0.00103041	5183	5108736	0.00101454	6477	6008895	0.0010779	9352	8085658	0.00115662	0.00108302
VNG_RS03490	61	1761716	3.46253e-05	67	1491755	4.49135e-05	49	1507763	3.24985e-05	3.73458e-05	586	8703930	6.73259e-05	760	10347910	7.34448e-05	956	11494140	8.31728e-05	7.46478e-05	786	8757572	8.97509e-05	1229	12849093	9.56488e-05	801	11802609	6.78664e-05	185	4252121	4.35077e-05	212	4205396	5.04114e-05	181	4246095	4.26274e-05	6.49688e-05	221	5108736	4.32592e-05	308	6008895	5.12573e-05	340	8085658	4.20498e-05	4.55221e-05
VNG_RS03495	367	1761716	0.00020832	348	1491755	0.000233282	354	1507763	0.000234785	0.000225462	1902	8703930	0.000218522	2335	10347910	0.000225649	2545	11494140	0.000221417	0.000221863	2412	8757572	0.000275419	3745	12849093	0.00029146	2921	11802609	0.000247488	997	4252121	0.000234471	1021	4205396	0.000242783	1160	4246095	0.000273192	0.000260802	1220	5108736	0.000238807	1535	6008895	0.000255455	2239	8085658	0.00027691	0.000257057
VNG_RS03505	258	1761716	0.000146448	250	1491755	0.000167588	236	1507763	0.000156523	0.000156853	1441	8703930	0.000165557	1988	10347910	0.000192116	2614	11494140	0.00022742	0.000195031	2526	8757572	0.000288436	4330	12849093	0.000336989	3864	11802609	0.000327385	812	4252121	0.000190964	885	4205396	0.000210444	700	4246095	0.000164857	0.000253179	958	5108736	0.000187522	1235	6008895	0.000205529	1500	8085658	0.000185514	0.000192855
VNG_RS03510	338	1761716	0.000191858	329	1491755	0.000220546	309	1507763	0.000204939	0.000205781	1843	8703930	0.000211743	2699	10347910	0.000260826	3456	11494140	0.000300675	0.000257748	3342	8757572	0.000381613	5885	12849093	0.000458009	5384	11802609	0.00045617	1127	4252121	0.000265044	1250	4205396	0.000297237	1047	4246095	0.00024658	0.000350775	1420	5108736	0.000277955	1645	6008895	0.000273761	2099	8085658	0.000259595	0.000270437
VNG_RS03515	768	1761716	0.000435939	616	1491755	0.000412936	694	1507763	0.000460285	0.000436387	3567	8703930	0.000409815	4885	10347910	0.000472076	6287	11494140	0.000546974	0.000476288	4668	8757572	0.000533024	7337	12849093	0.000571013	7214	11802609	0.000611221	2192	4252121	0.000515507	2260	4205396	0.000537405	2009	4246095	0.000473141	0.000540219	2642	5108736	0.000517153	3339	6008895	0.000555676	4110	8085658	0.000508307	0.000527046
VNG_RS03520	1303	1761716	0.00073962	1123	1491755	0.000752805	1067	1507763	0.000707671	0.000733365	5931	8703930	0.000681416	7236	10347910	0.000699272	8506	11494140	0.000740029	0.000706906	6761	8757572	0.000772018	11098	12849093	0.000863719	11579	11802609	0.000981054	3096	4252121	0.000728107	3104	4205396	0.000738099	3036	4246095	0.00071501	0.000799668	4284	5108736	0.000838564	4682	6008895	0.000779178	6071	8085658	0.000750836	0.000789526
VNG_RS03525	522	1761716	0.000296302	442	1491755	0.000296295	575	1507763	0.00038136	0.000324652	4933	8703930	0.000566755	5511	10347910	0.000532571	6533	11494140	0.000568377	0.000555901	5661	8757572	0.000646412	9253	12849093	0.000720129	7272	11802609	0.000616135	1519	4252121	0.000357233	1627	4205396	0.000386884	1800	4246095	0.000423919	0.000525119	1794	5108736	0.000351163	2424	6008895	0.000403402	3743	8085658	0.000462918	0.000405828
VNG_RS03530	302	1761716	0.000171424	271	1491755	0.000181665	264	1507763	0.000175094	0.000176061	2458	8703930	0.000282401	2691	10347910	0.000260053	3030	11494140	0.000263613	0.000268689	1808	8757572	0.00020645	2666	12849093	0.000207485	2377	11802609	0.000201396	986	4252121	0.000231884	919	4205396	0.000218529	950	4246095	0.000223735	0.000214913	1195	5108736	0.000233913	1366	6008895	0.00022733	1661	8085658	0.000205425	0.000222223
VNG_RS03535	169	1761716	9.59292e-05	149	1491755	9.98824e-05	199	1507763	0.000131984	0.000109265	1725	8703930	0.000198186	1875	10347910	0.000181196	1307	11494140	0.00011371	0.000164364	1664	8757572	0.000190007	1916	12849093	0.000149116	1564	11802609	0.000132513	467	4252121	0.000109828	459	4205396	0.000109145	554	4246095	0.000130473	0.000136847	573	5108736	0.000112161	735	6008895	0.000122319	1302	8085658	0.000161026	0.000131835
VNG_RS03540	44	1761716	2.49756e-05	30	1491755	2.01105e-05	52	1507763	3.44882e-05	2.65248e-05	567	8703930	6.5143e-05	595	10347910	5.74995e-05	531	11494140	4.61975e-05	5.628e-05	294	8757572	3.35709e-05	335	12849093	2.60719e-05	247	11802609	2.09276e-05	87	4252121	2.04604e-05	92	4205396	2.18767e-05	120	4246095	2.82613e-05	2.51948e-05	126	5108736	2.46636e-05	108	6008895	1.79734e-05	218	8085658	2.69613e-05	2.31994e-05
VNG_RS03545	131	1761716	7.43593e-05	117	1491755	7.84311e-05	120	1507763	7.95881e-05	7.74595e-05	596	8703930	6.84748e-05	652	10347910	6.30079e-05	511	11494140	4.44574e-05	5.86467e-05	276	8757572	3.15156e-05	465	12849093	3.61893e-05	362	11802609	3.06712e-05	186	4252121	4.37429e-05	182	4205396	4.32777e-05	184	4246095	4.33339e-05	3.81218e-05	247	5108736	4.83486e-05	259	6008895	4.31028e-05	340	8085658	4.20498e-05	4.45004e-05
VNG_RS03550	297	1761716	0.000168586	290	1491755	0.000194402	293	1507763	0.000194328	0.000185772	1817	8703930	0.000208756	2288	10347910	0.000221107	2528	11494140	0.000219938	0.000216601	2847	8757572	0.00032509	4586	12849093	0.000356912	2796	11802609	0.000236897	1019	4252121	0.000239645	1094	4205396	0.000260142	1090	4246095	0.000256706	0.000279232	1237	5108736	0.000242134	1648	6008895	0.00027426	2221	8085658	0.000274684	0.000263693
VNG_RS03555	123	1761716	6.98183e-05	129	1491755	8.64753e-05	154	1507763	0.000102138	8.61439e-05	951	8703930	0.000109261	1193	10347910	0.000115289	1431	11494140	0.000124498	0.000116349	950	8757572	0.000108478	1201	12849093	9.34696e-05	1290	11802609	0.000109298	353	4252121	8.30174e-05	392	4205396	9.32136e-05	426	4246095	0.000100327	9.79673e-05	383	5108736	7.49696e-05	580	6008895	9.65236e-05	854	8085658	0.000105619	9.23708e-05
VNG_RS03560	72	1761716	4.08692e-05	52	1491755	3.48583e-05	88	1507763	5.83646e-05	4.46974e-05	517	8703930	5.93985e-05	744	10347910	7.18986e-05	1092	11494140	9.50049e-05	7.5434e-05	611	8757572	6.97682e-05	1054	12849093	8.20291e-05	1023	11802609	8.66758e-05	219	4252121	5.15037e-05	192	4205396	4.56556e-05	221	4246095	5.20478e-05	6.46134e-05	296	5108736	5.794e-05	251	6008895	4.17714e-05	433	8085658	5.35516e-05	5.10877e-05
VNG_RS03565	90	1761716	5.10866e-05	59	1491755	3.95507e-05	78	1507763	5.17323e-05	4.74565e-05	835	8703930	9.59337e-05	951	10347910	9.19026e-05	1009	11494140	8.77839e-05	9.18734e-05	729	8757572	8.32423e-05	1269	12849093	9.87618e-05	986	11802609	8.35409e-05	246	4252121	5.78535e-05	318	4205396	7.56171e-05	313	4246095	7.37148e-05	7.87884e-05	329	5108736	6.43995e-05	429	6008895	7.13942e-05	587	8085658	7.25977e-05	6.94638e-05
VNG_RS03570	70	1761716	3.9734e-05	62	1491755	4.15618e-05	74	1507763	4.90793e-05	4.34584e-05	571	8703930	6.56025e-05	648	10347910	6.26213e-05	583	11494140	5.07215e-05	5.96485e-05	446	8757572	5.09274e-05	528	12849093	4.10924e-05	449	11802609	3.80424e-05	132	4252121	3.10433e-05	189	4205396	4.49423e-05	189	4246095	4.45115e-05	4.17599e-05	173	5108736	3.38636e-05	220	6008895	3.66124e-05	311	8085658	3.84632e-05	3.6313e-05
VNG_RS03575	2	1761716	1.13526e-06	1	1491755	6.70351e-07	4	1507763	2.65294e-06	1.48618e-06	6	8703930	6.89344e-07	6	10347910	5.79827e-07	9	11494140	7.83008e-07	6.8406e-07	3	8757572	3.42561e-07	12	12849093	9.33918e-07	6	11802609	5.08362e-07	4	4252121	9.40707e-07	1	4205396	2.3779e-07	6	4246095	1.41306e-06	7.294e-07	3	5108736	5.87229e-07	5	6008895	8.321e-07	9	8085658	1.11308e-06	8.44137e-07
VNG_RS03580	108	1761716	6.13039e-05	66	1491755	4.42432e-05	100	1507763	6.63234e-05	5.72902e-05	300	8703930	3.44672e-05	384	10347910	3.71089e-05	357	11494140	3.10593e-05	3.42118e-05	517	8757572	5.90346e-05	694	12849093	5.40116e-05	1145	11802609	9.70124e-05	219	4252121	5.15037e-05	232	4205396	5.51672e-05	282	4246095	6.6414e-05	6.38573e-05	285	5108736	5.57868e-05	310	6008895	5.15902e-05	458	8085658	5.66435e-05	5.46735e-05
VNG_RS03585	309	1761716	0.000175397	300	1491755	0.000201105	370	1507763	0.000245397	0.0002073	2713	8703930	0.000311698	3383	10347910	0.000326926	3674	11494140	0.000319641	0.000319422	2953	8757572	0.000337194	5776	12849093	0.000449526	3693	11802609	0.000312897	964	4252121	0.00022671	1156	4205396	0.000274885	1164	4246095	0.000274134	0.000312558	1191	5108736	0.00023313	1608	6008895	0.000267603	2588	8085658	0.000320073	0.000273602
VNG_RS03590	707	1761716	0.000401313	687	1491755	0.000460531	735	1507763	0.000487477	0.000449774	5797	8703930	0.000666021	7501	10347910	0.000724881	7421	11494140	0.000645633	0.000678845	7171	8757572	0.000818834	10663	12849093	0.000829864	9505	11802609	0.00080533	2162	4252121	0.000508452	2491	4205396	0.000592334	2536	4246095	0.000597255	0.000692012	2749	5108736	0.000538098	3734	6008895	0.000621412	5036	8085658	0.000622831	0.000594114
VNG_RS03595	595	1761716	0.000337739	552	1491755	0.000370034	455	1507763	0.000301772	0.000336515	2165	8703930	0.000248738	2663	10347910	0.000257347	3166	11494140	0.000275445	0.00026051	5300	8757572	0.000605191	9977	12849093	0.000776475	9563	11802609	0.000810245	1693	4252121	0.000398154	1872	4205396	0.000445142	1557	4246095	0.00036669	0.000566983	1841	5108736	0.000360363	2895	6008895	0.000481786	3242	8085658	0.000400957	0.000414369
VNG_RS03600	1761	1761716	0.000999594	1643	1491755	0.00110139	1555	1507763	0.00103133	0.0010441	4820	8703930	0.000553773	5340	10347910	0.000516046	5432	11494140	0.000472589	0.000514136	7260	8757572	0.000828997	11341	12849093	0.00088263	18533	11802609	0.00157025	3588	4252121	0.000843814	3893	4205396	0.000925715	3779	4246095	0.000889994	0.000990233	4766	5108736	0.000932912	5948	6008895	0.000989866	7769	8085658	0.000960837	0.000961205
VNG_RS03605	627	1761716	0.000355903	629	1491755	0.000421651	572	1507763	0.00037937	0.000385641	1814	8703930	0.000208412	2000	10347910	0.000193276	1650	11494140	0.000143551	0.000181746	3148	8757572	0.00035946	4376	12849093	0.000340569	6223	11802609	0.000527256	1480	4252121	0.000348062	1728	4205396	0.000410901	1724	4246095	0.00040602	0.000398711	1687	5108736	0.000330219	2344	6008895	0.000390088	3015	8085658	0.000372882	0.000364396
VNG_RS03610	110	1761716	6.24391e-05	98	1491755	6.56944e-05	107	1507763	7.09661e-05	6.63665e-05	806	8703930	9.26018e-05	830	10347910	8.02094e-05	831	11494140	7.22977e-05	8.1703e-05	657	8757572	7.50208e-05	908	12849093	7.06665e-05	668	11802609	5.65977e-05	175	4252121	4.11559e-05	212	4205396	5.04114e-05	239	4246095	5.6287e-05	5.83565e-05	256	5108736	5.01102e-05	261	6008895	4.34356e-05	485	8085658	5.99827e-05	5.11762e-05
VNG_RS03615	199	1761716	0.000112958	189	1491755	0.000126696	251	1507763	0.000166472	0.000135375	1874	8703930	0.000215305	2158	10347910	0.000208545	2417	11494140	0.000210281	0.000211377	1997	8757572	0.000228031	2595	12849093	0.00020196	2522	11802609	0.000213682	594	4252121	0.000139695	673	4205396	0.000160032	816	4246095	0.000192177	0.000189263	694	5108736	0.000135846	941	6008895	0.000156601	1635	8085658	0.00020221	0.000164886
VNG_RS03620	148	1761716	8.4009e-05	82	1491755	5.49688e-05	110	1507763	7.29558e-05	7.06445e-05	361	8703930	4.14755e-05	386	10347910	3.73022e-05	563	11494140	4.89815e-05	4.25864e-05	663	8757572	7.57059e-05	1290	12849093	0.000100396	848	11802609	7.18485e-05	446	4252121	0.000104889	389	4205396	9.25002e-05	281	4246095	6.61785e-05	8.5253e-05	518	5108736	0.000101395	560	6008895	9.31952e-05	677	8085658	8.37285e-05	9.27729e-05
VNG_RS03625	444	1761716	0.000252027	352	1491755	0.000235964	408	1507763	0.0002706	0.000252863	2195	8703930	0.000252185	2643	10347910	0.000255414	3326	11494140	0.000289365	0.000265655	2897	8757572	0.000330799	4142	12849093	0.000322357	4512	11802609	0.000382288	1114	4252121	0.000261987	1138	4205396	0.000270605	1258	4246095	0.000296272	0.000310718	1397	5108736	0.000273453	1626	6008895	0.000270599	2341	8085658	0.000289525	0.000277859
VNG_RS03630	42	1761716	2.38404e-05	54	1491755	3.6199e-05	40	1507763	2.65294e-05	2.88562e-05	782	8703930	8.98445e-05	880	10347910	8.50413e-05	1034	11494140	8.99589e-05	8.82816e-05	592	8757572	6.75986e-05	1054	12849093	8.20291e-05	941	11802609	7.97281e-05	175	4252121	4.11559e-05	179	4205396	4.25644e-05	233	4246095	5.48739e-05	6.1325e-05	193	5108736	3.77784e-05	302	6008895	5.02588e-05	434	8085658	5.36753e-05	4.72375e-05
VNG_RS03635	439	1761716	0.000249189	344	1491755	0.000230601	318	1507763	0.000210908	0.000230233	1470	8703930	0.000168889	1660	10347910	0.000160419	1766	11494140	0.000153644	0.000160984	2365	8757572	0.000270052	4208	12849093	0.000327494	3193	11802609	0.000270533	1276	4252121	0.000300086	1135	4205396	0.000269891	1037	4246095	0.000244224	0.00028038	1552	5108736	0.000303793	1571	6008895	0.000261446	2084	8085658	0.00025774	0.000274326
VNG_RS03640	144	1761716	8.17385e-05	104	1491755	6.97165e-05	81	1507763	5.3722e-05	6.83923e-05	604	8703930	6.93939e-05	644	10347910	6.22348e-05	545	11494140	4.74155e-05	5.96814e-05	501	8757572	5.72076e-05	938	12849093	7.30013e-05	654	11802609	5.54115e-05	343	4252121	8.06656e-05	287	4205396	6.82457e-05	247	4246095	5.81711e-05	6.54505e-05	408	5108736	7.98632e-05	460	6008895	7.65532e-05	513	8085658	6.34457e-05	7.32873e-05
VNG_RS03645	52	1761716	2.95167e-05	52	1491755	3.48583e-05	59	1507763	3.91308e-05	3.45019e-05	386	8703930	4.43478e-05	451	10347910	4.35837e-05	401	11494140	3.48873e-05	4.09396e-05	420	8757572	4.79585e-05	648	12849093	5.04316e-05	522	11802609	4.42275e-05	153	4252121	3.5982e-05	125	4205396	2.97237e-05	158	4246095	3.72107e-05	4.09223e-05	193	5108736	3.77784e-05	240	6008895	3.99408e-05	354	8085658	4.37812e-05	4.05001e-05
VNG_RS03650	108	1761716	6.13039e-05	70	1491755	4.69246e-05	30	1507763	1.9897e-05	4.27085e-05	229	8703930	2.631e-05	971	10347910	9.38354e-05	3735	11494140	0.000324948	0.000148365	272	8757572	3.10588e-05	939	12849093	7.30791e-05	256	11802609	2.16901e-05	341	4252121	8.01953e-05	227	4205396	5.39783e-05	98	4246095	2.308e-05	4.71803e-05	373	5108736	7.30122e-05	326	6008895	5.42529e-05	172	8085658	2.12722e-05	4.95124e-05
VNG_RS03655	14	1761716	7.9468e-06	20	1491755	1.3407e-05	16	1507763	1.06117e-05	1.06552e-05	176	8703930	2.02208e-05	178	10347910	1.72015e-05	264	11494140	2.29682e-05	2.01302e-05	162	8757572	1.84983e-05	266	12849093	2.07019e-05	157	11802609	1.33021e-05	57	4252121	1.34051e-05	61	4205396	1.45052e-05	68	4246095	1.60147e-05	1.60712e-05	68	5108736	1.33105e-05	115	6008895	1.91383e-05	114	8085658	1.4099e-05	1.5516e-05
VNG_RS03660	1512	1761716	0.000858254	1284	1491755	0.000860731	1332	1507763	0.000883428	0.000867471	10532	8703930	0.00121003	13104	10347910	0.00126634	13854	11494140	0.00120531	0.00122723	10270	8757572	0.0011727	15665	12849093	0.00121915	12618	11802609	0.00106909	4390	4252121	0.00103243	4366	4205396	0.00103819	4539	4246095	0.00106898	0.00110009	5415	5108736	0.00105995	6549	6008895	0.00108988	8736	8085658	0.00108043	0.00107675
VNG_RS03665	753	1761716	0.000427424	686	1491755	0.000459861	771	1507763	0.000511354	0.000466213	4935	8703930	0.000566985	5979	10347910	0.000577798	6315	11494140	0.00054941	0.000564731	5146	8757572	0.000587606	8739	12849093	0.000680126	6794	11802609	0.000575635	2151	4252121	0.000505865	2462	4205396	0.000585438	2389	4246095	0.000562635	0.000582884	2567	5108736	0.000502473	3424	6008895	0.000569822	4384	8085658	0.000542195	0.000538163
VNG_RS03670	297	1761716	0.000168586	261	1491755	0.000174962	307	1507763	0.000203613	0.000182387	1277	8703930	0.000146715	1665	10347910	0.000160902	1946	11494140	0.000169304	0.000158974	2033	8757572	0.000232142	2307	12849093	0.000179546	2320	11802609	0.000196567	893	4252121	0.000210013	941	4205396	0.00022376	1070	4246095	0.000251996	0.000215671	927	5108736	0.000181454	1267	6008895	0.000210854	1823	8085658	0.000225461	0.000205923
VNG_RS03675	198	1761716	0.00011239	150	1491755	0.000100553	181	1507763	0.000120045	0.000110996	1554	8703930	0.00017854	1880	10347910	0.000181679	1556	11494140	0.000135373	0.000165198	847	8757572	9.67163e-05	892	12849093	6.94212e-05	804	11802609	6.81205e-05	431	4252121	0.000101361	371	4205396	8.822e-05	489	4246095	0.000115165	8.9834e-05	489	5108736	9.57184e-05	522	6008895	8.68712e-05	811	8085658	0.000100301	9.42969e-05
VNG_RS03680	58	1761716	3.29224e-05	57	1491755	3.821e-05	59	1507763	3.91308e-05	3.67544e-05	385	8703930	4.42329e-05	567	10347910	5.47937e-05	711	11494140	6.18576e-05	5.36281e-05	360	8757572	4.11073e-05	488	12849093	3.79793e-05	548	11802609	4.64304e-05	147	4252121	3.4571e-05	165	4205396	3.92353e-05	163	4246095	3.83882e-05	3.96186e-05	172	5108736	3.36678e-05	227	6008895	3.77773e-05	293	8085658	3.6237e-05	3.5894e-05
VNG_RS03685	694	1761716	0.000393934	603	1491755	0.000404222	604	1507763	0.000400593	0.000399583	2713	8703930	0.000311698	3339	10347910	0.000322674	3616	11494140	0.000314595	0.000316322	2927	8757572	0.000334225	4183	12849093	0.000325548	3781	11802609	0.000320353	1817	4252121	0.000427316	1820	4205396	0.000432777	1629	4246095	0.000383647	0.000370644	2243	5108736	0.000439052	2424	6008895	0.000403402	3281	8085658	0.00040578	0.000416078
VNG_RS03695	1131	1761716	0.000641988	922	1491755	0.000618064	1177	1507763	0.000780627	0.000680226	10812	8703930	0.0012422	12708	10347910	0.00122807	10800	11494140	0.000939609	0.00113663	6249	8757572	0.000713554	7096	12849093	0.000552257	8915	11802609	0.000755341	2513	4252121	0.000590999	2512	4205396	0.000597328	3107	4246095	0.000731731	0.000656868	3120	5108736	0.000610719	3668	6008895	0.000610428	6189	8085658	0.000765429	0.000662192
VNG_RS03700	391	1761716	0.000221943	292	1491755	0.000195743	334	1507763	0.00022152	0.000213069	2161	8703930	0.000248279	2585	10347910	0.000249809	2267	11494140	0.000197231	0.000231773	1385	8757572	0.000158149	1584	12849093	0.000123277	2066	11802609	0.000175046	593	4252121	0.00013946	585	4205396	0.000139107	691	4246095	0.000162738	0.000149629	769	5108736	0.000150526	927	6008895	0.000154271	1494	8085658	0.000184772	0.00016319
VNG_RS03705	205	1761716	0.000116364	128	1491755	8.5805e-05	150	1507763	9.94851e-05	0.000100551	1333	8703930	0.000153149	1572	10347910	0.000151915	1341	11494140	0.000116668	0.000140577	743	8757572	8.48409e-05	818	12849093	6.36621e-05	1273	11802609	0.000107858	306	4252121	7.19641e-05	265	4205396	6.30143e-05	344	4246095	8.10156e-05	7.87257e-05	414	5108736	8.10377e-05	469	6008895	7.8051e-05	697	8085658	8.6202e-05	8.17635e-05
VNG_RS03710	163	1761716	9.25234e-05	140	1491755	9.38492e-05	177	1507763	0.000117392	0.000101255	1607	8703930	0.000184629	1995	10347910	0.000192793	1823	11494140	0.000158603	0.000178675	1023	8757572	0.000116813	1111	12849093	8.64652e-05	1713	11802609	0.000145137	345	4252121	8.1136e-05	377	4205396	8.96467e-05	384	4246095	9.0436e-05	0.000101606	480	5108736	9.39567e-05	535	6008895	8.90347e-05	748	8085658	9.25095e-05	9.18336e-05
VNG_RS03715	2004	1761716	0.00113753	1622	1491755	0.00108731	1552	1507763	0.00102934	0.00108473	7164	8703930	0.000823076	7725	10347910	0.000746528	6743	11494140	0.000586647	0.00071875	6560	8757572	0.000749066	7510	12849093	0.000584477	10841	11802609	0.000918526	3529	4252121	0.000829939	3857	4205396	0.000917155	4122	4246095	0.000970774	0.000828323	4333	5108736	0.000848155	4902	6008895	0.000815791	7492	8085658	0.000926579	0.000863508
VNG_RS03720	420	1761716	0.000238404	338	1491755	0.000226579	331	1507763	0.000219531	0.000228171	3074	8703930	0.000353174	3902	10347910	0.000377081	4458	11494140	0.00038785	0.000372702	1745	8757572	0.000199256	2358	12849093	0.000183515	2956	11802609	0.000250453	792	4252121	0.00018626	828	4205396	0.00019689	823	4246095	0.000193825	0.0002017	957	5108736	0.000187326	1221	6008895	0.000203199	1776	8085658	0.000219648	0.000203391
VNG_RS03725	1180	1761716	0.000669801	1024	1491755	0.00068644	1167	1507763	0.000773994	0.000710079	6937	8703930	0.000796996	8827	10347910	0.000853022	11002	11494140	0.000957183	0.000869067	5786	8757572	0.000660685	7106	12849093	0.000553035	12003	11802609	0.00101698	2498	4252121	0.000587472	2561	4205396	0.00060898	2918	4246095	0.00068722	0.000685728	3255	5108736	0.000637144	3815	6008895	0.000634892	5872	8085658	0.000726224	0.000666087
VNG_RS03730	39	1761716	2.21375e-05	41	1491755	2.74844e-05	33	1507763	2.18867e-05	2.38362e-05	217	8703930	2.49313e-05	216	10347910	2.08738e-05	149	11494140	1.29631e-05	1.95894e-05	157	8757572	1.79273e-05	221	12849093	1.71997e-05	150	11802609	1.27091e-05	78	4252121	1.83438e-05	76	4205396	1.8072e-05	75	4246095	1.76633e-05	1.69859e-05	99	5108736	1.93786e-05	117	6008895	1.94711e-05	107	8085658	1.32333e-05	1.7361e-05
VNG_RS03735	2078	1761716	0.00117953	1589	1491755	0.00106519	1638	1507763	0.00108638	0.00111037	8742	8703930	0.00100437	10874	10347910	0.00105084	12399	11494140	0.00107872	0.00104465	7080	8757572	0.000808443	10056	12849093	0.000782623	11275	11802609	0.000955297	4783	4252121	0.00112485	4053	4205396	0.000963762	4449	4246095	0.00104779	0.000947127	5105	5108736	0.000999269	5244	6008895	0.000872706	7111	8085658	0.000879458	0.000917144
VNG_RS03740	2184	1761716	0.0012397	1719	1491755	0.00115233	1687	1507763	0.00111888	0.0011703	14723	8703930	0.00169153	17952	10347910	0.00173484	19558	11494140	0.00170156	0.00170931	10154	8757572	0.00115945	13464	12849093	0.00104786	16171	11802609	0.00137012	4892	4252121	0.00115048	4670	4205396	0.00111048	4806	4246095	0.00113186	0.00116171	6722	5108736	0.00131579	7145	6008895	0.00118907	9920	8085658	0.00122686	0.00124391
VNG_RS03745	1347	1761716	0.000764595	1142	1491755	0.000765541	1162	1507763	0.000770678	0.000766938	8127	8703930	0.000933716	10878	10347910	0.00105123	13163	11494140	0.00114519	0.00104338	6483	8757572	0.000740274	9199	12849093	0.000715926	10007	11802609	0.000847863	3822	4252121	0.000898846	3483	4205396	0.000828222	3858	4246095	0.0009086	0.000823288	4539	5108736	0.000888478	5118	6008895	0.000851737	6940	8085658	0.00085831	0.000866175
VNG_RS03750	4221	1761716	0.00239596	3669	1491755	0.00245952	3405	1507763	0.00225831	0.00237126	12225	8703930	0.00140454	12223	10347910	0.0011812	9257	11494140	0.000805367	0.00113037	17194	8757572	0.00196333	22327	12849093	0.00173763	19083	11802609	0.00161685	8727	4252121	0.00205239	9319	4205396	0.00221596	8791	4246095	0.00207037	0.00194276	10686	5108736	0.00209171	12352	6008895	0.00205562	16812	8085658	0.00207924	0.00207552
VNG_RS03755	1603	1761716	0.000909908	1362	1491755	0.000913019	1329	1507763	0.000881438	0.000901455	6932	8703930	0.000796422	8045	10347910	0.000777452	6741	11494140	0.000586473	0.000720115	6536	8757572	0.000746326	7632	12849093	0.000593972	7667	11802609	0.000649602	3257	4252121	0.000765971	3412	4205396	0.000811339	3308	4246095	0.000779069	0.00072438	3912	5108736	0.000765747	4592	6008895	0.0007642	6782	8085658	0.000838769	0.000789572
VNG_RS03760	575	1761716	0.000326386	512	1491755	0.00034322	626	1507763	0.000415185	0.000361597	4791	8703930	0.000550441	5823	10347910	0.000562722	5905	11494140	0.00051374	0.000542301	3710	8757572	0.000423633	4112	12849093	0.000320023	4983	11802609	0.000422195	1518	4252121	0.000356998	1428	4205396	0.000339564	1852	4246095	0.000436165	0.000383096	1817	5108736	0.000355665	2238	6008895	0.000372448	3328	8085658	0.000411593	0.000379902
VNG_RS03765	549	1761716	0.000311628	467	1491755	0.000313054	478	1507763	0.000317026	0.000313903	3047	8703930	0.000350072	3851	10347910	0.000372152	5094	11494140	0.000443182	0.000388469	3561	8757572	0.00040662	4685	12849093	0.000364617	5160	11802609	0.000437191	1332	4252121	0.000313255	1265	4205396	0.000300804	1396	4246095	0.000328773	0.000358543	1735	5108736	0.000339614	2010	6008895	0.000334504	2870	8085658	0.000354949	0.000343023
VNG_RS03770	113	1761716	6.4142e-05	99	1491755	6.63648e-05	141	1507763	9.3516e-05	7.46743e-05	851	8703930	9.77719e-05	1068	10347910	0.000103209	1397	11494140	0.00012154	0.000107507	874	8757572	9.97994e-05	1128	12849093	8.77883e-05	1237	11802609	0.000104807	275	4252121	6.46736e-05	239	4205396	5.68317e-05	286	4246095	6.7356e-05	8.02094e-05	342	5108736	6.69442e-05	434	6008895	7.22263e-05	632	8085658	7.81631e-05	7.24445e-05
VNG_RS03775	399	1761716	0.000226484	345	1491755	0.000231271	440	1507763	0.000291823	0.000249859	2896	8703930	0.000332723	3596	10347910	0.00034751	4434	11494140	0.000385762	0.000355332	3665	8757572	0.000418495	4867	12849093	0.000378782	5469	11802609	0.000463372	1184	4252121	0.000278449	1240	4205396	0.000294859	1331	4246095	0.000313464	0.000357904	1477	5108736	0.000289113	1826	6008895	0.000303883	2721	8085658	0.000336522	0.000309839
VNG_RS03780	424	1761716	0.000240674	358	1491755	0.000239986	394	1507763	0.000261314	0.000247325	2566	8703930	0.000294809	3225	10347910	0.000311657	3622	11494140	0.000315117	0.000307195	2481	8757572	0.000283298	3202	12849093	0.0002492	3642	11802609	0.000308576	966	4252121	0.000227181	1003	4205396	0.000238503	1128	4246095	0.000265656	0.000262069	1192	5108736	0.000233326	1481	6008895	0.000246468	2312	8085658	0.000285938	0.000255244
VNG_RS03785	2181	1761716	0.001238	1823	1491755	0.00122205	2136	1507763	0.00141667	0.00129224	10305	8703930	0.00118395	12199	10347910	0.00117889	14090	11494140	0.00122584	0.00119623	11577	8757572	0.00132194	15090	12849093	0.0011744	18536	11802609	0.0015705	5236	4252121	0.00123139	5472	4205396	0.00130119	5773	4246095	0.0013596	0.0013265	6620	5108736	0.00129582	7853	6008895	0.0013069	11614	8085658	0.00143637	0.00134636
VNG_RS03790	872	1761716	0.000494972	735	1491755	0.000492708	837	1507763	0.000555127	0.000514269	4334	8703930	0.000497936	5069	10347910	0.000489857	6149	11494140	0.000534968	0.000507587	6157	8757572	0.000703049	7575	12849093	0.000589536	9400	11802609	0.000796434	2081	4252121	0.000489403	2161	4205396	0.000513864	2177	4246095	0.000512706	0.000600832	2609	5108736	0.000510694	3231	6008895	0.000537703	4983	8085658	0.000616276	0.000554891
VNG_RS03795	677	1761716	0.000384284	571	1491755	0.000382771	545	1507763	0.000361463	0.000376173	3411	8703930	0.000391892	3417	10347910	0.000330212	2866	11494140	0.000249344	0.000323816	1589	8757572	0.000181443	1382	12849093	0.000107556	2029	11802609	0.000171911	971	4252121	0.000228357	878	4205396	0.000208779	1060	4246095	0.000249641	0.000191281	1146	5108736	0.000224322	1091	6008895	0.000181564	1628	8085658	0.000201344	0.00020241
VNG_RS03800	405	1761716	0.000229889	311	1491755	0.000208479	321	1507763	0.000212898	0.000217089	2115	8703930	0.000242994	2604	10347910	0.000251645	2864	11494140	0.00024917	0.000247936	1912	8757572	0.000218325	2370	12849093	0.000184449	2710	11802609	0.00022961	900	4252121	0.000211659	830	4205396	0.000197365	903	4246095	0.000212666	0.000209012	1100	5108736	0.000215317	1268	6008895	0.00021102	1850	8085658	0.0002288	0.000218379
VNG_RS03805	393	1761716	0.000223078	390	1491755	0.000261437	402	1507763	0.00026662	0.000250378	2051	8703930	0.000235641	2422	10347910	0.000234057	2672	11494140	0.000232466	0.000234055	1755	8757572	0.000200398	2031	12849093	0.000158066	2463	11802609	0.000208683	866	4252121	0.000203663	868	4205396	0.000206401	929	4246095	0.000218789	0.000199333	1074	5108736	0.000210228	1269	6008895	0.000211187	1752	8085658	0.00021668	0.000212698
VNG_RS03810	21	1761716	1.19202e-05	14	1491755	9.38492e-06	22	1507763	1.45912e-05	1.19654e-05	103	8703930	1.18337e-05	131	10347910	1.26596e-05	142	11494140	1.23541e-05	1.22825e-05	188	8757572	2.14671e-05	266	12849093	2.07019e-05	231	11802609	1.95719e-05	73	4252121	1.71679e-05	59	4205396	1.40296e-05	58	4246095	1.36596e-05	1.77663e-05	80	5108736	1.56595e-05	130	6008895	2.16346e-05	144	8085658	1.78093e-05	1.83678e-05
VNG_RS03815	109	1761716	6.18715e-05	100	1491755	6.70351e-05	149	1507763	9.88219e-05	7.59095e-05	572	8703930	6.57174e-05	739	10347910	7.14154e-05	982	11494140	8.54348e-05	7.41892e-05	1055	8757572	0.000120467	1546	12849093	0.00012032	1571	11802609	0.000133106	346	4252121	8.13712e-05	369	4205396	8.77444e-05	425	4246095	0.000100092	0.000107183	437	5108736	8.55397e-05	511	6008895	8.50406e-05	757	8085658	9.36226e-05	8.80676e-05
VNG_RS03820	133	1761716	7.54946e-05	112	1491755	7.50794e-05	111	1507763	7.3619e-05	7.4731e-05	544	8703930	6.25005e-05	705	10347910	6.81297e-05	708	11494140	6.15966e-05	6.40756e-05	652	8757572	7.44499e-05	991	12849093	7.71261e-05	815	11802609	6.90525e-05	335	4252121	7.87842e-05	317	4205396	7.53793e-05	336	4246095	7.91315e-05	7.56539e-05	341	5108736	6.67484e-05	448	6008895	7.45561e-05	572	8085658	7.07425e-05	7.06824e-05
VNG_RS03825	438	1761716	0.000248621	356	1491755	0.000238645	398	1507763	0.000263967	0.000250411	2494	8703930	0.000286537	3082	10347910	0.000297838	3338	11494140	0.000290409	0.000291595	2329	8757572	0.000265941	2925	12849093	0.000227643	3033	11802609	0.000256977	1175	4252121	0.000276333	1079	4205396	0.000256575	1240	4246095	0.000292033	0.000262584	1291	5108736	0.000252704	1521	6008895	0.000253125	2029	8085658	0.000250938	0.000252256
VNG_RS03830	29	1761716	1.64612e-05	22	1491755	1.47477e-05	12	1507763	7.95881e-06	1.30559e-05	91	8703930	1.0455e-05	75	10347910	7.24784e-06	26	11494140	2.26202e-06	6.65497e-06	51	8757572	5.82353e-06	82	12849093	6.38177e-06	29	11802609	2.45708e-06	27	4252121	6.34977e-06	27	4205396	6.42032e-06	21	4246095	4.94572e-06	5.39637e-06	22	5108736	4.30635e-06	39	6008895	6.49038e-06	37	8085658	4.576e-06	5.12424e-06
VNG_RS03835	116	1761716	6.58449e-05	108	1491755	7.23979e-05	72	1507763	4.77529e-05	6.19986e-05	394	8703930	4.52669e-05	397	10347910	3.83652e-05	269	11494140	2.34032e-05	3.56785e-05	247	8757572	2.82042e-05	291	12849093	2.26475e-05	309	11802609	2.61807e-05	179	4252121	4.20966e-05	184	4205396	4.37533e-05	127	4246095	2.99098e-05	3.2132e-05	209	5108736	4.09103e-05	211	6008895	3.51146e-05	255	8085658	3.15373e-05	3.58541e-05
VNG_RS03840	56	1761716	3.17872e-05	62	1491755	4.15618e-05	40	1507763	2.65294e-05	3.32928e-05	89	8703930	1.02253e-05	111	10347910	1.07268e-05	81	11494140	7.04707e-06	9.33305e-06	176	8757572	2.00969e-05	208	12849093	1.61879e-05	153	11802609	1.29632e-05	99	4252121	2.32825e-05	102	4205396	2.42546e-05	94	4246095	2.2138e-05	1.98205e-05	84	5108736	1.64424e-05	137	6008895	2.27995e-05	125	8085658	1.54595e-05	1.82338e-05
VNG_RS03845	71	1761716	4.03016e-05	48	1491755	3.21769e-05	27	1507763	1.79073e-05	3.01286e-05	141	8703930	1.61996e-05	178	10347910	1.72015e-05	86	11494140	7.48207e-06	1.36277e-05	99	8757572	1.13045e-05	183	12849093	1.42423e-05	115	11802609	9.74361e-06	84	4252121	1.97548e-05	109	4205396	2.59191e-05	53	4246095	1.24821e-05	1.55744e-05	103	5108736	2.01615e-05	91	6008895	1.51442e-05	98	8085658	1.21202e-05	1.58087e-05
VNG_RS03850	40	1761716	2.27051e-05	39	1491755	2.61437e-05	16	1507763	1.06117e-05	1.98202e-05	219	8703930	2.5161e-05	260	10347910	2.51258e-05	223	11494140	1.94012e-05	2.32294e-05	120	8757572	1.37024e-05	174	12849093	1.35418e-05	152	11802609	1.28785e-05	98	4252121	2.30473e-05	101	4205396	2.40168e-05	52	4246095	1.22465e-05	1.65722e-05	85	5108736	1.66382e-05	95	6008895	1.58099e-05	92	8085658	1.13782e-05	1.46087e-05
VNG_RS03855	116	1761716	6.58449e-05	138	1491755	9.25085e-05	93	1507763	6.16808e-05	7.33447e-05	865	8703930	9.93804e-05	1035	10347910	0.00010002	1112	11494140	9.6745e-05	9.87152e-05	533	8757572	6.08616e-05	1039	12849093	8.08617e-05	886	11802609	7.50681e-05	276	4252121	6.49088e-05	362	4205396	8.60799e-05	262	4246095	6.17038e-05	7.15807e-05	352	5108736	6.89016e-05	538	6008895	8.95339e-05	519	8085658	6.41877e-05	7.42077e-05
VNG_RS03860	69	1761716	3.91664e-05	73	1491755	4.89356e-05	54	1507763	3.58146e-05	4.13056e-05	651	8703930	7.47938e-05	716	10347910	6.91927e-05	698	11494140	6.07266e-05	6.82377e-05	289	8757572	3.3e-05	548	12849093	4.26489e-05	381	11802609	3.2281e-05	163	4252121	3.83338e-05	173	4205396	4.11376e-05	125	4246095	2.94388e-05	3.614e-05	158	5108736	3.09274e-05	276	6008895	4.59319e-05	264	8085658	3.26504e-05	3.65032e-05
VNG_RS03865	78	1761716	4.4275e-05	67	1491755	4.49135e-05	64	1507763	4.2447e-05	4.38785e-05	240	8703930	2.75738e-05	262	10347910	2.53191e-05	134	11494140	1.16581e-05	2.1517e-05	118	8757572	1.34741e-05	131	12849093	1.01953e-05	186	11802609	1.57592e-05	93	4252121	2.18714e-05	120	4205396	2.85348e-05	104	4246095	2.44931e-05	1.90546e-05	102	5108736	1.99658e-05	136	6008895	2.26331e-05	145	8085658	1.7933e-05	2.01773e-05
VNG_RS03870	452	1761716	0.000256568	384	1491755	0.000257415	659	1507763	0.000437071	0.000317018	5785	8703930	0.000664642	6346	10347910	0.000613264	7967	11494140	0.000693136	0.000657014	4648	8757572	0.000530741	4966	12849093	0.000386486	9028	11802609	0.000764916	943	4252121	0.000221772	999	4205396	0.000237552	1568	4246095	0.00036928	0.000418458	982	5108736	0.00019222	1234	6008895	0.000205362	2863	8085658	0.000354084	0.000250555
VNG_RS03875	358	1761716	0.000203211	356	1491755	0.000238645	442	1507763	0.00029315	0.000245002	6597	8703930	0.000757933	7130	10347910	0.000689028	10408	11494140	0.000905505	0.000784155	4326	8757572	0.000493973	6384	12849093	0.000496844	7043	11802609	0.000596732	934	4252121	0.000219655	1119	4205396	0.000266087	1202	4246095	0.000283084	0.000392729	1082	5108736	0.000211794	1619	6008895	0.000269434	2541	8085658	0.00031426	0.000265163
VNG_RS03885	1066	1761716	0.000605092	713	1491755	0.000477961	713	1507763	0.000472886	0.000518646	3119	8703930	0.000358344	3394	10347910	0.000327989	3653	11494140	0.000317814	0.000334716	4894	8757572	0.000558831	7781	12849093	0.000605568	6411	11802609	0.000543185	2808	4252121	0.000660376	2184	4205396	0.000519333	2206	4246095	0.000519536	0.000567805	3287	5108736	0.000643408	3043	6008895	0.000506416	4179	8085658	0.000516841	0.000555555
VNG_RS03890	100	1761716	5.67628e-05	120	1491755	8.04422e-05	95	1507763	6.30072e-05	6.67374e-05	661	8703930	7.59427e-05	759	10347910	7.33481e-05	795	11494140	6.91657e-05	7.28188e-05	685	8757572	7.8218e-05	1113	12849093	8.66209e-05	831	11802609	7.04082e-05	230	4252121	5.40907e-05	284	4205396	6.75323e-05	227	4246095	5.34609e-05	6.83885e-05	245	5108736	4.79571e-05	383	6008895	6.37388e-05	424	8085658	5.24385e-05	5.47115e-05
VNG_RS03895	29	1761716	1.64612e-05	15	1491755	1.00553e-05	21	1507763	1.39279e-05	1.34815e-05	64	8703930	7.353e-06	66	10347910	6.3781e-06	63	11494140	5.48105e-06	6.40405e-06	98	8757572	1.11903e-05	82	12849093	6.38177e-06	113	11802609	9.57415e-06	47	4252121	1.10533e-05	59	4205396	1.40296e-05	42	4246095	9.89144e-06	1.03534e-05	49	5108736	9.59141e-06	57	6008895	9.48594e-06	82	8085658	1.01414e-05	9.73959e-06
VNG_RS03900	8	1761716	4.54103e-06	18	1491755	1.20663e-05	13	1507763	8.62204e-06	8.4098e-06	111	8703930	1.27529e-05	115	10347910	1.11134e-05	147	11494140	1.27891e-05	1.22184e-05	165	8757572	1.88408e-05	239	12849093	1.86005e-05	179	11802609	1.51661e-05	43	4252121	1.01126e-05	49	4205396	1.16517e-05	40	4246095	9.42042e-06	1.39654e-05	55	5108736	1.07659e-05	100	6008895	1.6642e-05	97	8085658	1.19965e-05	1.31348e-05
VNG_RS03910	520	1761716	0.000295167	447	1491755	0.000299647	468	1507763	0.000310394	0.000301736	5148	8703930	0.000591457	6926	10347910	0.000669314	10096	11494140	0.000878361	0.000713044	3236	8757572	0.000369509	5026	12849093	0.000391156	6913	11802609	0.000585718	1285	4252121	0.000302202	1193	4205396	0.000283683	1388	4246095	0.000326889	0.000376526	1609	5108736	0.000314951	1732	6008895	0.000288239	2618	8085658	0.000323783	0.000308991
VNG_RS03915	143	1761716	8.11709e-05	103	1491755	6.90462e-05	144	1507763	9.55057e-05	8.19076e-05	331	8703930	3.80288e-05	438	10347910	4.23274e-05	592	11494140	5.15045e-05	4.39536e-05	715	8757572	8.16436e-05	1053	12849093	8.19513e-05	865	11802609	7.32889e-05	474	4252121	0.000111474	460	4205396	0.000109383	397	4246095	9.34977e-05	9.18731e-05	509	5108736	9.96333e-05	606	6008895	0.00010085	798	8085658	9.86933e-05	9.97257e-05
VNG_RS03920	98	1761716	5.56276e-05	62	1491755	4.15618e-05	73	1507763	4.84161e-05	4.85352e-05	197	8703930	2.26335e-05	212	10347910	2.04872e-05	181	11494140	1.57472e-05	1.96226e-05	419	8757572	4.78443e-05	592	12849093	4.60733e-05	372	11802609	3.15185e-05	199	4252121	4.68002e-05	206	4205396	4.89847e-05	239	4246095	5.6287e-05	4.62513e-05	267	5108736	5.22634e-05	308	6008895	5.12573e-05	432	8085658	5.34279e-05	5.23162e-05
VNG_RS03925	1295	1761716	0.000735079	853	1491755	0.00057181	1193	1507763	0.000791238	0.000699376	6672	8703930	0.00076655	7399	10347910	0.000715024	6778	11494140	0.000589692	0.000690422	4365	8757572	0.000498426	6225	12849093	0.00048447	1542	11802609	0.000130649	1954	4252121	0.000459535	1730	4205396	0.000411376	2233	4246095	0.000525895	0.000418392	1657	5108736	0.000324346	2111	6008895	0.000351313	3955	8085658	0.000489138	0.000388266
VNG_RS03935	4634	1761716	0.00263039	4108	1491755	0.0027538	4243	1507763	0.0028141	0.00273277	27616	8703930	0.00317282	33649	10347910	0.00325177	38531	11494140	0.00335223	0.00325894	20193	8757572	0.00230578	27000	12849093	0.00210132	39438	11802609	0.00334146	9475	4252121	0.0022283	9821	4205396	0.00233533	10568	4246095	0.00248888	0.00246684	12275	5108736	0.00240275	14759	6008895	0.00245619	21082	8085658	0.00260733	0.00248876
VNG_RS03940	3191	1761716	0.0018113	3006	1491755	0.00201508	2991	1507763	0.00198373	0.0019367	32605	8703930	0.00374601	38594	10347910	0.00372964	45852	11494140	0.00398916	0.0038216	15044	8757572	0.00171783	21934	12849093	0.00170705	30568	11802609	0.00258994	7839	4252121	0.00184355	8316	4205396	0.00197746	8755	4246095	0.00206189	0.00198295	9485	5108736	0.00185662	11873	6008895	0.0019759	15719	8085658	0.00194406	0.00192553
VNG_RS03945	796	1761716	0.000451832	666	1491755	0.000446454	533	1507763	0.000353504	0.000417263	4688	8703930	0.000538607	5527	10347910	0.000534118	5641	11494140	0.000490772	0.000521166	3568	8757572	0.000407419	6018	12849093	0.00046836	6249	11802609	0.000529459	1863	4252121	0.000438134	1840	4205396	0.000437533	1628	4246095	0.000383411	0.000444053	2450	5108736	0.000479571	2766	6008895	0.000460318	2972	8085658	0.000367564	0.000435818
VNG_RS03950	312	1761716	0.0001771	238	1491755	0.000159544	193	1507763	0.000128004	0.000154883	1474	8703930	0.000169349	1892	10347910	0.000182839	1716	11494140	0.000149293	0.00016716	674	8757572	7.6962e-05	1119	12849093	8.70879e-05	775	11802609	6.56634e-05	691	4252121	0.000162507	553	4205396	0.000131498	431	4246095	0.000101505	0.000104204	651	5108736	0.000127429	795	6008895	0.000132304	742	8085658	9.17674e-05	0.000117167
VNG_RS03955	420	1761716	0.000238404	335	1491755	0.000224568	192	1507763	0.000127341	0.000196771	961	8703930	0.00011041	1144	10347910	0.000110554	1431	11494140	0.000124498	0.000115154	1220	8757572	0.000139308	3121	12849093	0.000242897	1773	11802609	0.000150221	1065	4252121	0.000250463	1041	4205396	0.000247539	602	4246095	0.000141777	0.000195368	1237	5108736	0.000242134	1411	6008895	0.000234819	1104	8085658	0.000136538	0.000204497
VNG_RS03965	7	1761716	3.9734e-06	13	1491755	8.71457e-06	8	1507763	5.30587e-06	5.99795e-06	68	8703930	7.81256e-06	94	10347910	9.08396e-06	130	11494140	1.13101e-05	9.40221e-06	103	8757572	1.17613e-05	212	12849093	1.64992e-05	184	11802609	1.55898e-05	53	4252121	1.24644e-05	41	4205396	9.74938e-06	33	4246095	7.77185e-06	1.2306e-05	72	5108736	1.40935e-05	74	6008895	1.23151e-05	100	8085658	1.23676e-05	1.29254e-05
VNG_RS03970	60	1761716	3.40577e-05	69	1491755	4.62542e-05	80	1507763	5.30587e-05	4.44569e-05	296	8703930	3.40076e-05	425	10347910	4.10711e-05	557	11494140	4.84595e-05	4.11794e-05	400	8757572	4.56748e-05	545	12849093	4.24154e-05	841	11802609	7.12554e-05	153	4252121	3.5982e-05	147	4205396	3.49551e-05	180	4246095	4.23919e-05	4.54458e-05	226	5108736	4.42379e-05	223	6008895	3.71116e-05	333	8085658	4.1184e-05	4.08445e-05
VNG_RS03975	136	1761716	7.71975e-05	130	1491755	8.71457e-05	138	1507763	9.15263e-05	8.52898e-05	1094	8703930	0.00012569	1298	10347910	0.000125436	1907	11494140	0.000165911	0.000139012	1384	8757572	0.000158035	3250	12849093	0.000252936	2157	11802609	0.000182756	498	4252121	0.000117118	455	4205396	0.000108194	405	4246095	9.53818e-05	0.000152404	577	5108736	0.000112944	777	6008895	0.000129308	900	8085658	0.000111308	0.000117853
VNG_RS03980	60	1761716	3.40577e-05	48	1491755	3.21769e-05	38	1507763	2.52029e-05	3.04792e-05	463	8703930	5.31944e-05	527	10347910	5.09282e-05	708	11494140	6.15966e-05	5.52397e-05	338	8757572	3.85952e-05	736	12849093	5.72803e-05	439	11802609	3.71952e-05	100	4252121	2.35177e-05	121	4205396	2.87726e-05	94	4246095	2.2138e-05	3.45831e-05	121	5108736	2.36849e-05	157	6008895	2.61279e-05	249	8085658	3.07953e-05	2.68694e-05
VNG_RS03985	180	1761716	0.000102173	132	1491755	8.84864e-05	145	1507763	9.6169e-05	9.56095e-05	678	8703930	7.78958e-05	759	10347910	7.33481e-05	1163	11494140	0.000101182	8.4142e-05	1153	8757572	0.000131657	1775	12849093	0.000138142	2480	11802609	0.000210123	544	4252121	0.000127936	516	4205396	0.0001227	497	4246095	0.000117049	0.000141268	618	5108736	0.000120969	747	6008895	0.000124316	990	8085658	0.000122439	0.000122575
VNG_RS03990	125	1761716	7.09535e-05	74	1491755	4.9606e-05	75	1507763	4.97426e-05	5.67674e-05	736	8703930	8.45595e-05	947	10347910	9.15161e-05	1492	11494140	0.000129805	0.00010196	1183	8757572	0.000135083	1792	12849093	0.000139465	2763	11802609	0.000234101	291	4252121	6.84364e-05	283	4205396	6.72945e-05	279	4246095	6.57074e-05	0.000118348	408	5108736	7.98632e-05	418	6008895	6.95635e-05	723	8085658	8.94176e-05	7.96148e-05
VNG_RS03995	85	1761716	4.82484e-05	51	1491755	3.41879e-05	50	1507763	3.31617e-05	3.85327e-05	353	8703930	4.05564e-05	485	10347910	4.68694e-05	740	11494140	6.43806e-05	5.06021e-05	344	8757572	3.92803e-05	470	12849093	3.65785e-05	814	11802609	6.89678e-05	141	4252121	3.31599e-05	99	4205396	2.35412e-05	135	4246095	3.17939e-05	3.88869e-05	215	5108736	4.20848e-05	228	6008895	3.79437e-05	313	8085658	3.87105e-05	3.95797e-05
VNG_RS04000	30	1761716	1.70289e-05	29	1491755	1.94402e-05	31	1507763	2.05603e-05	1.90098e-05	386	8703930	4.43478e-05	458	10347910	4.42601e-05	828	11494140	7.20367e-05	5.35482e-05	402	8757572	4.59031e-05	891	12849093	6.93434e-05	1097	11802609	9.29456e-05	106	4252121	2.49287e-05	95	4205396	2.259e-05	76	4246095	1.78988e-05	4.56016e-05	169	5108736	3.30806e-05	155	6008895	2.57951e-05	219	8085658	2.7085e-05	2.86536e-05
VNG_RS04005	27	1761716	1.5326e-05	20	1491755	1.3407e-05	23	1507763	1.52544e-05	1.46625e-05	296	8703930	3.40076e-05	353	10347910	3.41132e-05	642	11494140	5.58545e-05	4.13251e-05	255	8757572	2.91177e-05	677	12849093	5.26885e-05	566	11802609	4.79555e-05	54	4252121	1.26995e-05	74	4205396	1.75964e-05	50	4246095	1.17755e-05	2.86389e-05	75	5108736	1.46807e-05	94	6008895	1.56435e-05	117	8085658	1.44701e-05	1.49314e-05
VNG_RS04015	639	1761716	0.000362715	464	1491755	0.000311043	502	1507763	0.000332944	0.000335567	2923	8703930	0.000335825	3906	10347910	0.000377468	4585	11494140	0.000398899	0.000370731	3352	8757572	0.000382754	4958	12849093	0.000385864	4444	11802609	0.000376527	1824	4252121	0.000428962	1612	4205396	0.000383317	1668	4246095	0.000392832	0.000391709	2133	5108736	0.00041752	2165	6008895	0.000360299	3087	8085658	0.000381787	0.000386535
VNG_RS04020	44	1761716	2.49756e-05	48	1491755	3.21769e-05	46	1507763	3.05088e-05	2.92204e-05	422	8703930	4.84838e-05	534	10347910	5.16046e-05	747	11494140	6.49896e-05	5.5026e-05	568	8757572	6.48582e-05	1127	12849093	8.77105e-05	650	11802609	5.50726e-05	195	4252121	4.58595e-05	207	4205396	4.92225e-05	166	4246095	3.90947e-05	5.69696e-05	232	5108736	4.54124e-05	341	6008895	5.67492e-05	359	8085658	4.43996e-05	4.88537e-05
VNG_RS04025	83	1761716	4.71132e-05	93	1491755	6.23427e-05	63	1507763	4.17838e-05	5.04132e-05	691	8703930	7.93894e-05	827	10347910	7.99195e-05	1058	11494140	9.20469e-05	8.37853e-05	530	8757572	6.05191e-05	978	12849093	7.61143e-05	713	11802609	6.04104e-05	241	4252121	5.66776e-05	253	4205396	6.01608e-05	199	4246095	4.68666e-05	6.01248e-05	286	5108736	5.59825e-05	414	6008895	6.88979e-05	427	8085658	5.28096e-05	5.923e-05
VNG_RS04030	245	1761716	0.000139069	248	1491755	0.000166247	229	1507763	0.000151881	0.000152399	930	8703930	0.000106848	1070	10347910	0.000103403	1280	11494140	0.000111361	0.000107204	1469	8757572	0.000167741	2508	12849093	0.000195189	1955	11802609	0.000165641	737	4252121	0.000173325	783	4205396	0.000186189	685	4246095	0.000161325	0.000174902	919	5108736	0.000179888	1110	6008895	0.000184726	1279	8085658	0.000158181	0.000174265
VNG_RS04035	393	1761716	0.000223078	387	1491755	0.000259426	305	1507763	0.000202286	0.000228263	759	8703930	8.7202e-05	912	10347910	8.81337e-05	909	11494140	7.90838e-05	8.48065e-05	1779	8757572	0.000203138	2935	12849093	0.000228421	1748	11802609	0.000148103	912	4252121	0.000214481	967	4205396	0.000229943	822	4246095	0.00019359	0.000202946	857	5108736	0.000167752	1207	6008895	0.000200869	1312	8085658	0.000162263	0.000176961
VNG_RS04040	252	1761716	0.000143042	187	1491755	0.000125356	197	1507763	0.000130657	0.000133018	897	8703930	0.000103057	933	10347910	9.01631e-05	881	11494140	7.66478e-05	8.99559e-05	1309	8757572	0.000149471	2198	12849093	0.000171063	2547	11802609	0.0002158	610	4252121	0.000143458	611	4205396	0.00014529	487	4246095	0.000114694	0.000156629	779	5108736	0.000152484	900	6008895	0.000149778	1079	8085658	0.000133446	0.000145236
VNG_RS04045	75	1761716	4.25721e-05	60	1491755	4.02211e-05	53	1507763	3.51514e-05	3.93149e-05	370	8703930	4.25095e-05	364	10347910	3.51762e-05	366	11494140	3.18423e-05	3.65093e-05	415	8757572	4.73876e-05	547	12849093	4.25711e-05	617	11802609	5.22766e-05	192	4252121	4.51539e-05	168	4205396	3.99487e-05	187	4246095	4.40405e-05	4.52297e-05	222	5108736	4.3455e-05	270	6008895	4.49334e-05	368	8085658	4.55127e-05	4.46337e-05
VNG_RS04050	122	1761716	6.92507e-05	71	1491755	4.75949e-05	101	1507763	6.69867e-05	6.12774e-05	333	8703930	3.82586e-05	471	10347910	4.55164e-05	578	11494140	5.02865e-05	4.46872e-05	839	8757572	9.58028e-05	1088	12849093	8.46752e-05	1079	11802609	9.14205e-05	400	4252121	9.40707e-05	253	4205396	6.01608e-05	301	4246095	7.08887e-05	8.28364e-05	444	5108736	8.691e-05	383	6008895	6.37388e-05	603	8085658	7.45765e-05	7.50751e-05
VNG_RS04055	764	1761716	0.000433668	631	1491755	0.000422992	495	1507763	0.000328301	0.000394987	2465	8703930	0.000283205	2857	10347910	0.000276094	3119	11494140	0.000271356	0.000276885	2835	8757572	0.00032372	4896	12849093	0.000381039	3999	11802609	0.000338823	1859	4252121	0.000437194	1771	4205396	0.000421126	1574	4246095	0.000370694	0.000378766	2269	5108736	0.000444141	2454	6008895	0.000408395	2933	8085658	0.000362741	0.000405092
VNG_RS04060	119	1761716	6.75478e-05	146	1491755	9.78713e-05	128	1507763	8.4894e-05	8.34377e-05	719	8703930	8.26064e-05	769	10347910	7.43145e-05	724	11494140	6.29886e-05	7.33032e-05	551	8757572	6.2917e-05	668	12849093	5.19881e-05	817	11802609	6.9222e-05	282	4252121	6.63198e-05	288	4205396	6.84834e-05	323	4246095	7.60699e-05	6.58334e-05	293	5108736	5.73527e-05	376	6008895	6.25739e-05	619	8085658	7.65553e-05	6.5494e-05
VNG_RS04065	3477	1761716	0.00197364	2812	1491755	0.00188503	2648	1507763	0.00175624	0.00187164	11809	8703930	0.00135674	13362	10347910	0.00129128	14277	11494140	0.00124211	0.00129671	15051	8757572	0.00171863	21886	12849093	0.00170331	17514	11802609	0.00148391	9318	4252121	0.00219138	8180	4205396	0.00194512	7763	4246095	0.00182827	0.00181177	11883	5108736	0.00232602	12185	6008895	0.00202783	14829	8085658	0.00183399	0.00206261
VNG_RS04070	175	1761716	9.9335e-05	180	1491755	0.000120663	154	1507763	0.000102138	0.000107379	661	8703930	7.59427e-05	759	10347910	7.33481e-05	833	11494140	7.24717e-05	7.39209e-05	769	8757572	8.78097e-05	1224	12849093	9.52596e-05	1025	11802609	8.68452e-05	495	4252121	0.000116412	534	4205396	0.00012698	374	4246095	8.80809e-05	0.000100231	560	5108736	0.000109616	701	6008895	0.00011666	691	8085658	8.546e-05	0.000103912
VNG_RS04075	43	1761716	2.4408e-05	57	1491755	3.821e-05	48	1507763	3.18352e-05	3.14844e-05	215	8703930	2.47015e-05	254	10347910	2.4546e-05	299	11494140	2.60133e-05	2.50869e-05	303	8757572	3.45986e-05	471	12849093	3.66563e-05	512	11802609	4.33802e-05	161	4252121	3.78635e-05	169	4205396	4.01865e-05	146	4246095	3.43845e-05	3.78449e-05	162	5108736	3.17104e-05	213	6008895	3.54474e-05	280	8085658	3.46292e-05	3.3929e-05
VNG_RS04080	1428	1761716	0.000810573	1211	1491755	0.000811796	1164	1507763	0.000772005	0.000798124	5362	8703930	0.000616044	6160	10347910	0.000595289	6988	11494140	0.000607962	0.000606432	5888	8757572	0.000672332	8930	12849093	0.000694991	7256	11802609	0.000614779	3278	4252121	0.000770909	3394	4205396	0.000807058	3118	4246095	0.000734322	0.000715732	3865	5108736	0.000756547	4627	6008895	0.000770025	5697	8085658	0.000704581	0.000743718
VNG_RS04085	24	1761716	1.36231e-05	21	1491755	1.40774e-05	22	1507763	1.45912e-05	1.40972e-05	132	8703930	1.51656e-05	167	10347910	1.61385e-05	153	11494140	1.33111e-05	1.48717e-05	201	8757572	2.29516e-05	277	12849093	2.15579e-05	168	11802609	1.42341e-05	83	4252121	1.95197e-05	88	4205396	2.09255e-05	71	4246095	1.67212e-05	1.93183e-05	88	5108736	1.72254e-05	129	6008895	2.14682e-05	151	8085658	1.8675e-05	1.91229e-05
VNG_RS04090	350	1761716	0.00019867	296	1491755	0.000198424	190	1507763	0.000126014	0.000174369	1131	8703930	0.000129941	1325	10347910	0.000128045	1569	11494140	0.000136504	0.000131497	1663	8757572	0.000189893	3099	12849093	0.000241184	2089	11802609	0.000176995	899	4252121	0.000211424	872	4205396	0.000207353	660	4246095	0.000155437	0.000197048	1116	5108736	0.000218449	1209	6008895	0.000201202	1289	8085658	0.000159418	0.000193023
VNG_RS04100	159	1761716	9.02529e-05	135	1491755	9.04974e-05	156	1507763	0.000103465	9.47383e-05	1061	8703930	0.000121899	1268	10347910	0.000122537	1215	11494140	0.000105706	0.000116714	1189	8757572	0.000135768	1402	12849093	0.000109113	1222	11802609	0.000103536	366	4252121	8.60747e-05	382	4205396	9.08357e-05	454	4246095	0.000106922	0.000105375	419	5108736	8.20164e-05	536	6008895	8.92011e-05	877	8085658	0.000108464	9.3227e-05
VNG_RS04105	241	1761716	0.000136798	169	1491755	0.000113289	190	1507763	0.000126014	0.000125367	941	8703930	0.000108112	1031	10347910	9.96336e-05	1049	11494140	9.12639e-05	9.96699e-05	897	8757572	0.000102426	1031	12849093	8.02391e-05	1509	11802609	0.000127853	449	4252121	0.000105594	452	4205396	0.000107481	496	4246095	0.000116813	0.000106734	513	5108736	0.000100416	600	6008895	9.9852e-05	881	8085658	0.000108958	0.000103076
VNG_RS04110	531	1761716	0.000301411	520	1491755	0.000348583	524	1507763	0.000347535	0.000332509	3196	8703930	0.00036719	3971	10347910	0.000383749	3659	11494140	0.000318336	0.000356425	2615	8757572	0.000298599	2943	12849093	0.000229043	2959	11802609	0.000250707	1277	4252121	0.000300321	1247	4205396	0.000296524	1343	4246095	0.000316291	0.000281914	1343	5108736	0.000262883	1716	6008895	0.000285577	2449	8085658	0.000302882	0.000283781
VNG_RS04115	325	1761716	0.000184479	263	1491755	0.000176302	329	1507763	0.000218204	0.000192995	2073	8703930	0.000238168	2668	10347910	0.00025783	3051	11494140	0.00026544	0.000253813	1721	8757572	0.000196516	1854	12849093	0.00014429	2929	11802609	0.000248165	780	4252121	0.000183438	662	4205396	0.000157417	821	4246095	0.000193354	0.000187197	942	5108736	0.00018439	1044	6008895	0.000173742	1569	8085658	0.000194047	0.00018406
VNG_RS04120	1575	1761716	0.000894015	1424	1491755	0.00095458	1352	1507763	0.000896693	0.000915096	5315	8703930	0.000610644	6217	10347910	0.000600798	5921	11494140	0.000515132	0.000575524	5437	8757572	0.000620834	6841	12849093	0.000532411	6717	11802609	0.000569111	3111	4252121	0.000731635	3009	4205396	0.000715509	3197	4246095	0.000752927	0.000653738	3657	5108736	0.000715833	4149	6008895	0.000690476	5883	8085658	0.000727585	0.000711298
VNG_RS04125	105	1761716	5.9601e-05	103	1491755	6.90462e-05	81	1507763	5.3722e-05	6.07897e-05	371	8703930	4.26244e-05	476	10347910	4.59996e-05	443	11494140	3.85414e-05	4.23885e-05	296	8757572	3.37993e-05	385	12849093	2.99632e-05	331	11802609	2.80446e-05	231	4252121	5.43258e-05	191	4205396	4.54178e-05	162	4246095	3.81527e-05	3.82839e-05	222	5108736	4.3455e-05	262	6008895	4.3602e-05	293	8085658	3.6237e-05	4.1098e-05
VNG_RS04130	36	1761716	2.04346e-05	25	1491755	1.67588e-05	17	1507763	1.1275e-05	1.61561e-05	111	8703930	1.27529e-05	161	10347910	1.55587e-05	155	11494140	1.34851e-05	1.39322e-05	121	8757572	1.38166e-05	185	12849093	1.43979e-05	176	11802609	1.4912e-05	56	4252121	1.31699e-05	52	4205396	1.23651e-05	45	4246095	1.0598e-05	1.32099e-05	73	5108736	1.42892e-05	61	6008895	1.01516e-05	71	8085658	8.78098e-06	1.10739e-05
VNG_RS04135	78	1761716	4.4275e-05	53	1491755	3.55286e-05	88	1507763	5.83646e-05	4.60561e-05	556	8703930	6.38792e-05	665	10347910	6.42642e-05	491	11494140	4.27174e-05	5.69536e-05	323	8757572	3.68824e-05	283	12849093	2.20249e-05	410	11802609	3.47381e-05	133	4252121	3.12785e-05	142	4205396	3.37661e-05	204	4246095	4.80441e-05	3.44557e-05	146	5108736	2.85785e-05	174	6008895	2.89571e-05	300	8085658	3.71027e-05	3.15461e-05
VNG_RS04140	185	1761716	0.000105011	154	1491755	0.000103234	134	1507763	8.88734e-05	9.90396e-05	415	8703930	4.76796e-05	487	10347910	4.70626e-05	470	11494140	4.08904e-05	4.52109e-05	555	8757572	6.33737e-05	894	12849093	6.95769e-05	876	11802609	7.42209e-05	351	4252121	8.2547e-05	319	4205396	7.58549e-05	305	4246095	7.18307e-05	7.29007e-05	424	5108736	8.29951e-05	489	6008895	8.13794e-05	543	8085658	6.71559e-05	7.71768e-05
VNG_RS04145	13	1761716	7.37917e-06	14	1491755	9.38492e-06	9	1507763	5.96911e-06	7.57773e-06	0	8703930	0	2	10347910	1.93276e-07	1	11494140	8.70009e-08	9.34255e-08	24	8757572	2.74049e-06	37	12849093	2.87958e-06	12	11802609	1.01672e-06	29	4252121	6.82013e-06	17	4205396	4.04243e-06	13	4246095	3.06164e-06	3.42683e-06	20	5108736	3.91486e-06	21	6008895	3.49482e-06	24	8085658	2.96822e-06	3.4593e-06
VNG_RS04150	24	1761716	1.36231e-05	27	1491755	1.80995e-05	32	1507763	2.12235e-05	1.76487e-05	187	8703930	2.14845e-05	161	10347910	1.55587e-05	123	11494140	1.07011e-05	1.59148e-05	145	8757572	1.65571e-05	126	12849093	9.80614e-06	140	11802609	1.18618e-05	50	4252121	1.17588e-05	42	4205396	9.98717e-06	60	4246095	1.41306e-05	1.23503e-05	60	5108736	1.17446e-05	76	6008895	1.26479e-05	139	8085658	1.71909e-05	1.38611e-05
VNG_RS04155	49	1761716	2.78138e-05	52	1491755	3.48583e-05	50	1507763	3.31617e-05	3.19446e-05	339	8703930	3.89479e-05	350	10347910	3.38233e-05	286	11494140	2.48822e-05	3.25511e-05	282	8757572	3.22007e-05	340	12849093	2.6461e-05	313	11802609	2.65196e-05	113	4252121	2.6575e-05	134	4205396	3.18638e-05	141	4246095	3.3207e-05	2.94712e-05	150	5108736	2.93615e-05	213	6008895	3.54474e-05	258	8085658	3.19083e-05	3.22391e-05
VNG_RS04160	447	1761716	0.00025373	409	1491755	0.000274174	520	1507763	0.000344882	0.000290928	2816	8703930	0.000323532	3466	10347910	0.000334947	3072	11494140	0.000267267	0.000308582	3413	8757572	0.00038972	3688	12849093	0.000287024	4163	11802609	0.000352719	1177	4252121	0.000276803	1225	4205396	0.000291292	1714	4246095	0.000403665	0.000333537	1465	5108736	0.000286764	1760	6008895	0.000292899	2884	8085658	0.000356681	0.000312115
VNG_RS04165	2350	1761716	0.00133393	2073	1491755	0.00138964	2380	1507763	0.0015785	0.00143402	10561	8703930	0.00121336	11944	10347910	0.00115424	12043	11494140	0.00104775	0.00113845	15087	8757572	0.00172274	19389	12849093	0.00150898	18519	11802609	0.00156906	5497	4252121	0.00129277	5938	4205396	0.001412	6516	4246095	0.00153459	0.00150669	6588	5108736	0.00128956	8599	6008895	0.00143105	13265	8085658	0.00164056	0.00145372
VNG_RS04170	269	1761716	0.000152692	262	1491755	0.000175632	261	1507763	0.000173104	0.000167143	1087	8703930	0.000124886	1254	10347910	0.000121184	1217	11494140	0.00010588	0.000117317	1611	8757572	0.000183955	2513	12849093	0.000195578	1791	11802609	0.000151746	733	4252121	0.000172385	882	4205396	0.000209731	683	4246095	0.000160854	0.000179041	904	5108736	0.000176952	1167	6008895	0.000194212	1630	8085658	0.000201592	0.000190918
VNG_RS04175	285	1761716	0.000161774	215	1491755	0.000144126	186	1507763	0.000123362	0.000143087	1322	8703930	0.000151885	1541	10347910	0.000148919	1574	11494140	0.000136939	0.000145915	1717	8757572	0.000196059	3447	12849093	0.000268268	2102	11802609	0.000178096	727	4252121	0.000170973	705	4205396	0.000167642	573	4246095	0.000134948	0.000185998	944	5108736	0.000184782	1040	6008895	0.000173077	1288	8085658	0.000159294	0.000172384
VNG_RS04180	602	1761716	0.000341712	470	1491755	0.000315065	412	1507763	0.000273252	0.00031001	1114	8703930	0.000127988	1247	10347910	0.000120507	1057	11494140	9.19599e-05	0.000113485	1207	8757572	0.000137824	1942	12849093	0.000151139	1305	11802609	0.000110569	986	4252121	0.000231884	988	4205396	0.000234936	883	4246095	0.000207956	0.000179051	1133	5108736	0.000221777	1259	6008895	0.000209523	1577	8085658	0.000195037	0.000208779
VNG_RS04185	182	1761716	0.000103308	140	1491755	9.38492e-05	146	1507763	9.68322e-05	9.79966e-05	1362	8703930	0.000156481	1642	10347910	0.000158679	1926	11494140	0.000167564	0.000160908	1802	8757572	0.000205765	3688	12849093	0.000287024	2070	11802609	0.000175385	531	4252121	0.000124879	539	4205396	0.000128169	491	4246095	0.000115636	0.00017281	668	5108736	0.000130756	859	6008895	0.000142955	1135	8085658	0.000140372	0.000138028
VNG_RS04190	82	1761716	4.65455e-05	67	1491755	4.49135e-05	62	1507763	4.11205e-05	4.41932e-05	969	8703930	0.000111329	1293	10347910	0.000124953	1590	11494140	0.000138331	0.000124871	1119	8757572	0.000127775	2374	12849093	0.00018476	1428	11802609	0.00012099	211	4252121	4.96223e-05	263	4205396	6.25387e-05	221	4246095	5.20478e-05	9.96224e-05	277	5108736	5.42208e-05	371	6008895	6.17418e-05	504	8085658	6.23326e-05	5.94317e-05
VNG_RS04195	201	1761716	0.000114093	178	1491755	0.000119323	156	1507763	0.000103465	0.000112293	970	8703930	0.000111444	1127	10347910	0.000108911	1287	11494140	0.00011197	0.000110775	1111	8757572	0.000126862	2005	12849093	0.000156042	1365	11802609	0.000115652	458	4252121	0.000107711	472	4205396	0.000112237	427	4246095	0.000100563	0.000119844	528	5108736	0.000103352	716	6008895	0.000119157	906	8085658	0.00011205	0.00011152
VNG_RS04200	53	1761716	3.00843e-05	48	1491755	3.21769e-05	48	1507763	3.18352e-05	3.13655e-05	250	8703930	2.87227e-05	289	10347910	2.79283e-05	289	11494140	2.51432e-05	2.72647e-05	399	8757572	4.55606e-05	545	12849093	4.24154e-05	422	11802609	3.57548e-05	160	4252121	3.76283e-05	153	4205396	3.63818e-05	156	4246095	3.67396e-05	3.90801e-05	193	5108736	3.77784e-05	208	6008895	3.46153e-05	296	8085658	3.6608e-05	3.63339e-05
VNG_RS04205	287	1761716	0.000162909	265	1491755	0.000177643	234	1507763	0.000155197	0.00016525	1314	8703930	0.000150966	1573	10347910	0.000152011	1708	11494140	0.000148597	0.000150525	1312	8757572	0.000149813	2156	12849093	0.000167794	1931	11802609	0.000163608	770	4252121	0.000181086	793	4205396	0.000188567	684	4246095	0.000161089	0.00016866	962	5108736	0.000188305	1229	6008895	0.00020453	1367	8085658	0.000169065	0.0001873
VNG_RS04215	251	1761716	0.000142475	215	1491755	0.000144126	255	1507763	0.000169125	0.000151908	2336	8703930	0.000268385	2618	10347910	0.000252998	2893	11494140	0.000251693	0.000257692	2692	8757572	0.000307391	4755	12849093	0.000370065	3115	11802609	0.000263925	785	4252121	0.000184614	839	4205396	0.000199506	783	4246095	0.000184405	0.000251651	843	5108736	0.000165011	1243	6008895	0.00020686	1538	8085658	0.000190213	0.000187362
VNG_RS04220	196	1761716	0.000111255	222	1491755	0.000148818	194	1507763	0.000128667	0.00012958	1094	8703930	0.00012569	1247	10347910	0.000120507	1209	11494140	0.000105184	0.000117127	1100	8757572	0.000125606	1540	12849093	0.000119853	1334	11802609	0.000113026	508	4252121	0.00011947	563	4205396	0.000133876	523	4246095	0.000123172	0.0001225	613	5108736	0.000119991	811	6008895	0.000134967	1027	8085658	0.000127015	0.000127324
VNG_RS04225	1298	1761716	0.000736782	1236	1491755	0.000828554	1140	1507763	0.000756087	0.000773808	5075	8703930	0.00058307	5926	10347910	0.000572676	5401	11494140	0.000469892	0.000541879	3794	8757572	0.000433225	4897	12849093	0.000381116	4325	11802609	0.000366444	2490	4252121	0.00058559	2516	4205396	0.000598279	2463	4246095	0.000580062	0.000490786	3108	5108736	0.00060837	3545	6008895	0.000589959	4753	8085658	0.000587831	0.000595386
VNG_RS04230	1001	1761716	0.000568196	955	1491755	0.000640186	695	1507763	0.000460948	0.000556443	3933	8703930	0.000451865	4629	10347910	0.000447337	4517	11494140	0.000392983	0.000430728	2635	8757572	0.000300882	4022	12849093	0.000313018	3658	11802609	0.000309931	1921	4252121	0.000451775	1863	4205396	0.000443002	1518	4246095	0.000357505	0.000362686	2076	5108736	0.000406363	2506	6008895	0.000417048	2264	8085658	0.000280002	0.000367804
VNG_RS04235	1651	1761716	0.000937154	1429	1491755	0.000957932	1364	1507763	0.000904651	0.000933246	6651	8703930	0.000764138	7439	10347910	0.000718889	7549	11494140	0.000656769	0.000713265	7567	8757572	0.000864052	12454	12849093	0.000969251	10834	11802609	0.000917933	3929	4252121	0.000924009	4197	4205396	0.000998004	3822	4246095	0.000900121	0.000928895	4775	5108736	0.000934673	5811	6008895	0.000967066	7573	8085658	0.000936597	0.000946112
VNG_RS04240	2164	1761716	0.00122835	1801	1491755	0.0012073	1480	1507763	0.000981587	0.00113908	5797	8703930	0.000666021	7806	10347910	0.000754355	7328	11494140	0.000637542	0.000685973	4260	8757572	0.000486436	6269	12849093	0.000487894	6178	11802609	0.000523444	4824	4252121	0.00113449	4055	4205396	0.000964237	3590	4246095	0.000845483	0.000740331	4742	5108736	0.000928214	4810	6008895	0.00080048	4625	8085658	0.000572	0.000766898
VNG_RS04245	1859	1761716	0.00105522	1778	1491755	0.00119188	1565	1507763	0.00103796	0.00109502	7128	8703930	0.00081894	10274	10347910	0.000992857	16911	11494140	0.00147127	0.00109436	11886	8757572	0.00135723	20455	12849093	0.00159194	15261	11802609	0.00129302	4966	4252121	0.00116789	5374	4205396	0.00127788	4738	4246095	0.00111585	0.00130063	6289	5108736	0.00123103	7974	6008895	0.00132703	9413	8085658	0.00116416	0.00124074
VNG_RS04250	270	1761716	0.00015326	249	1491755	0.000166917	241	1507763	0.000159839	0.000160006	1304	8703930	0.000149817	1633	10347910	0.00015781	2121	11494140	0.000184529	0.000164052	1503	8757572	0.000171623	1962	12849093	0.000152696	1308	11802609	0.000110823	556	4252121	0.000130758	609	4205396	0.000144814	501	4246095	0.000117991	0.000138117	599	5108736	0.00011725	840	6008895	0.000139793	1002	8085658	0.000123923	0.000126989
VNG_RS04255	220	1761716	0.000124878	163	1491755	0.000109267	187	1507763	0.000124025	0.00011939	1659	8703930	0.000190604	1759	10347910	0.000169986	1814	11494140	0.00015782	0.000172803	1113	8757572	0.00012709	1683	12849093	0.000130982	1604	11802609	0.000135902	463	4252121	0.000108887	435	4205396	0.000103439	503	4246095	0.000118462	0.000120794	595	5108736	0.000116467	630	6008895	0.000104845	1016	8085658	0.000125655	0.000115655
VNG_RS04260	1699	1761716	0.000964401	1397	1491755	0.000936481	1394	1507763	0.000924548	0.00094181	8088	8703930	0.000929235	9672	10347910	0.000934681	11127	11494140	0.000968059	0.000943992	9812	8757572	0.0011204	17330	12849093	0.00134873	13573	11802609	0.00115	4692	4252121	0.00110345	4439	4205396	0.00105555	4296	4246095	0.00101175	0.00113165	6130	5108736	0.00119991	6789	6008895	0.00112983	8412	8085658	0.00104036	0.00112336
VNG_RS04265	1791	1761716	0.00101662	1372	1491755	0.000919722	1248	1507763	0.000827716	0.000921354	6630	8703930	0.000761725	7898	10347910	0.000763246	9039	11494140	0.000786401	0.000770457	7727	8757572	0.000882322	9877	12849093	0.000768692	9585	11802609	0.000812109	3651	4252121	0.00085863	3553	4205396	0.000844867	3436	4246095	0.000809214	0.000829306	4532	5108736	0.000887108	5075	6008895	0.000844581	6556	8085658	0.000810818	0.000847502
VNG_RS04270	331	1761716	0.000187885	327	1491755	0.000219205	385	1507763	0.000255345	0.000220812	2986	8703930	0.000343063	3187	10347910	0.000307985	3656	11494140	0.000318075	0.000323041	2383	8757572	0.000272107	3809	12849093	0.000296441	3348	11802609	0.000283666	946	4252121	0.000222477	1211	4205396	0.000287963	1221	4246095	0.000287558	0.000275036	1130	5108736	0.00022119	1557	6008895	0.000259116	2259	8085658	0.000279384	0.00025323
VNG_RS04275	58	1761716	3.29224e-05	39	1491755	2.61437e-05	29	1507763	1.92338e-05	2.61e-05	378	8703930	4.34287e-05	394	10347910	3.80753e-05	424	11494140	3.68884e-05	3.94641e-05	306	8757572	3.49412e-05	620	12849093	4.82524e-05	283	11802609	2.39777e-05	138	4252121	3.24544e-05	140	4205396	3.32906e-05	81	4246095	1.90764e-05	3.19988e-05	175	5108736	3.4255e-05	211	6008895	3.51146e-05	204	8085658	2.52299e-05	3.15332e-05
VNG_RS04280	232	1761716	0.00013169	190	1491755	0.000127367	124	1507763	8.2241e-05	0.000113766	640	8703930	7.353e-05	635	10347910	6.1365e-05	628	11494140	5.46365e-05	6.31772e-05	554	8757572	6.32595e-05	863	12849093	6.71643e-05	543	11802609	4.60068e-05	318	4252121	7.47862e-05	322	4205396	7.65683e-05	239	4246095	5.6287e-05	6.4012e-05	368	5108736	7.20335e-05	461	6008895	7.67196e-05	457	8085658	5.65198e-05	6.84243e-05
VNG_RS04285	721	1761716	0.00040926	717	1491755	0.000480642	738	1507763	0.000489467	0.00045979	5302	8703930	0.00060915	5644	10347910	0.000545424	5214	11494140	0.000453622	0.000536066	4873	8757572	0.000556433	7148	12849093	0.000556304	5563	11802609	0.000471336	1788	4252121	0.000420496	1953	4205396	0.000464403	2121	4246095	0.000499518	0.000494748	2197	5108736	0.000430048	2799	6008895	0.000465809	4176	8085658	0.00051647	0.000470776
VNG_RS04290	500	1761716	0.000283814	446	1491755	0.000298977	489	1507763	0.000324322	0.000302371	3843	8703930	0.000441525	4130	10347910	0.000399114	3780	11494140	0.000328863	0.000389834	2614	8757572	0.000298485	3844	12849093	0.000299165	2852	11802609	0.000241641	1246	4252121	0.00029303	1293	4205396	0.000307462	1379	4246095	0.000324769	0.000294092	1525	5108736	0.000298508	1879	6008895	0.000312703	2675	8085658	0.000330833	0.000314015
VNG_RS04295	210	1761716	0.000119202	145	1491755	9.72009e-05	189	1507763	0.000125351	0.000113918	1014	8703930	0.000116499	1198	10347910	0.000115772	1347	11494140	0.00011719	0.000116487	1542	8757572	0.000176076	2458	12849093	0.000191298	1813	11802609	0.00015361	542	4252121	0.000127466	531	4205396	0.000126266	421	4246095	9.91499e-05	0.000145644	615	5108736	0.000120382	810	6008895	0.0001348	1080	8085658	0.00013357	0.000129584
VNG_RS04300	233	1761716	0.000132257	229	1491755	0.00015351	167	1507763	0.00011076	0.000132176	607	8703930	6.97386e-05	743	10347910	7.18019e-05	666	11494140	5.79426e-05	6.64944e-05	1371	8757572	0.00015655	3611	12849093	0.000281032	978	11802609	8.2863e-05	702	4252121	0.000165094	801	4205396	0.00019047	416	4246095	9.79724e-05	0.00016233	835	5108736	0.000163446	1047	6008895	0.000174242	1138	8085658	0.000140743	0.000159477
VNG_RS04305	3467	1761716	0.00196797	3160	1491755	0.00211831	3424	1507763	0.00227091	0.00211906	41044	8703930	0.00471557	45774	10347910	0.0044235	58553	11494140	0.00509416	0.00474441	24891	8757572	0.00284223	25585	12849093	0.00199119	28377	11802609	0.0024043	12130	4252121	0.00285269	13448	4205396	0.0031978	14038	4246095	0.0033061	0.00276572	15344	5108736	0.00300348	17705	6008895	0.00294647	26165	8085658	0.00323598	0.00306197
VNG_RS04310	10673	1761716	0.0060583	9535	1491755	0.0063918	9573	1507763	0.00634914	0.00626641	87404	8703930	0.0100419	94145	10347910	0.00909797	113404	11494140	0.00986624	0.00966871	74482	8757572	0.00850487	105856	12849093	0.0082384	100775	11802609	0.00853837	28799	4252121	0.00677286	30173	4205396	0.00717483	31943	4246095	0.00752291	0.00779204	35637	5108736	0.0069757	42739	6008895	0.00711262	59799	8085658	0.00739569	0.00716134
VNG_RS04315	13519	1761716	0.00767377	11458	1491755	0.00768089	11828	1507763	0.00784473	0.00773313	70699	8703930	0.00812265	79535	10347910	0.00768609	91918	11494140	0.00799694	0.00793523	60900	8757572	0.00695398	76111	12849093	0.00592345	74524	11802609	0.0063142	30166	4252121	0.00709434	29539	4205396	0.00702407	30843	4246095	0.00726385	0.00676232	36996	5108736	0.00724171	43303	6008895	0.00720648	60314	8085658	0.00745938	0.00730253
VNG_RS04320	3749	1761716	0.00212804	3562	1491755	0.00238779	3292	1507763	0.00218337	0.00223307	19671	8703930	0.00226001	22763	10347910	0.00219977	24849	11494140	0.00216188	0.00220722	23055	8757572	0.00263258	33957	12849093	0.00264275	22410	11802609	0.00189873	13092	4252121	0.00307893	12911	4205396	0.0030701	11213	4246095	0.00264078	0.00266065	14169	5108736	0.00277348	18069	6008895	0.00300704	21607	8085658	0.00267226	0.0028176
VNG_RS04325	149	1761716	8.45766e-05	130	1491755	8.71457e-05	175	1507763	0.000116066	9.59294e-05	712	8703930	8.18021e-05	866	10347910	8.36884e-05	784	11494140	6.82087e-05	7.78997e-05	1570	8757572	0.000179273	1836	12849093	0.000142889	1194	11802609	0.000101164	427	4252121	0.00010042	421	4205396	0.000100109	431	4246095	0.000101505	0.000120894	368	5108736	7.20335e-05	607	6008895	0.000101017	719	8085658	8.89229e-05	8.73244e-05
VNG_RS04330	1888	1761716	0.00107168	1566	1491755	0.00104977	1475	1507763	0.00097827	0.00103324	3813	8703930	0.000438078	4591	10347910	0.000443664	3685	11494140	0.000320598	0.00040078	6216	8757572	0.000709786	8641	12849093	0.000672499	6267	11802609	0.000530984	3667	4252121	0.000862393	3706	4205396	0.000881249	3724	4246095	0.000877041	0.000755659	4395	5108736	0.000860291	5080	6008895	0.000845413	6467	8085658	0.000799811	0.000835172
VNG_RS04335	26	1761716	1.47583e-05	25	1491755	1.67588e-05	15	1507763	9.94851e-06	1.38219e-05	324	8703930	3.72246e-05	441	10347910	4.26173e-05	427	11494140	3.71494e-05	3.89971e-05	233	8757572	2.66055e-05	575	12849093	4.47502e-05	168	11802609	1.42341e-05	56	4252121	1.31699e-05	72	4205396	1.71209e-05	43	4246095	1.0127e-05	2.10013e-05	72	5108736	1.40935e-05	107	6008895	1.78069e-05	111	8085658	1.3728e-05	1.52095e-05
VNG_RS04340	1963	1761716	0.00111425	1674	1491755	0.00112217	1413	1507763	0.00093715	0.00105786	4414	8703930	0.000507127	4921	10347910	0.000475555	3860	11494140	0.000335823	0.000439502	6451	8757572	0.00073662	10040	12849093	0.000781378	7186	11802609	0.000608848	4323	4252121	0.00101667	4274	4205396	0.00101631	3810	4246095	0.000897295	0.000842854	5579	5108736	0.00109205	6420	6008895	0.00106842	7371	8085658	0.000911614	0.00102403
VNG_RS04345	369	1761716	0.000209455	321	1491755	0.000215183	348	1507763	0.000230806	0.000218481	1431	8703930	0.000164408	1605	10347910	0.000155104	1539	11494140	0.000133894	0.000151136	1419	8757572	0.000162031	2210	12849093	0.000171997	1800	11802609	0.000152509	877	4252121	0.00020625	868	4205396	0.000206401	868	4246095	0.000204423	0.000183935	1202	5108736	0.000235283	1317	6008895	0.000219175	1714	8085658	0.00021198	0.000222146
VNG_RS04350	192	1761716	0.000108985	204	1491755	0.000136752	188	1507763	0.000124688	0.000123475	720	8703930	8.27213e-05	800	10347910	7.73103e-05	954	11494140	8.29988e-05	8.10101e-05	1045	8757572	0.000119325	2427	12849093	0.000188885	1437	11802609	0.000121753	565	4252121	0.000132875	558	4205396	0.000132687	453	4246095	0.000106686	0.000133702	625	5108736	0.000122339	890	6008895	0.000148114	877	8085658	0.000108464	0.000126306
VNG_RS04355	420	1761716	0.000238404	389	1491755	0.000260767	367	1507763	0.000243407	0.000247526	2352	8703930	0.000270223	2822	10347910	0.000272712	3364	11494140	0.000292671	0.000278535	2963	8757572	0.000338336	4773	12849093	0.000371466	2760	11802609	0.000233847	1305	4252121	0.000306906	1479	4205396	0.000351691	1352	4246095	0.00031841	0.000320109	1618	5108736	0.000316712	2084	6008895	0.000346819	2692	8085658	0.000332935	0.000332156
VNG_RS04360	5	1761716	2.83814e-06	4	1491755	2.68141e-06	4	1507763	2.65294e-06	2.72416e-06	37	8703930	4.25095e-06	33	10347910	3.18905e-06	25	11494140	2.17502e-06	3.20501e-06	10	8757572	1.14187e-06	15	12849093	1.1674e-06	9	11802609	7.62543e-07	6	4252121	1.41106e-06	9	4205396	2.14011e-06	1	4246095	2.35511e-07	1.14308e-06	1	5108736	1.95743e-07	3	6008895	4.9926e-07	10	8085658	1.23676e-06	6.4392e-07
VNG_RS04365	158	1761716	8.96853e-05	130	1491755	8.71457e-05	147	1507763	9.74954e-05	9.14421e-05	473	8703930	5.43433e-05	463	10347910	4.47433e-05	436	11494140	3.79324e-05	4.5673e-05	760	8757572	8.6782e-05	1087	12849093	8.45974e-05	615	11802609	5.21071e-05	410	4252121	9.64225e-05	417	4205396	9.91583e-05	394	4246095	9.27911e-05	8.53098e-05	447	5108736	8.74972e-05	549	6008895	9.13646e-05	727	8085658	8.99123e-05	8.95913e-05
VNG_RS04370	294	1761716	0.000166883	226	1491755	0.000151499	255	1507763	0.000169125	0.000162502	1271	8703930	0.000146026	1566	10347910	0.000151335	1718	11494140	0.000149467	0.000148943	1657	8757572	0.000189208	2799	12849093	0.000217836	1468	11802609	0.000124379	881	4252121	0.000207191	952	4205396	0.000226376	742	4246095	0.000174749	0.000189956	1077	5108736	0.000210815	1242	6008895	0.000206694	1514	8085658	0.000187245	0.000201585
VNG_RS04375	324	1761716	0.000183912	183	1491755	0.000122674	87	1507763	5.77014e-05	0.000121429	474	8703930	5.44582e-05	433	10347910	4.18442e-05	605	11494140	5.26355e-05	4.9646e-05	611	8757572	6.97682e-05	1983	12849093	0.00015433	1997	11802609	0.0001692	911	4252121	0.000214246	603	4205396	0.000143387	272	4246095	6.40589e-05	0.000135832	1051	5108736	0.000205726	869	6008895	0.000144619	599	8085658	7.40818e-05	0.000141476
VNG_RS04380	330	1761716	0.000187317	314	1491755	0.00021049	342	1507763	0.000226826	0.000208211	1881	8703930	0.000216109	2066	10347910	0.000199654	2423	11494140	0.000210803	0.000208855	1958	8757572	0.000223578	3061	12849093	0.000238227	2366	11802609	0.000200464	885	4252121	0.000208131	1055	4205396	0.000250868	976	4246095	0.000229858	0.000225188	986	5108736	0.000193003	1380	6008895	0.00022966	1728	8085658	0.000213712	0.000212125
VNG_RS04385	5876	1761716	0.00333538	7377	1491755	0.00494518	5522	1507763	0.00366238	0.00398098	39048	8703930	0.00448625	40959	10347910	0.00395819	38250	11494140	0.00332778	0.00392407	34573	8757572	0.00394778	60227	12849093	0.00468726	36081	11802609	0.00305704	14122	4252121	0.00332117	20318	4205396	0.00483141	16765	4246095	0.00394833	0.0039655	16978	5108736	0.00332333	31118	6008895	0.00517866	33866	8085658	0.0041884	0.00423013
VNG_RS04390	9614	1761716	0.00545718	11626	1491755	0.0077935	9105	1507763	0.00603875	0.00642981	72952	8703930	0.0083815	74972	10347910	0.00724513	70726	11494140	0.00615322	0.00725995	62141	8757572	0.00709569	118732	12849093	0.0092405	67738	11802609	0.00573924	25971	4252121	0.00610778	37114	4205396	0.00882533	29902	4246095	0.00704224	0.00734179	32360	5108736	0.00633425	53408	6008895	0.00888816	57848	8085658	0.0071544	0.00745893
VNG_RS04395	48	1761716	2.72462e-05	34	1491755	2.27919e-05	44	1507763	2.91823e-05	2.64068e-05	517	8703930	5.93985e-05	623	10347910	6.02054e-05	667	11494140	5.80296e-05	5.92111e-05	238	8757572	2.71765e-05	322	12849093	2.50601e-05	271	11802609	2.2961e-05	129	4252121	3.03378e-05	104	4205396	2.47301e-05	112	4246095	2.63772e-05	2.61071e-05	113	5108736	2.2119e-05	181	6008895	3.0122e-05	188	8085658	2.3251e-05	2.5164e-05
VNG_RS04400	519	1761716	0.000294599	378	1491755	0.000253393	451	1507763	0.000299119	0.00028237	1608	8703930	0.000184744	2129	10347910	0.000205742	2305	11494140	0.000200537	0.000197008	2145	8757572	0.000244931	3357	12849093	0.000261264	2720	11802609	0.000230458	1163	4252121	0.000273511	1105	4205396	0.000262758	1131	4246095	0.000266362	0.000256547	1350	5108736	0.000264253	1556	6008895	0.000258949	2143	8085658	0.000265037	0.000262747
VNG_RS04405	585	1761716	0.000332063	444	1491755	0.000297636	404	1507763	0.000267947	0.000299215	701	8703930	8.05383e-05	794	10347910	7.67305e-05	564	11494140	4.90685e-05	6.87791e-05	1010	8757572	0.000115329	1583	12849093	0.000123199	1443	11802609	0.000122261	570	4252121	0.000134051	502	4205396	0.00011937	456	4246095	0.000107393	0.000120267	545	5108736	0.00010668	468	6008895	7.78845e-05	706	8085658	8.73151e-05	9.06265e-05
VNG_RS04410	4063	1761716	0.00230627	3143	1491755	0.00210691	3241	1507763	0.00214954	0.00218758	20066	8703930	0.0023054	20439	10347910	0.00197518	17643	11494140	0.00153496	0.00193851	14986	8757572	0.0017112	17350	12849093	0.00135029	19522	11802609	0.00165404	8194	4252121	0.00192704	7105	4205396	0.0016895	8209	4246095	0.00193331	0.0017109	10230	5108736	0.00200245	10693	6008895	0.00177953	16703	8085658	0.00206576	0.00194925
VNG_RS04415	1501	1761716	0.00085201	1120	1491755	0.000750794	1235	1507763	0.000819094	0.000807299	12929	8703930	0.00148542	15087	10347910	0.00145798	14614	11494140	0.00127143	0.00140494	13712	8757572	0.00156573	17993	12849093	0.00140033	16898	11802609	0.00143172	3428	4252121	0.000806186	3319	4205396	0.000789224	3759	4246095	0.000885284	0.00114641	4816	5108736	0.000942699	5349	6008895	0.00089018	8645	8085658	0.00106918	0.000967352
VNG_RS04420	1695	1761716	0.00096213	1248	1491755	0.000836599	1391	1507763	0.000922559	0.000907096	15450	8703930	0.00177506	17052	10347910	0.00164787	16407	11494140	0.00142742	0.00161678	11745	8757572	0.00134113	14076	12849093	0.00109549	17300	11802609	0.00146578	3011	4252121	0.000708117	3080	4205396	0.000732392	3399	4246095	0.0008005	0.0010239	4578	5108736	0.000896112	5091	6008895	0.000847244	8093	8085658	0.00100091	0.000914755
VNG_RS04425	5863	1761716	0.00332801	4653	1491755	0.00311914	5054	1507763	0.00335199	0.00326638	27308	8703930	0.00313743	29699	10347910	0.00287005	30176	11494140	0.00262534	0.00287761	29108	8757572	0.00332375	34661	12849093	0.00269754	42196	11802609	0.00357514	13852	4252121	0.00325767	12557	4205396	0.00298593	14191	4246095	0.00334213	0.00319703	16909	5108736	0.00330982	19560	6008895	0.00325517	29611	8085658	0.00366216	0.00340905
VNG_RS04430	415	1761716	0.000235566	300	1491755	0.000201105	325	1507763	0.000215551	0.000217407	2314	8703930	0.000265857	2773	10347910	0.000267977	2576	11494140	0.000224114	0.000252649	1713	8757572	0.000195602	2280	12849093	0.000177444	2219	11802609	0.000188009	665	4252121	0.000156393	650	4205396	0.000154563	724	4246095	0.00017051	0.000173754	945	5108736	0.000184977	1078	6008895	0.000179401	1824	8085658	0.000225585	0.000196654
VNG_RS04435	2453	1761716	0.00139239	1832	1491755	0.00122808	1996	1507763	0.00132382	0.00131476	10014	8703930	0.00115051	11649	10347910	0.00112573	10487	11494140	0.000912378	0.00106288	10598	8757572	0.00121015	11026	12849093	0.000858115	14144	11802609	0.00119838	4763	4252121	0.00112015	4454	4205396	0.00105912	4884	4246095	0.00115023	0.00109936	6351	5108736	0.00124316	6371	6008895	0.00106026	10489	8085658	0.00129724	0.00120022
VNG_RS04440	1125	1761716	0.000638582	939	1491755	0.00062946	1008	1507763	0.00066854	0.000645527	6857	8703930	0.000787805	8244	10347910	0.000796683	8949	11494140	0.000778571	0.000787686	7410	8757572	0.000846125	9820	12849093	0.000764256	10545	11802609	0.000893447	2348	4252121	0.000552195	2404	4205396	0.000571647	2450	4246095	0.000577001	0.000700778	2990	5108736	0.000585272	3502	6008895	0.000582803	5400	8085658	0.000667849	0.000611975
VNG_RS04445	754	1761716	0.000427992	658	1491755	0.000441091	682	1507763	0.000452326	0.00044047	4284	8703930	0.000492191	5076	10347910	0.000490534	5559	11494140	0.000483638	0.000488788	7629	8757572	0.000871132	9828	12849093	0.000764879	9242	11802609	0.000783047	1912	4252121	0.000449658	1878	4205396	0.000446569	1963	4246095	0.000462307	0.000629599	2573	5108736	0.000503647	3064	6008895	0.000509911	4689	8085658	0.000579916	0.000531158
VNG_RS04450	308	1761716	0.00017483	205	1491755	0.000137422	236	1507763	0.000156523	0.000156258	2751	8703930	0.000316064	3125	10347910	0.000301993	3628	11494140	0.000315639	0.000311232	1947	8757572	0.000222322	2372	12849093	0.000184604	2527	11802609	0.000214105	434	4252121	0.000102067	459	4205396	0.000109145	462	4246095	0.000108806	0.000156842	773	5108736	0.000151309	890	6008895	0.000148114	1354	8085658	0.000167457	0.000155627
VNG_RS04455	398	1761716	0.000225916	278	1491755	0.000186358	237	1507763	0.000157187	0.00018982	3262	8703930	0.000374773	3752	10347910	0.000362585	3657	11494140	0.000318162	0.00035184	1284	8757572	0.000146616	1392	12849093	0.000108334	1804	11802609	0.000152848	383	4252121	9.00727e-05	415	4205396	9.86827e-05	421	4246095	9.91499e-05	0.000115951	632	5108736	0.00012371	703	6008895	0.000116993	1061	8085658	0.00013122	0.000123974
VNG_RS04465	3262	1761716	0.0018516	2778	1491755	0.00186224	2845	1507763	0.0018869	0.00186691	21655	8703930	0.00248796	24125	10347910	0.00233139	23902	11494140	0.00207949	0.00229961	17698	8757572	0.00202088	24551	12849093	0.00191072	27338	11802609	0.00231627	8592	4252121	0.00202064	8219	4205396	0.00195439	9046	4246095	0.00213043	0.00205889	9955	5108736	0.00194862	12395	6008895	0.00206278	18080	8085658	0.00223606	0.00208249
VNG_RS04470	199	1761716	0.000112958	152	1491755	0.000101893	164	1507763	0.00010877	0.000107874	486	8703930	5.58368e-05	540	10347910	5.21845e-05	667	11494140	5.80296e-05	5.53503e-05	935	8757572	0.000106765	1440	12849093	0.00011207	1393	11802609	0.000118025	465	4252121	0.000109357	425	4205396	0.000101061	428	4246095	0.000100798	0.000108013	596	5108736	0.000116663	704	6008895	0.00011716	825	8085658	0.000102033	0.000111952
VNG_RS04480	206	1761716	0.000116931	221	1491755	0.000148148	131	1507763	8.68837e-05	0.000117321	452	8703930	5.19306e-05	473	10347910	4.57097e-05	622	11494140	5.41145e-05	5.05849e-05	761	8757572	8.68962e-05	2173	12849093	0.000169117	800	11802609	6.77816e-05	588	4252121	0.000138284	665	4205396	0.00015813	361	4246095	8.50193e-05	0.000117538	685	5108736	0.000134084	936	6008895	0.000155769	711	8085658	8.79335e-05	0.000125929
VNG_RS04485	3317	1761716	0.00188282	2949	1491755	0.00197687	2437	1507763	0.0016163	0.00182533	13355	8703930	0.00153436	13950	10347910	0.0013481	15054	11494140	0.00130971	0.00139739	14179	8757572	0.00161906	23340	12849093	0.00181647	17219	11802609	0.00145891	7462	4252121	0.00175489	7676	4205396	0.00182527	6805	4246095	0.00160265	0.00167954	8894	5108736	0.00174094	11149	6008895	0.00185542	12961	8085658	0.00160296	0.00173311
VNG_RS04490	1281	1761716	0.000727132	1261	1491755	0.000845313	1103	1507763	0.000731547	0.000767997	6479	8703930	0.000744376	7079	10347910	0.000684099	8052	11494140	0.000700531	0.000709669	7630	8757572	0.000871246	12741	12849093	0.000991587	9277	11802609	0.000786013	3615	4252121	0.000850164	3949	4205396	0.000939032	3576	4246095	0.000842186	0.000880038	4428	5108736	0.000866751	5762	6008895	0.000958912	6801	8085658	0.000841119	0.000888927
VNG_RS04495	27	1761716	1.5326e-05	24	1491755	1.60884e-05	23	1507763	1.52544e-05	1.55563e-05	207	8703930	2.37824e-05	219	10347910	2.11637e-05	209	11494140	1.81832e-05	2.10431e-05	168	8757572	1.91834e-05	373	12849093	2.90293e-05	138	11802609	1.16923e-05	75	4252121	1.76383e-05	100	4205396	2.3779e-05	56	4246095	1.31886e-05	1.90851e-05	86	5108736	1.68339e-05	136	6008895	2.26331e-05	120	8085658	1.48411e-05	1.81027e-05
VNG_RS04500	1083	1761716	0.000614742	882	1491755	0.00059125	949	1507763	0.000629409	0.0006118	3427	8703930	0.00039373	3814	10347910	0.000368577	4148	11494140	0.00036088	0.000374396	4865	8757572	0.000555519	7585	12849093	0.000590314	5521	11802609	0.000467778	2519	4252121	0.00059241	2690	4205396	0.000639654	2513	4246095	0.000591838	0.000572919	3184	5108736	0.000623246	3840	6008895	0.000639053	4867	8085658	0.00060193	0.00062141
VNG_RS04505	54	1761716	3.06519e-05	44	1491755	2.94955e-05	65	1507763	4.31102e-05	3.44192e-05	300	8703930	3.44672e-05	315	10347910	3.04409e-05	328	11494140	2.85363e-05	3.11481e-05	560	8757572	6.39447e-05	896	12849093	6.97325e-05	652	11802609	5.5242e-05	164	4252121	3.8569e-05	227	4205396	5.39783e-05	177	4246095	4.16854e-05	5.38586e-05	218	5108736	4.2672e-05	284	6008895	4.72633e-05	438	8085658	5.417e-05	4.80351e-05
VNG_RS04510	125	1761716	7.09535e-05	95	1491755	6.36834e-05	102	1507763	6.76499e-05	6.74289e-05	531	8703930	6.10069e-05	670	10347910	6.47474e-05	588	11494140	5.11565e-05	5.89703e-05	1018	8757572	0.000116242	1932	12849093	0.000150361	1195	11802609	0.000101249	289	4252121	6.79661e-05	327	4205396	7.77572e-05	269	4246095	6.33523e-05	9.61546e-05	345	5108736	6.75314e-05	447	6008895	7.43897e-05	600	8085658	7.42055e-05	7.20422e-05
VNG_RS04515	4765	1761716	0.00270475	4086	1491755	0.00273906	3858	1507763	0.00255876	0.00266752	16643	8703930	0.00191212	18712	10347910	0.00180829	14193	11494140	0.0012348	0.00165174	17695	8757572	0.00202054	26277	12849093	0.00204505	21025	11802609	0.00178139	8123	4252121	0.00191034	8916	4205396	0.00212013	8888	4246095	0.00209322	0.00199511	10230	5108736	0.00200245	11844	6008895	0.00197108	15416	8085658	0.00190659	0.00196004
VNG_RS04520	453	1761716	0.000257136	363	1491755	0.000243338	339	1507763	0.000224836	0.00024177	6591	8703930	0.000757244	7118	10347910	0.000687868	5539	11494140	0.000481898	0.000642337	3320	8757572	0.000379101	4334	12849093	0.0003373	3846	11802609	0.00032586	1034	4252121	0.000243173	1175	4205396	0.000279403	1015	4246095	0.000239043	0.000300647	1328	5108736	0.000259947	1778	6008895	0.000295895	2484	8085658	0.000307211	0.000287684
VNG_RS04525	443	1761716	0.000251459	390	1491755	0.000261437	358	1507763	0.000237438	0.000250111	3595	8703930	0.000413032	4038	10347910	0.000390224	3481	11494140	0.00030285	0.000368702	2238	8757572	0.00025555	2362	12849093	0.000183826	2186	11802609	0.000185213	588	4252121	0.000138284	584	4205396	0.000138869	565	4246095	0.000133063	0.000172468	723	5108736	0.000141522	852	6008895	0.00014179	1102	8085658	0.000136291	0.000139868
VNG_RS04535	82	1761716	4.65455e-05	95	1491755	6.36834e-05	71	1507763	4.70896e-05	5.24395e-05	383	8703930	4.40031e-05	450	10347910	4.3487e-05	476	11494140	4.14124e-05	4.29675e-05	584	8757572	6.66851e-05	1229	12849093	9.56488e-05	633	11802609	5.36322e-05	264	4252121	6.20867e-05	268	4205396	6.37276e-05	228	4246095	5.36964e-05	6.59128e-05	319	5108736	6.24421e-05	384	6008895	6.39053e-05	471	8085658	5.82513e-05	6.15329e-05
VNG_RS04540	56	1761716	3.17872e-05	51	1491755	3.41879e-05	49	1507763	3.24985e-05	3.28245e-05	562	8703930	6.45685e-05	713	10347910	6.89028e-05	831	11494140	7.22977e-05	6.85897e-05	470	8757572	5.36678e-05	749	12849093	5.82921e-05	400	11802609	3.38908e-05	172	4252121	4.04504e-05	169	4205396	4.01865e-05	167	4246095	3.93303e-05	4.4303e-05	194	5108736	3.79742e-05	346	6008895	5.75813e-05	365	8085658	4.51417e-05	4.6899e-05
VNG_RS04545	254	1761716	0.000144178	206	1491755	0.000138092	193	1507763	0.000128004	0.000136758	1144	8703930	0.000131435	1317	10347910	0.000127272	1498	11494140	0.000130327	0.000129678	1316	8757572	0.00015027	2016	12849093	0.000156898	1266	11802609	0.000107264	606	4252121	0.000142517	691	4205396	0.000164313	677	4246095	0.000159441	0.000146784	817	5108736	0.000159922	1068	6008895	0.000177737	1254	8085658	0.000155089	0.000164249
VNG_RS04550	194	1761716	0.00011012	178	1491755	0.000119323	157	1507763	0.000104128	0.00011119	1320	8703930	0.000151656	1518	10347910	0.000146696	1941	11494140	0.000168869	0.00015574	1496	8757572	0.000170824	3135	12849093	0.000243986	1731	11802609	0.000146662	674	4252121	0.000158509	781	4205396	0.000185714	580	4246095	0.000136596	0.000173715	743	5108736	0.000145437	1017	6008895	0.000169249	1116	8085658	0.000138022	0.000150903
VNG_RS04555	228	1761716	0.000129419	205	1491755	0.000137422	183	1507763	0.000121372	0.000129404	2050	8703930	0.000235526	2225	10347910	0.000215019	2356	11494140	0.000204974	0.000218506	1196	8757572	0.000136568	2375	12849093	0.000184838	1755	11802609	0.000148696	645	4252121	0.000151689	672	4205396	0.000159795	520	4246095	0.000122465	0.000150675	840	5108736	0.000164424	1046	6008895	0.000174075	1012	8085658	0.00012516	0.000154553
VNG_RS04560	581	1761716	0.000329792	617	1491755	0.000413607	497	1507763	0.000329627	0.000357675	3930	8703930	0.00045152	4708	10347910	0.000454971	6408	11494140	0.000557501	0.000487998	4461	8757572	0.000509388	7484	12849093	0.000582454	4066	11802609	0.0003445	1454	4252121	0.000341947	1662	4205396	0.000395207	1417	4246095	0.000333718	0.000417869	1880	5108736	0.000367997	2619	6008895	0.000435854	3327	8085658	0.000411469	0.000405107
VNG_RS04565	1439	1761716	0.000816817	1280	1491755	0.00085805	1241	1507763	0.000823074	0.000832647	3661	8703930	0.000420615	4358	10347910	0.000421148	4846	11494140	0.000421606	0.000421123	6526	8757572	0.000745184	9543	12849093	0.000742698	6496	11802609	0.000550387	2785	4252121	0.000654967	2813	4205396	0.000668903	2563	4246095	0.000603613	0.000660959	3394	5108736	0.000664352	4297	6008895	0.000715107	5270	8085658	0.000651771	0.000677077
VNG_RS04570	1031	1761716	0.000585225	914	1491755	0.000612701	954	1507763	0.000632725	0.000610217	3197	8703930	0.000367305	3815	10347910	0.000368673	4040	11494140	0.000351483	0.000362487	5198	8757572	0.000593544	7792	12849093	0.000606424	6300	11802609	0.00053378	2625	4252121	0.000617339	2732	4205396	0.000649642	2562	4246095	0.000603378	0.000600684	3031	5108736	0.000593297	3760	6008895	0.000625739	4828	8085658	0.000597107	0.000605381
VNG_RS04575	1290	1761716	0.000732241	1209	1491755	0.000810455	1068	1507763	0.000708334	0.000750343	7804	8703930	0.000896606	9646	10347910	0.000932169	10836	11494140	0.000942741	0.000923839	6357	8757572	0.000725886	9867	12849093	0.000767914	6346	11802609	0.000537678	3001	4252121	0.000705765	3149	4205396	0.0007488	2522	4246095	0.000593958	0.00068	3794	5108736	0.000742649	4722	6008895	0.000785835	5430	8085658	0.000671559	0.000733348
VNG_RS04580	834	1761716	0.000473402	688	1491755	0.000461202	565	1507763	0.000374727	0.000436444	1880	8703930	0.000215994	2476	10347910	0.000239275	1912	11494140	0.000166346	0.000207205	2894	8757572	0.000330457	3201	12849093	0.000249123	3129	11802609	0.000265111	1086	4252121	0.000255402	995	4205396	0.000236601	944	4246095	0.000222322	0.000259836	1124	5108736	0.000220015	1446	6008895	0.000240643	1972	8085658	0.000243889	0.000234849
VNG_RS04585	43	1761716	2.4408e-05	44	1491755	2.94955e-05	27	1507763	1.79073e-05	2.39369e-05	97	8703930	1.11444e-05	109	10347910	1.05335e-05	103	11494140	8.96109e-06	1.0213e-05	163	8757572	1.86125e-05	316	12849093	2.45932e-05	218	11802609	1.84705e-05	109	4252121	2.56343e-05	97	4205396	2.30656e-05	62	4246095	1.46017e-05	2.08296e-05	130	5108736	2.54466e-05	146	6008895	2.42973e-05	131	8085658	1.62015e-05	2.19818e-05
VNG_RS04590	107	1761716	6.07362e-05	87	1491755	5.83206e-05	86	1507763	5.70381e-05	5.86983e-05	338	8703930	3.8833e-05	392	10347910	3.7882e-05	421	11494140	3.66274e-05	3.77808e-05	784	8757572	8.95225e-05	1396	12849093	0.000108646	1021	11802609	8.65063e-05	244	4252121	5.73831e-05	264	4205396	6.27765e-05	226	4246095	5.32254e-05	7.63433e-05	337	5108736	6.59654e-05	414	6008895	6.88979e-05	514	8085658	6.35693e-05	6.61442e-05
VNG_RS04595	120	1761716	6.81154e-05	109	1491755	7.30683e-05	100	1507763	6.63234e-05	6.9169e-05	335	8703930	3.84884e-05	381	10347910	3.6819e-05	421	11494140	3.66274e-05	3.73116e-05	614	8757572	7.01108e-05	1034	12849093	8.04726e-05	697	11802609	5.90547e-05	346	4252121	8.13712e-05	362	4205396	8.60799e-05	281	4246095	6.61785e-05	7.38779e-05	383	5108736	7.49696e-05	455	6008895	7.57211e-05	599	8085658	7.40818e-05	7.49242e-05
VNG_RS04600	9	1761716	5.10866e-06	7	1491755	4.69246e-06	5	1507763	3.31617e-06	4.37243e-06	64	8703930	7.353e-06	71	10347910	6.86129e-06	111	11494140	9.65709e-06	7.95713e-06	135	8757572	1.54152e-05	177	12849093	1.37753e-05	153	11802609	1.29632e-05	37	4252121	8.70154e-06	37	4205396	8.79822e-06	47	4246095	1.1069e-05	1.17871e-05	31	5108736	6.06804e-06	44	6008895	7.32248e-06	68	8085658	8.40995e-06	7.26682e-06
VNG_RS04605	47	1761716	2.66785e-05	40	1491755	2.68141e-05	41	1507763	2.71926e-05	2.68951e-05	240	8703930	2.75738e-05	332	10347910	3.20838e-05	381	11494140	3.31473e-05	3.0935e-05	317	8757572	3.61972e-05	461	12849093	3.5878e-05	430	11802609	3.64326e-05	139	4252121	3.26896e-05	143	4205396	3.40039e-05	124	4246095	2.92033e-05	3.40674e-05	155	5108736	3.03402e-05	160	6008895	2.66272e-05	247	8085658	3.05479e-05	2.91718e-05
VNG_RS04615	133	1761716	7.54946e-05	121	1491755	8.11125e-05	109	1507763	7.22925e-05	7.62999e-05	585	8703930	6.7211e-05	679	10347910	6.56171e-05	788	11494140	6.85567e-05	6.71283e-05	605	8757572	6.90831e-05	1016	12849093	7.90717e-05	748	11802609	6.33758e-05	357	4252121	8.39581e-05	321	4205396	7.63305e-05	298	4246095	7.01821e-05	7.36669e-05	390	5108736	7.63398e-05	506	6008895	8.42085e-05	510	8085658	6.30746e-05	7.4541e-05
VNG_RS04620	56	1761716	3.17872e-05	37	1491755	2.4803e-05	44	1507763	2.91823e-05	2.85908e-05	264	8703930	3.03311e-05	325	10347910	3.14073e-05	322	11494140	2.80143e-05	2.99176e-05	285	8757572	3.25433e-05	505	12849093	3.93024e-05	332	11802609	2.81294e-05	155	4252121	3.64524e-05	141	4205396	3.35284e-05	144	4246095	3.39135e-05	3.39782e-05	152	5108736	2.9753e-05	225	6008895	3.74445e-05	292	8085658	3.61133e-05	3.44369e-05
VNG_RS04625	58	1761716	3.29224e-05	49	1491755	3.28472e-05	59	1507763	3.91308e-05	3.49668e-05	344	8703930	3.95224e-05	484	10347910	4.67727e-05	515	11494140	4.48054e-05	4.37002e-05	569	8757572	6.49723e-05	383	12849093	2.98076e-05	507	11802609	4.29566e-05	168	4252121	3.95097e-05	144	4205396	3.42417e-05	241	4246095	5.6758e-05	4.47077e-05	200	5108736	3.91486e-05	169	6008895	2.8125e-05	480	8085658	5.93644e-05	4.22127e-05
VNG_RS04630	16	1761716	9.08205e-06	12	1491755	8.04422e-06	17	1507763	1.1275e-05	9.46708e-06	68	8703930	7.81256e-06	80	10347910	7.73103e-06	72	11494140	6.26406e-06	7.26922e-06	121	8757572	1.38166e-05	124	12849093	9.65049e-06	89	11802609	7.54071e-06	28	4252121	6.58495e-06	37	4205396	8.79822e-06	35	4246095	8.24287e-06	9.10564e-06	43	5108736	8.41695e-06	32	6008895	5.32544e-06	81	8085658	1.00177e-05	7.92004e-06
VNG_RS04635	72	1761716	4.08692e-05	51	1491755	3.41879e-05	29	1507763	1.92338e-05	3.14303e-05	179	8703930	2.05654e-05	185	10347910	1.7878e-05	212	11494140	1.84442e-05	1.89625e-05	255	8757572	2.91177e-05	493	12849093	3.83685e-05	293	11802609	2.4825e-05	224	4252121	5.26796e-05	155	4205396	3.68574e-05	111	4246095	2.61417e-05	3.4665e-05	234	5108736	4.58039e-05	219	6008895	3.6446e-05	194	8085658	2.39931e-05	3.54143e-05
VNG_RS04640	89	1761716	5.05189e-05	69	1491755	4.62542e-05	62	1507763	4.11205e-05	4.59646e-05	242	8703930	2.78035e-05	320	10347910	3.09241e-05	272	11494140	2.36642e-05	2.7464e-05	335	8757572	3.82526e-05	477	12849093	3.71232e-05	325	11802609	2.75363e-05	194	4252121	4.56243e-05	132	4205396	3.13882e-05	140	4246095	3.29715e-05	3.54827e-05	238	5108736	4.65869e-05	177	6008895	2.94563e-05	298	8085658	3.68554e-05	3.76329e-05
VNG_RS04645	511	1761716	0.000290058	448	1491755	0.000300317	514	1507763	0.000340902	0.000310426	2837	8703930	0.000325945	3218	10347910	0.000310981	2764	11494140	0.00024047	0.000292465	2683	8757572	0.000306363	3886	12849093	0.000302434	3529	11802609	0.000299002	1231	4252121	0.000289503	1360	4205396	0.000323394	1476	4246095	0.000347614	0.000311385	1469	5108736	0.000287547	1878	6008895	0.000312537	2771	8085658	0.000342706	0.000314263
VNG_RS04650	1627	1761716	0.000923531	1660	1491755	0.00111278	1235	1507763	0.000819094	0.000951803	5119	8703930	0.000588125	6181	10347910	0.000597319	8428	11494140	0.000733243	0.000639562	10455	8757572	0.00119382	21904	12849093	0.00170471	11488	11802609	0.000973344	5386	4252121	0.00126666	6130	4205396	0.00145765	4324	4246095	0.00101835	0.00126909	6190	5108736	0.00121165	9063	6008895	0.00150826	8119	8085658	0.00100412	0.00124135
VNG_RS04655	5175	1761716	0.00293748	4379	1491755	0.00293547	4135	1507763	0.00274247	0.00287181	27267	8703930	0.00313272	31144	10347910	0.00300969	40454	11494140	0.00351953	0.00322065	15326	8757572	0.00175003	24592	12849093	0.00191391	28455	11802609	0.00241091	10501	4252121	0.00246959	10076	4205396	0.00239597	10113	4246095	0.00238172	0.00222035	12586	5108736	0.00246362	13909	6008895	0.00231474	17238	8085658	0.00213192	0.00230343
VNG_RS04660	81	1761716	4.59779e-05	58	1491755	3.88804e-05	76	1507763	5.04058e-05	4.5088e-05	394	8703930	4.52669e-05	480	10347910	4.63862e-05	440	11494140	3.82804e-05	4.33112e-05	321	8757572	3.6654e-05	394	12849093	3.06636e-05	340	11802609	2.88072e-05	219	4252121	5.15037e-05	199	4205396	4.73202e-05	208	4246095	4.89862e-05	4.06558e-05	235	5108736	4.59996e-05	236	6008895	3.92751e-05	344	8085658	4.25445e-05	4.26064e-05
VNG_RS04665	88	1761716	4.99513e-05	105	1491755	7.03869e-05	73	1507763	4.84161e-05	5.62514e-05	526	8703930	6.04325e-05	639	10347910	6.17516e-05	710	11494140	6.17706e-05	6.13182e-05	585	8757572	6.67993e-05	1429	12849093	0.000111214	649	11802609	5.49878e-05	350	4252121	8.23119e-05	309	4205396	7.3477e-05	235	4246095	5.5345e-05	7.40225e-05	339	5108736	6.63569e-05	467	6008895	7.77181e-05	502	8085658	6.20852e-05	6.87201e-05
VNG_RS04670	250	1761716	0.000141907	199	1491755	0.0001334	174	1507763	0.000115403	0.000130237	1421	8703930	0.00016326	1825	10347910	0.000176364	1785	11494140	0.000155297	0.000164973	866	8757572	9.88859e-05	1308	12849093	0.000101797	951	11802609	8.05754e-05	396	4252121	9.313e-05	412	4205396	9.79694e-05	412	4246095	9.70303e-05	9.4898e-05	590	5108736	0.000115488	620	6008895	0.00010318	874	8085658	0.000108093	0.00010892
VNG_RS04675	318	1761716	0.000180506	311	1491755	0.000208479	296	1507763	0.000196317	0.000195101	1196	8703930	0.000137409	1340	10347910	0.000129495	1679	11494140	0.000146074	0.000137659	1490	8757572	0.000170138	1948	12849093	0.000151606	1749	11802609	0.000148188	656	4252121	0.000154276	718	4205396	0.000170733	665	4246095	0.000156614	0.000158593	864	5108736	0.000169122	978	6008895	0.000162759	1414	8085658	0.000174878	0.000168919
VNG_RS04680	292	1761716	0.000165747	223	1491755	0.000149488	180	1507763	0.000119382	0.000144873	883	8703930	0.000101448	1143	10347910	0.000110457	1139	11494140	9.9094e-05	0.000103666	1076	8757572	0.000122865	1701	12849093	0.000132383	1055	11802609	8.9387e-05	644	4252121	0.000151454	596	4205396	0.000141723	536	4246095	0.000126234	0.000127341	737	5108736	0.000144263	825	6008895	0.000137296	944	8085658	0.00011675	0.00013277
VNG_RS04685	582	1761716	0.00033036	505	1491755	0.000338527	451	1507763	0.000299119	0.000322669	2276	8703930	0.000261491	2660	10347910	0.000257057	3002	11494140	0.000261177	0.000259908	3292	8757572	0.000375903	5771	12849093	0.000449137	3617	11802609	0.000306458	1562	4252121	0.000367346	1648	4205396	0.000391877	1387	4246095	0.000326653	0.000369562	1867	5108736	0.000365452	2593	6008895	0.000431527	2866	8085658	0.000354455	0.000383811
VNG_RS04690	36	1761716	2.04346e-05	41	1491755	2.74844e-05	21	1507763	1.39279e-05	2.06156e-05	126	8703930	1.44762e-05	132	10347910	1.27562e-05	108	11494140	9.39609e-06	1.22095e-05	240	8757572	2.74049e-05	471	12849093	3.66563e-05	232	11802609	1.96567e-05	130	4252121	3.0573e-05	148	4205396	3.51929e-05	112	4246095	2.63772e-05	2.93101e-05	135	5108736	2.64253e-05	182	6008895	3.02884e-05	234	8085658	2.89401e-05	2.85513e-05
VNG_RS04695	217	1761716	0.000123175	212	1491755	0.000142114	197	1507763	0.000130657	0.000131982	703	8703930	8.07681e-05	857	10347910	8.28187e-05	1040	11494140	9.04809e-05	8.46892e-05	1238	8757572	0.000141363	2254	12849093	0.000175421	1590	11802609	0.000134716	756	4252121	0.000177794	777	4205396	0.000184763	595	4246095	0.000140129	0.000159031	902	5108736	0.00017656	1194	6008895	0.000198705	1119	8085658	0.000138393	0.00017122
VNG_RS04700	152	1761716	8.62795e-05	195	1491755	0.000130719	125	1507763	8.29043e-05	9.99674e-05	1174	8703930	0.000134882	1382	10347910	0.000133554	1661	11494140	0.000144508	0.000137648	1291	8757572	0.000147415	3350	12849093	0.000260719	1482	11802609	0.000125565	526	4252121	0.000123703	582	4205396	0.000138394	412	4246095	9.70303e-05	0.000148804	563	5108736	0.000110203	876	6008895	0.000145784	789	8085658	9.75802e-05	0.000117856
VNG_RS04705	1576	1761716	0.000894582	1510	1491755	0.00101223	1211	1507763	0.000803177	0.00090333	4427	8703930	0.000508621	5306	10347910	0.000512761	5701	11494140	0.000495992	0.000505791	8649	8757572	0.000987602	16785	12849093	0.00130632	10996	11802609	0.000931658	3868	4252121	0.000909664	4167	4205396	0.00099087	3336	4246095	0.000785663	0.000985296	4713	5108736	0.000922537	6451	6008895	0.00107358	6795	8085658	0.000840377	0.000945496
VNG_RS04710	435	1761716	0.000246918	401	1491755	0.000268811	504	1507763	0.00033427	0.000283333	2675	8703930	0.000307332	2928	10347910	0.000282956	2354	11494140	0.0002048	0.000265029	3240	8757572	0.000369966	3829	12849093	0.000297998	2663	11802609	0.000225628	1124	4252121	0.000264339	1120	4205396	0.000266325	1385	4246095	0.000326182	0.000291739	1286	5108736	0.000251726	1688	6008895	0.000280917	2858	8085658	0.000353465	0.000295369
VNG_RS04715	47	1761716	2.66785e-05	36	1491755	2.41326e-05	57	1507763	3.78043e-05	2.95385e-05	659	8703930	7.57129e-05	796	10347910	7.69237e-05	924	11494140	8.03888e-05	7.76752e-05	811	8757572	9.26056e-05	1384	12849093	0.000107712	858	11802609	7.26958e-05	124	4252121	2.91619e-05	145	4205396	3.44795e-05	116	4246095	2.73192e-05	6.06623e-05	175	5108736	3.4255e-05	228	6008895	3.79437e-05	305	8085658	3.77211e-05	3.664e-05
VNG_RS04720	20	1761716	1.13526e-05	22	1491755	1.47477e-05	15	1507763	9.94851e-06	1.20163e-05	110	8703930	1.2638e-05	141	10347910	1.36259e-05	152	11494140	1.32241e-05	1.31627e-05	157	8757572	1.79273e-05	209	12849093	1.62657e-05	159	11802609	1.34716e-05	60	4252121	1.41106e-05	81	4205396	1.9261e-05	53	4246095	1.24821e-05	1.55864e-05	73	5108736	1.42892e-05	91	6008895	1.51442e-05	112	8085658	1.38517e-05	1.44284e-05
VNG_RS04735	7	1761716	3.9734e-06	5	1491755	3.35176e-06	3	1507763	1.9897e-06	3.10495e-06	23	8703930	2.64248e-06	25	10347910	2.41595e-06	30	11494140	2.61003e-06	2.55615e-06	24	8757572	2.74049e-06	76	12849093	5.91481e-06	21	11802609	1.77927e-06	15	4252121	3.52765e-06	8	4205396	1.90232e-06	8	4246095	1.88408e-06	2.9581e-06	19	5108736	3.71912e-06	28	6008895	4.65976e-06	23	8085658	2.84454e-06	3.74114e-06
VNG_RS04745	480	1761716	0.000272462	478	1491755	0.000320428	360	1507763	0.000238764	0.000277218	1548	8703930	0.000177851	2069	10347910	0.000199944	2144	11494140	0.00018653	0.000188108	2258	8757572	0.000257834	4235	12849093	0.000329595	1829	11802609	0.000154966	1562	4252121	0.000367346	1546	4205396	0.000367623	1171	4246095	0.000275783	0.000292191	1784	5108736	0.000349206	2148	6008895	0.00035747	2165	8085658	0.000267758	0.000324811
VNG_RS04750	279	1761716	0.000158368	234	1491755	0.000156862	171	1507763	0.000113413	0.000142881	808	8703930	9.28316e-05	967	10347910	9.34488e-05	679	11494140	5.90736e-05	8.17847e-05	659	8757572	7.52492e-05	903	12849093	7.02773e-05	759	11802609	6.43078e-05	450	4252121	0.00010583	478	4205396	0.000113663	379	4246095	8.92585e-05	8.6431e-05	504	5108736	9.86545e-05	593	6008895	9.8687e-05	615	8085658	7.60606e-05	9.11341e-05
VNG_RS04755	1	1761716	5.67628e-07	6	1491755	4.02211e-06	4	1507763	2.65294e-06	2.41422e-06	23	8703930	2.64248e-06	32	10347910	3.09241e-06	35	11494140	3.04503e-06	2.92664e-06	10	8757572	1.14187e-06	17	12849093	1.32305e-06	15	11802609	1.27091e-06	10	4252121	2.35177e-06	11	4205396	2.61569e-06	2	4246095	4.71021e-07	1.52905e-06	4	5108736	7.82973e-07	10	6008895	1.6642e-06	4	8085658	4.94703e-07	9.80625e-07
VNG_RS04760	109	1761716	6.18715e-05	125	1491755	8.37939e-05	124	1507763	8.2241e-05	7.59688e-05	876	8703930	0.000100644	1025	10347910	9.90538e-05	1230	11494140	0.000107011	0.000102236	821	8757572	9.37474e-05	1454	12849093	0.00011316	978	11802609	8.2863e-05	282	4252121	6.63198e-05	311	4205396	7.39526e-05	342	4246095	8.05446e-05	8.50979e-05	341	5108736	6.67484e-05	460	6008895	7.65532e-05	561	8085658	6.93821e-05	7.08946e-05
VNG_RS04770	15	1761716	8.51443e-06	12	1491755	8.04422e-06	10	1507763	6.63234e-06	7.73033e-06	48	8703930	5.51475e-06	47	10347910	4.54198e-06	64	11494140	5.56805e-06	5.20826e-06	75	8757572	8.56402e-06	189	12849093	1.47092e-05	104	11802609	8.81161e-06	54	4252121	1.26995e-05	66	4205396	1.56941e-05	22	4246095	5.18123e-06	1.09433e-05	53	5108736	1.03744e-05	70	6008895	1.16494e-05	51	8085658	6.30746e-06	9.44375e-06
VNG_RS04780	620	1761716	0.00035193	601	1491755	0.000402881	626	1507763	0.000415185	0.000389998	1755	8703930	0.000201633	2031	10347910	0.000196272	2097	11494140	0.000182441	0.000193448	3686	8757572	0.000420893	5825	12849093	0.000453339	4531	11802609	0.000383898	1755	4252121	0.000412735	1915	4205396	0.000455367	1871	4246095	0.00044064	0.000427812	1883	5108736	0.000368584	2660	6008895	0.000442677	3441	8085658	0.000425568	0.000412277
VNG_RS04785	18	1761716	1.02173e-05	17	1491755	1.1396e-05	8	1507763	5.30587e-06	8.97305e-06	95	8703930	1.09146e-05	76	10347910	7.34448e-06	61	11494140	5.30705e-06	7.85538e-06	54	8757572	6.16609e-06	82	12849093	6.38177e-06	38	11802609	3.21963e-06	25	4252121	5.87942e-06	38	4205396	9.03601e-06	24	4246095	5.65225e-06	6.05586e-06	31	5108736	6.06804e-06	41	6008895	6.82322e-06	40	8085658	4.94703e-06	5.9461e-06
VNG_RS04790	1195	1761716	0.000678316	1107	1491755	0.000742079	645	1507763	0.000427786	0.00061606	3790	8703930	0.000435435	4566	10347910	0.000441249	4618	11494140	0.00040177	0.000426151	3278	8757572	0.000374305	6686	12849093	0.000520348	3137	11802609	0.000265789	2785	4252121	0.000654967	2757	4205396	0.000655586	1727	4246095	0.000406727	0.00047962	3430	5108736	0.000671399	4021	6008895	0.000669175	3217	8085658	0.000397865	0.00057948
VNG_RS04795	648	1761716	0.000367823	700	1491755	0.000469246	455	1507763	0.000301772	0.000379614	1544	8703930	0.000177391	1760	10347910	0.000170083	2213	11494140	0.000192533	0.000180002	2963	8757572	0.000338336	6283	12849093	0.000488984	3258	11802609	0.000276041	1967	4252121	0.000462593	2106	4205396	0.000500785	1399	4246095	0.000329479	0.00039937	2254	5108736	0.000441205	2950	6008895	0.000490939	2837	8085658	0.000350868	0.000427671
VNG_RS04800	71	1761716	4.03016e-05	62	1491755	4.15618e-05	64	1507763	4.2447e-05	4.14368e-05	146	8703930	1.6774e-05	221	10347910	2.1357e-05	206	11494140	1.79222e-05	1.86844e-05	465	8757572	5.30969e-05	539	12849093	4.19485e-05	365	11802609	3.09254e-05	174	4252121	4.09208e-05	157	4205396	3.7333e-05	202	4246095	4.75731e-05	4.19663e-05	260	5108736	5.08932e-05	264	6008895	4.39349e-05	338	8085658	4.18024e-05	4.55435e-05
VNG_RS04805	137	1761716	7.77651e-05	92	1491755	6.16723e-05	125	1507763	8.29043e-05	7.41139e-05	478	8703930	5.49177e-05	594	10347910	5.74029e-05	625	11494140	5.43755e-05	5.55654e-05	974	8757572	0.000111218	1358	12849093	0.000105688	1316	11802609	0.000111501	373	4252121	8.77209e-05	294	4205396	6.99102e-05	324	4246095	7.63054e-05	9.3724e-05	424	5108736	8.29951e-05	549	6008895	9.13646e-05	688	8085658	8.50889e-05	8.64829e-05
VNG_RS04810	24	1761716	1.36231e-05	21	1491755	1.40774e-05	23	1507763	1.52544e-05	1.43183e-05	39	8703930	4.48073e-06	42	10347910	4.05879e-06	34	11494140	2.95803e-06	3.83252e-06	138	8757572	1.57578e-05	239	12849093	1.86005e-05	121	11802609	1.0252e-05	76	4252121	1.78734e-05	83	4205396	1.97365e-05	72	4246095	1.69568e-05	1.65295e-05	89	5108736	1.74211e-05	139	6008895	2.31324e-05	116	8085658	1.43464e-05	1.83e-05
VNG_RS04825	525	1761716	0.000298005	400	1491755	0.000268141	415	1507763	0.000275242	0.000280463	1763	8703930	0.000202552	2170	10347910	0.000209704	2666	11494140	0.000231944	0.000214734	2850	8757572	0.000325433	4567	12849093	0.000355434	3871	11802609	0.000327978	1515	4252121	0.000356293	1384	4205396	0.000329101	1410	4246095	0.00033207	0.000337718	1824	5108736	0.000357035	1947	6008895	0.00032402	2650	8085658	0.000327741	0.000336265
VNG_RS04830	114	1761716	6.47096e-05	141	1491755	9.45195e-05	125	1507763	8.29043e-05	8.07112e-05	999	8703930	0.000114776	1115	10347910	0.000107751	1194	11494140	0.000103879	0.000108802	998	8757572	0.000113959	1522	12849093	0.000118452	1421	11802609	0.000120397	423	4252121	9.94798e-05	414	4205396	9.8445e-05	390	4246095	9.18491e-05	0.000107097	469	5108736	9.18035e-05	648	6008895	0.00010784	765	8085658	9.4612e-05	9.80852e-05
VNG_RS04835	50	1761716	2.83814e-05	55	1491755	3.68693e-05	60	1507763	3.97941e-05	3.50149e-05	676	8703930	7.76661e-05	700	10347910	6.76465e-05	836	11494140	7.27327e-05	7.26818e-05	626	8757572	7.1481e-05	1980	12849093	0.000154096	605	11802609	5.12599e-05	129	4252121	3.03378e-05	207	4205396	4.92225e-05	165	4246095	3.88592e-05	6.58761e-05	183	5108736	3.5821e-05	262	6008895	4.3602e-05	352	8085658	4.35339e-05	4.09856e-05
VNG_RS04840	363	1761716	0.000206049	338	1491755	0.000226579	339	1507763	0.000224836	0.000219155	2058	8703930	0.000236445	2242	10347910	0.000216662	2336	11494140	0.000203234	0.00021878	2296	8757572	0.000262173	3730	12849093	0.000290293	2228	11802609	0.000188772	867	4252121	0.000203898	1007	4205396	0.000239454	875	4246095	0.000206072	0.000231777	1081	5108736	0.000211598	1397	6008895	0.000232489	1821	8085658	0.000225214	0.0002231
VNG_RS04845	131	1761716	7.43593e-05	112	1491755	7.50794e-05	89	1507763	5.90278e-05	6.94888e-05	261	8703930	2.99865e-05	329	10347910	3.17939e-05	388	11494140	3.37563e-05	3.18455e-05	418	8757572	4.77301e-05	537	12849093	4.17928e-05	455	11802609	3.85508e-05	248	4252121	5.83238e-05	298	4205396	7.08613e-05	229	4246095	5.39319e-05	5.18651e-05	296	5108736	5.794e-05	380	6008895	6.32396e-05	479	8085658	5.92407e-05	6.01401e-05
VNG_RS04855	1029	1761716	0.00058409	830	1491755	0.000556392	1275	1507763	0.000845624	0.000662035	7174	8703930	0.000824225	10449	10347910	0.00100977	11727	11494140	0.00102026	0.000951418	14341	8757572	0.00163755	15133	12849093	0.00117775	10108	11802609	0.000856421	2978	4252121	0.000700356	2901	4205396	0.000689828	4447	4246095	0.00104732	0.0010182	4145	5108736	0.000811355	4300	6008895	0.000715606	9274	8085658	0.00114697	0.00089131
VNG_RS04865	28	1761716	1.58936e-05	21	1491755	1.40774e-05	15	1507763	9.94851e-06	1.33065e-05	66	8703930	7.58278e-06	84	10347910	8.11758e-06	78	11494140	6.78607e-06	7.49548e-06	151	8757572	1.72422e-05	263	12849093	2.04684e-05	124	11802609	1.05062e-05	79	4252121	1.8579e-05	70	4205396	1.66453e-05	42	4246095	9.89144e-06	1.55554e-05	87	5108736	1.70297e-05	93	6008895	1.54771e-05	109	8085658	1.34807e-05	1.53291e-05
VNG_RS04870	37	1761716	2.10023e-05	44	1491755	2.94955e-05	34	1507763	2.255e-05	2.43492e-05	273	8703930	3.13651e-05	365	10347910	3.52728e-05	415	11494140	3.61054e-05	3.42478e-05	166	8757572	1.8955e-05	346	12849093	2.6928e-05	197	11802609	1.66912e-05	131	4252121	3.08082e-05	105	4205396	2.49679e-05	63	4246095	1.48372e-05	2.21979e-05	128	5108736	2.50551e-05	166	6008895	2.76257e-05	165	8085658	2.04065e-05	2.43624e-05
VNG_RS04875	116	1761716	6.58449e-05	136	1491755	9.11678e-05	117	1507763	7.75984e-05	7.82037e-05	812	8703930	9.32912e-05	930	10347910	8.98732e-05	1116	11494140	9.7093e-05	9.34191e-05	1111	8757572	0.000126862	2225	12849093	0.000173164	1126	11802609	9.54026e-05	336	4252121	7.90194e-05	428	4205396	0.000101774	333	4246095	7.8425e-05	0.000109108	444	5108736	8.691e-05	551	6008895	9.16974e-05	701	8085658	8.66967e-05	8.84347e-05
VNG_RS04880	220	1761716	0.000124878	232	1491755	0.000155522	186	1507763	0.000123362	0.000134587	871	8703930	0.00010007	1164	10347910	0.000112486	993	11494140	8.63918e-05	9.96494e-05	706	8757572	8.0616e-05	1257	12849093	9.78279e-05	766	11802609	6.49009e-05	415	4252121	9.75984e-05	462	4205396	0.000109859	403	4246095	9.49107e-05	9.09521e-05	412	5108736	8.06462e-05	578	6008895	9.61907e-05	665	8085658	8.22444e-05	8.63604e-05
VNG_RS04890	89	1761716	5.05189e-05	106	1491755	7.10572e-05	58	1507763	3.84676e-05	5.33479e-05	478	8703930	5.49177e-05	462	10347910	4.46467e-05	529	11494140	4.60235e-05	4.85293e-05	471	8757572	5.3782e-05	863	12849093	6.71643e-05	551	11802609	4.66846e-05	216	4252121	5.07982e-05	251	4205396	5.96852e-05	186	4246095	4.3805e-05	5.36532e-05	234	5108736	4.58039e-05	424	6008895	7.05621e-05	420	8085658	5.19438e-05	5.61033e-05
VNG_RS04895	102	1761716	5.78981e-05	130	1491755	8.71457e-05	90	1507763	5.96911e-05	6.8245e-05	1279	8703930	0.000146945	1407	10347910	0.000135969	1744	11494140	0.000151729	0.000144881	922	8757572	0.00010528	2542	12849093	0.000197835	933	11802609	7.90503e-05	334	4252121	7.8549e-05	516	4205396	0.0001227	300	4246095	7.06532e-05	0.000109011	404	5108736	7.90802e-05	678	6008895	0.000112833	631	8085658	7.80394e-05	8.99841e-05
VNG_RS04900	1191	1761716	0.000676045	1291	1491755	0.000865424	1075	1507763	0.000712977	0.000751482	12185	8703930	0.00139994	12589	10347910	0.00121657	12629	11494140	0.00109873	0.00123842	6149	8757572	0.000702135	10962	12849093	0.000853134	7736	11802609	0.000655448	2801	4252121	0.00065873	3768	4205396	0.000895992	3050	4246095	0.000718307	0.000747291	3603	5108736	0.000705263	5532	6008895	0.000920635	5750	8085658	0.000711136	0.000779011
VNG_RS04905	698	1761716	0.000396205	536	1491755	0.000359308	476	1507763	0.000315699	0.000357071	2112	8703930	0.000242649	2400	10347910	0.000231931	2291	11494140	0.000199319	0.000224633	2415	8757572	0.000275761	4559	12849093	0.000354811	2665	11802609	0.000225798	1623	4252121	0.000381692	1683	4205396	0.0004002	1209	4246095	0.000284732	0.000320499	2016	5108736	0.000394618	2286	6008895	0.000380436	2564	8085658	0.000317105	0.000364053
VNG_RS04910	121	1761716	6.8683e-05	120	1491755	8.04422e-05	119	1507763	7.89249e-05	7.60167e-05	666	8703930	7.65172e-05	798	10347910	7.7117e-05	903	11494140	7.85618e-05	7.73987e-05	726	8757572	8.28997e-05	1343	12849093	0.000104521	1032	11802609	8.74383e-05	330	4252121	7.76083e-05	386	4205396	9.17868e-05	294	4246095	6.92401e-05	8.55824e-05	406	5108736	7.94717e-05	548	6008895	9.11981e-05	660	8085658	8.1626e-05	8.40986e-05
VNG_RS04915	252	1761716	0.000143042	266	1491755	0.000178313	240	1507763	0.000159176	0.000160177	1628	8703930	0.000187042	1902	10347910	0.000183805	2349	11494140	0.000204365	0.000191737	1653	8757572	0.000188751	3438	12849093	0.000267568	2319	11802609	0.000196482	797	4252121	0.000187436	835	4205396	0.000198554	736	4246095	0.000173336	0.000202021	1013	5108736	0.000198288	1237	6008895	0.000205861	1503	8085658	0.000185885	0.000196678
VNG_RS04920	629	1761716	0.000357038	489	1491755	0.000327802	465	1507763	0.000308404	0.000331081	1499	8703930	0.000172221	1785	10347910	0.000172499	2079	11494140	0.000180875	0.000175198	2558	8757572	0.00029209	4208	12849093	0.000327494	3419	11802609	0.000289682	1578	4252121	0.000371109	1495	4205396	0.000355496	1357	4246095	0.000319588	0.00032591	1730	5108736	0.000338636	2116	6008895	0.000352145	2711	8085658	0.000335285	0.000342022
VNG_RS04925	15	1761716	8.51443e-06	15	1491755	1.00553e-05	13	1507763	8.62204e-06	9.06391e-06	67	8703930	7.69767e-06	63	10347910	6.08819e-06	97	11494140	8.43908e-06	7.40831e-06	161	8757572	1.83841e-05	301	12849093	2.34258e-05	166	11802609	1.40647e-05	53	4252121	1.24644e-05	60	4205396	1.42674e-05	47	4246095	1.1069e-05	1.56126e-05	46	5108736	9.00418e-06	94	6008895	1.56435e-05	101	8085658	1.24913e-05	1.23796e-05
VNG_RS04930	780	1761716	0.00044275	697	1491755	0.000467235	566	1507763	0.000375391	0.000428459	1421	8703930	0.00016326	1789	10347910	0.000172885	1974	11494140	0.00017174	0.000169295	2666	8757572	0.000304422	3933	12849093	0.000306092	2570	11802609	0.000217748	1728	4252121	0.000406385	1920	4205396	0.000456556	1418	4246095	0.000333954	0.000337526	1982	5108736	0.000387963	2494	6008895	0.000415051	2550	8085658	0.000315373	0.000372796
VNG_RS04935	701	1761716	0.000397907	518	1491755	0.000347242	502	1507763	0.000332944	0.000359364	1817	8703930	0.000208756	2175	10347910	0.000210187	2350	11494140	0.000204452	0.000207799	2659	8757572	0.000303623	4203	12849093	0.000327105	3066	11802609	0.000259773	1687	4252121	0.000396743	1693	4205396	0.000402578	1476	4246095	0.000347614	0.000339573	2025	5108736	0.00039638	2309	6008895	0.000384264	2777	8085658	0.000343448	0.000374697
VNG_RS04940	87	1761716	4.93837e-05	97	1491755	6.50241e-05	70	1507763	4.64264e-05	5.36114e-05	132	8703930	1.51656e-05	143	10347910	1.38192e-05	183	11494140	1.59212e-05	1.49686e-05	569	8757572	6.49723e-05	1008	12849093	7.84491e-05	628	11802609	5.32086e-05	269	4252121	6.32625e-05	295	4205396	7.0148e-05	254	4246095	5.98197e-05	6.49767e-05	318	5108736	6.22463e-05	394	6008895	6.55695e-05	450	8085658	5.56541e-05	6.11566e-05
VNG_RS04945	367	1761716	0.00020832	287	1491755	0.000192391	237	1507763	0.000157187	0.000185966	729	8703930	8.37553e-05	1065	10347910	0.000102919	1260	11494140	0.000109621	9.87652e-05	849	8757572	9.69447e-05	1469	12849093	0.000114327	1598	11802609	0.000135394	634	4252121	0.000149102	593	4205396	0.000141009	549	4246095	0.000129295	0.000127679	813	5108736	0.000159139	856	6008895	0.000142455	994	8085658	0.000122934	0.000141509
VNG_RS04950	631	1761716	0.000358174	546	1491755	0.000366012	472	1507763	0.000313047	0.000345744	1831	8703930	0.000210365	2133	10347910	0.000206129	1763	11494140	0.000153383	0.000189959	1991	8757572	0.000227346	2828	12849093	0.000220093	2016	11802609	0.00017081	1505	4252121	0.000353941	1536	4205396	0.000365245	1351	4246095	0.000318175	0.000275935	1888	5108736	0.000369563	1999	6008895	0.000332673	2393	8085658	0.000295956	0.000332731
VNG_RS04955	2280	1761716	0.00129419	1902	1491755	0.00127501	1702	1507763	0.00112882	0.00123268	5367	8703930	0.000616618	6848	10347910	0.000661776	6021	11494140	0.000523832	0.000600742	4361	8757572	0.000497969	6102	12849093	0.000474897	5816	11802609	0.000492772	3697	4252121	0.000869448	3309	4205396	0.000786846	3261	4246095	0.000768	0.000648322	3612	5108736	0.000707024	3824	6008895	0.00063639	4153	8085658	0.000513625	0.000619013
VNG_RS04960	90	1761716	5.10866e-05	97	1491755	6.50241e-05	49	1507763	3.24985e-05	4.95364e-05	353	8703930	4.05564e-05	461	10347910	4.45501e-05	604	11494140	5.25485e-05	4.5885e-05	369	8757572	4.2135e-05	618	12849093	4.80968e-05	592	11802609	5.01584e-05	252	4252121	5.92645e-05	237	4205396	5.63562e-05	164	4246095	3.86237e-05	4.91058e-05	244	5108736	4.77613e-05	347	6008895	5.77477e-05	334	8085658	4.13077e-05	4.89389e-05
VNG_RS04965	167	1761716	9.47939e-05	162	1491755	0.000108597	136	1507763	9.01999e-05	9.78636e-05	540	8703930	6.20409e-05	636	10347910	6.14617e-05	571	11494140	4.96775e-05	5.77267e-05	756	8757572	8.63253e-05	1193	12849093	9.2847e-05	796	11802609	6.74427e-05	426	4252121	0.000100185	406	4205396	9.65426e-05	338	4246095	7.96026e-05	8.71576e-05	490	5108736	9.59141e-05	562	6008895	9.3528e-05	637	8085658	7.87815e-05	8.94079e-05
VNG_RS04970	567	1761716	0.000321845	673	1491755	0.000451146	571	1507763	0.000378707	0.000383899	4649	8703930	0.000534127	4619	10347910	0.00044637	5253	11494140	0.000457015	0.000479171	3697	8757572	0.000422149	7285	12849093	0.000566966	4979	11802609	0.000421856	1656	4252121	0.000389453	2259	4205396	0.000537167	1707	4246095	0.000402016	0.000456601	2103	5108736	0.000411648	3207	6008895	0.000533709	3385	8085658	0.000418642	0.000454666
VNG_RS04975	4	1761716	2.27051e-06	3	1491755	2.01105e-06	5	1507763	3.31617e-06	2.53258e-06	32	8703930	3.6765e-06	35	10347910	3.38233e-06	40	11494140	3.48003e-06	3.51295e-06	27	8757572	3.08305e-06	20	12849093	1.55653e-06	29	11802609	2.45708e-06	11	4252121	2.58694e-06	8	4205396	1.90232e-06	8	4246095	1.88408e-06	2.245e-06	15	5108736	2.93615e-06	21	6008895	3.49482e-06	17	8085658	2.10249e-06	2.84448e-06
VNG_RS04980	214	1761716	0.000121472	172	1491755	0.0001153	169	1507763	0.000112087	0.000116286	1299	8703930	0.000149243	1578	10347910	0.000152495	2233	11494140	0.000194273	0.000165337	1496	8757572	0.000170824	2846	12849093	0.000221494	2407	11802609	0.000203938	553	4252121	0.000130053	651	4205396	0.000154801	532	4246095	0.000125292	0.000167734	643	5108736	0.000125863	887	6008895	0.000147614	1093	8085658	0.000135178	0.000136218
VNG_RS04995	534	1761716	0.000303114	450	1491755	0.000301658	372	1507763	0.000246723	0.000283832	1680	8703930	0.000193016	2065	10347910	0.000199557	2500	11494140	0.000217502	0.000203359	2126	8757572	0.000242761	3528	12849093	0.000274572	2484	11802609	0.000210462	1224	4252121	0.000287856	1326	4205396	0.000315309	1006	4246095	0.000236924	0.000261314	1452	5108736	0.000284219	1710	6008895	0.000284578	1940	8085658	0.000239931	0.000269576
VNG_RS05000	97	1761716	5.506e-05	91	1491755	6.1002e-05	70	1507763	4.64264e-05	5.41628e-05	359	8703930	4.12457e-05	412	10347910	3.98148e-05	439	11494140	3.81934e-05	3.97513e-05	350	8757572	3.99654e-05	965	12849093	7.51026e-05	372	11802609	3.15185e-05	172	4252121	4.04504e-05	216	4205396	5.13626e-05	146	4246095	3.43845e-05	4.5464e-05	222	5108736	4.3455e-05	296	6008895	4.92603e-05	299	8085658	3.69791e-05	4.32314e-05
VNG_RS05005	229	1761716	0.000129987	207	1491755	0.000138763	216	1507763	0.000143259	0.000137336	1018	8703930	0.000116959	1240	10347910	0.000119831	1191	11494140	0.000103618	0.000113469	1156	8757572	0.000132	1929	12849093	0.000150127	1249	11802609	0.000105824	549	4252121	0.000129112	620	4205396	0.00014743	503	4246095	0.000118462	0.000130492	717	5108736	0.000140348	922	6008895	0.000153439	1080	8085658	0.00013357	0.000142452
VNG_RS05010	229	1761716	0.000129987	240	1491755	0.000160884	216	1507763	0.000143259	0.00014471	804	8703930	9.23721e-05	808	10347910	7.80834e-05	758	11494140	6.59466e-05	7.88007e-05	961	8757572	0.000109734	1848	12849093	0.000143823	1103	11802609	9.34539e-05	430	4252121	0.000101126	495	4205396	0.000117706	410	4246095	9.65593e-05	0.0001104	558	5108736	0.000109225	722	6008895	0.000120155	925	8085658	0.0001144	0.000114593
VNG_RS05015	206	1761716	0.000116931	178	1491755	0.000119323	126	1507763	8.35675e-05	0.000106607	501	8703930	5.75602e-05	589	10347910	5.69197e-05	526	11494140	4.57624e-05	5.34141e-05	815	8757572	9.30623e-05	1411	12849093	0.000109813	1150	11802609	9.74361e-05	455	4252121	0.000107005	533	4205396	0.000126742	414	4246095	9.75014e-05	0.00010526	594	5108736	0.000116271	832	6008895	0.000138461	867	8085658	0.000107227	0.000120653
VNG_RS05020	9	1761716	5.10866e-06	8	1491755	5.36281e-06	7	1507763	4.64264e-06	5.03804e-06	65	8703930	7.46789e-06	73	10347910	7.05456e-06	105	11494140	9.13509e-06	7.88585e-06	89	8757572	1.01626e-05	218	12849093	1.69662e-05	89	11802609	7.54071e-06	16	4252121	3.76283e-06	30	4205396	7.13369e-06	15	4246095	3.53266e-06	8.18312e-06	18	5108736	3.52338e-06	36	6008895	5.99112e-06	36	8085658	4.45233e-06	4.65561e-06
VNG_RS05025	241	1761716	0.000136798	272	1491755	0.000182336	197	1507763	0.000130657	0.00014993	839	8703930	9.63932e-05	1045	10347910	0.000100987	1052	11494140	9.15249e-05	9.63016e-05	1525	8757572	0.000174135	3252	12849093	0.000253092	1804	11802609	0.000152848	616	4252121	0.000144869	774	4205396	0.000184049	604	4246095	0.000142248	0.000175207	755	5108736	0.000147786	1064	6008895	0.000177071	1146	8085658	0.000141732	0.00015553
VNG_RS05030	388	1761716	0.00022024	338	1491755	0.000226579	277	1507763	0.000183716	0.000210178	1116	8703930	0.000128218	1214	10347910	0.000117318	1257	11494140	0.00010936	0.000118299	1263	8757572	0.000144218	2092	12849093	0.000162813	1414	11802609	0.000119804	844	4252121	0.000198489	825	4205396	0.000196177	674	4246095	0.000158734	0.000163372	978	5108736	0.000191437	1127	6008895	0.000187555	1325	8085658	0.00016387	0.000180954
VNG_RS05035	142	1761716	8.06032e-05	106	1491755	7.10572e-05	131	1507763	8.68837e-05	7.95147e-05	596	8703930	6.84748e-05	689	10347910	6.65835e-05	751	11494140	6.53376e-05	6.67987e-05	732	8757572	8.35848e-05	1232	12849093	9.58823e-05	840	11802609	7.11707e-05	379	4252121	8.9132e-05	394	4205396	9.36892e-05	262	4246095	6.17038e-05	8.25271e-05	449	5108736	8.78887e-05	565	6008895	9.40273e-05	565	8085658	6.98768e-05	8.39309e-05
VNG_RS05040	1113	1761716	0.00063177	1021	1491755	0.000684429	1228	1507763	0.000814452	0.000710217	3600	8703930	0.000413606	4655	10347910	0.000449849	4383	11494140	0.000381325	0.000414927	4253	8757572	0.000485637	5201	12849093	0.000404776	3345	11802609	0.000283412	2549	4252121	0.000599466	2588	4205396	0.0006154	2652	4246095	0.000624574	0.000502211	2732	5108736	0.00053477	3417	6008895	0.000568657	4293	8085658	0.00053094	0.000544789
VNG_RS05045	800	1761716	0.000454103	723	1491755	0.000484664	501	1507763	0.00033228	0.000423682	2618	8703930	0.000300784	3003	10347910	0.000290204	2848	11494140	0.000247778	0.000279589	4078	8757572	0.000465654	8153	12849093	0.000634519	4251	11802609	0.000360175	2221	4252121	0.000522328	2390	4205396	0.000568317	1618	4246095	0.000381056	0.000488675	2741	5108736	0.000536532	3545	6008895	0.000589959	3260	8085658	0.000403183	0.000509891
VNG_RS05050	6593	1761716	0.00374237	5527	1491755	0.00370503	4850	1507763	0.00321669	0.0035547	18932	8703930	0.00217511	22142	10347910	0.00213976	21477	11494140	0.00186852	0.00206113	22426	8757572	0.00256076	33521	12849093	0.00260882	25480	11802609	0.00215884	15985	4252121	0.0037593	15621	4205396	0.00371451	14962	4246095	0.00352371	0.00305432	19934	5108736	0.00390194	22465	6008895	0.00373862	28056	8085658	0.00346985	0.00370347
VNG_RS05055	10	1761716	5.67628e-06	12	1491755	8.04422e-06	7	1507763	4.64264e-06	6.12105e-06	16	8703930	1.83825e-06	19	10347910	1.83612e-06	11	11494140	9.57009e-07	1.54379e-06	22	8757572	2.51211e-06	83	12849093	6.4596e-06	21	11802609	1.77927e-06	33	4252121	7.76083e-06	31	4205396	7.37148e-06	4	4246095	9.42042e-07	4.47089e-06	17	5108736	3.32763e-06	29	6008895	4.82618e-06	15	8085658	1.85514e-06	3.33632e-06
VNG_RS05065	965	1761716	0.000547761	859	1491755	0.000575832	946	1507763	0.00062742	0.000583671	5537	8703930	0.000636149	6078	10347910	0.000587365	4411	11494140	0.000383761	0.000535758	5163	8757572	0.000589547	7052	12849093	0.000548833	5776	11802609	0.000489383	2229	4252121	0.000524209	2361	4205396	0.000561422	2562	4246095	0.000603378	0.000552795	2933	5108736	0.000574115	3441	6008895	0.000572651	4900	8085658	0.000606011	0.000584259
VNG_RS05070	132	1761716	7.49269e-05	106	1491755	7.10572e-05	93	1507763	6.16808e-05	6.92217e-05	1158	8703930	0.000133043	1372	10347910	0.000132587	1430	11494140	0.000124411	0.000130014	916	8757572	0.000104595	1864	12849093	0.000145069	957	11802609	8.10838e-05	247	4252121	5.80887e-05	262	4205396	6.23009e-05	284	4246095	6.6885e-05	8.6337e-05	332	5108736	6.49867e-05	443	6008895	7.3724e-05	522	8085658	6.45588e-05	6.77565e-05
VNG_RS05075	49	1761716	2.78138e-05	46	1491755	3.08362e-05	36	1507763	2.38764e-05	2.75088e-05	357	8703930	4.1016e-05	406	10347910	3.9235e-05	548	11494140	4.76765e-05	4.26425e-05	308	8757572	3.51696e-05	646	12849093	5.02759e-05	313	11802609	2.65196e-05	145	4252121	3.41006e-05	130	4205396	3.09127e-05	112	4246095	2.63772e-05	3.38926e-05	146	5108736	2.85785e-05	248	6008895	4.12721e-05	251	8085658	3.10426e-05	3.36311e-05
VNG_RS05080	301	1761716	0.000170856	269	1491755	0.000180325	222	1507763	0.000147238	0.00016614	683	8703930	7.84703e-05	811	10347910	7.83733e-05	993	11494140	8.63918e-05	8.10785e-05	872	8757572	9.9571e-05	1809	12849093	0.000140788	1251	11802609	0.000105994	595	4252121	0.00013993	646	4205396	0.000153612	414	4246095	9.75014e-05	0.000122899	753	5108736	0.000147395	937	6008895	0.000155935	824	8085658	0.000101909	0.00013508
VNG_RS05085	92	1761716	5.22218e-05	70	1491755	4.69246e-05	59	1507763	3.91308e-05	4.60924e-05	353	8703930	4.05564e-05	434	10347910	4.19408e-05	667	11494140	5.80296e-05	4.68423e-05	756	8757572	8.63253e-05	1509	12849093	0.00011744	995	11802609	8.43034e-05	390	4252121	9.17189e-05	348	4205396	8.27508e-05	321	4246095	7.55989e-05	8.96896e-05	441	5108736	8.63227e-05	516	6008895	8.58727e-05	570	8085658	7.04952e-05	8.08969e-05
VNG_RS05090	101	1761716	5.73305e-05	84	1491755	5.63095e-05	45	1507763	2.98455e-05	4.78285e-05	341	8703930	3.91777e-05	391	10347910	3.77854e-05	588	11494140	5.11565e-05	4.27065e-05	500	8757572	5.70935e-05	1330	12849093	0.000103509	600	11802609	5.08362e-05	227	4252121	5.33851e-05	267	4205396	6.34899e-05	178	4246095	4.19209e-05	6.17058e-05	307	5108736	6.00931e-05	381	6008895	6.3406e-05	373	8085658	4.61311e-05	5.65434e-05
VNG_RS05100	3974	1761716	0.00225576	3366	1491755	0.0022564	3209	1507763	0.00212832	0.00221349	16063	8703930	0.00184549	18332	10347910	0.00177157	17680	11494140	0.00153818	0.00171841	18997	8757572	0.00216921	30673	12849093	0.00238717	23872	11802609	0.0020226	9797	4252121	0.00230403	9800	4205396	0.00233034	8661	4246095	0.00203976	0.00220885	11727	5108736	0.00229548	13820	6008895	0.00229992	17150	8085658	0.00212104	0.00223881
VNG_RS05105	1301	1761716	0.000738485	1098	1491755	0.000736046	1040	1507763	0.000689764	0.000721431	6767	8703930	0.000777465	7860	10347910	0.000759574	6953	11494140	0.000604917	0.000713985	5939	8757572	0.000678156	9188	12849093	0.00071507	6794	11802609	0.000575635	2799	4252121	0.00065826	2904	4205396	0.000690541	2593	4246095	0.000610679	0.000654724	3314	5108736	0.000648693	4300	6008895	0.000715606	5148	8085658	0.000636683	0.000666994
VNG_RS05110	405	1761716	0.000229889	312	1491755	0.00020915	335	1507763	0.000222183	0.000220408	3226	8703930	0.000370637	3339	10347910	0.000322674	2926	11494140	0.000254564	0.000315959	1854	8757572	0.000211703	2509	12849093	0.000195267	2133	11802609	0.000180723	720	4252121	0.000169327	720	4205396	0.000171209	677	4246095	0.000159441	0.000181278	937	5108736	0.000183411	1164	6008895	0.000193713	1451	8085658	0.000179454	0.000185526
VNG_RS05120	93	1761716	5.27894e-05	73	1491755	4.89356e-05	63	1507763	4.17838e-05	4.78363e-05	258	8703930	2.96418e-05	292	10347910	2.82183e-05	361	11494140	3.14073e-05	2.97558e-05	441	8757572	5.03564e-05	756	12849093	5.88368e-05	439	11802609	3.71952e-05	227	4252121	5.33851e-05	253	4205396	6.01608e-05	211	4246095	4.96927e-05	5.16045e-05	298	5108736	5.83315e-05	406	6008895	6.75665e-05	441	8085658	5.4541e-05	6.01463e-05
VNG_RS05125	986	1761716	0.000559682	827	1491755	0.000554381	786	1507763	0.000521302	0.000545121	3575	8703930	0.000410734	4492	10347910	0.000434097	6825	11494140	0.000593781	0.000479537	5057	8757572	0.000577443	8497	12849093	0.000661292	9180	11802609	0.000777794	2838	4252121	0.000667432	2738	4205396	0.000651068	2641	4246095	0.000621983	0.000659502	3350	5108736	0.00065574	3796	6008895	0.00063173	4928	8085658	0.000609474	0.000632315
VNG_RS05130	14	1761716	7.9468e-06	15	1491755	1.00553e-05	11	1507763	7.29558e-06	8.43255e-06	39	8703930	4.48073e-06	53	10347910	5.12181e-06	68	11494140	5.91606e-06	5.17287e-06	66	8757572	7.53634e-06	83	12849093	6.4596e-06	67	11802609	5.67671e-06	38	4252121	8.93672e-06	16	4205396	3.80464e-06	17	4246095	4.00368e-06	6.06961e-06	22	5108736	4.30635e-06	35	6008895	5.8247e-06	37	8085658	4.576e-06	4.90235e-06
VNG_RS05135	66	1761716	3.74635e-05	71	1491755	4.75949e-05	39	1507763	2.58661e-05	3.69749e-05	417	8703930	4.79094e-05	435	10347910	4.20375e-05	465	11494140	4.04554e-05	4.34674e-05	221	8757572	2.52353e-05	447	12849093	3.47884e-05	287	11802609	2.43167e-05	134	4252121	3.15137e-05	134	4205396	3.18638e-05	103	4246095	2.42576e-05	2.86626e-05	160	5108736	3.13189e-05	170	6008895	2.82914e-05	173	8085658	2.13959e-05	2.70021e-05
VNG_RS05140	53	1761716	3.00843e-05	45	1491755	3.01658e-05	30	1507763	1.9897e-05	2.67157e-05	524	8703930	6.02027e-05	544	10347910	5.2571e-05	808	11494140	7.02967e-05	6.10235e-05	372	8757572	4.24775e-05	985	12849093	7.66591e-05	579	11802609	4.9057e-05	159	4252121	3.73931e-05	160	4205396	3.80464e-05	81	4246095	1.90764e-05	4.37849e-05	200	5108736	3.91486e-05	196	6008895	3.26183e-05	194	8085658	2.39931e-05	3.192e-05
VNG_RS05145	175	1761716	9.9335e-05	160	1491755	0.000107256	91	1507763	6.03543e-05	8.89818e-05	623	8703930	7.15769e-05	701	10347910	6.77431e-05	733	11494140	6.37716e-05	6.76972e-05	713	8757572	8.14153e-05	2319	12849093	0.00018048	1028	11802609	8.70994e-05	585	4252121	0.000137578	557	4205396	0.000132449	284	4246095	6.6885e-05	0.000114318	661	5108736	0.000129386	776	6008895	0.000129142	494	8085658	6.10958e-05	0.000106541
VNG_RS05150	199	1761716	0.000112958	176	1491755	0.000117982	176	1507763	0.000116729	0.00011589	1702	8703930	0.000195544	2110	10347910	0.000203906	2365	11494140	0.000205757	0.000201736	1764	8757572	0.000201426	3086	12849093	0.000240173	1955	11802609	0.000165641	457	4252121	0.000107476	541	4205396	0.000128644	473	4246095	0.000111396	0.000159126	611	5108736	0.000119599	805	6008895	0.000133968	1093	8085658	0.000135178	0.000129582
VNG_RS05155	1024	1761716	0.000581251	942	1491755	0.000631471	764	1507763	0.000506711	0.000573144	4837	8703930	0.000555726	5477	10347910	0.000529286	7050	11494140	0.000613356	0.000566123	4818	8757572	0.000550152	9369	12849093	0.000729157	5263	11802609	0.000445918	3018	4252121	0.000709763	3173	4205396	0.000754507	2659	4246095	0.000626222	0.000635953	3838	5108736	0.000751262	4574	6008895	0.000761205	4800	8085658	0.000593644	0.000702037
VNG_RS05160	771	1761716	0.000437641	719	1491755	0.000481983	622	1507763	0.000412532	0.000444052	5268	8703930	0.000605244	6361	10347910	0.000614714	8465	11494140	0.000736462	0.00065214	5159	8757572	0.00058909	11018	12849093	0.000857492	5994	11802609	0.000507854	2467	4252121	0.000580181	2561	4205396	0.00060898	1935	4246095	0.000455713	0.000599885	3064	5108736	0.000599757	3801	6008895	0.000632562	4093	8085658	0.000506205	0.000579508
VNG_RS05165	244	1761716	0.000138501	200	1491755	0.00013407	172	1507763	0.000114076	0.000128883	876	8703930	0.000100644	1109	10347910	0.000107171	1361	11494140	0.000118408	0.000108741	1296	8757572	0.000147986	2282	12849093	0.0001776	1352	11802609	0.000114551	696	4252121	0.000163683	671	4205396	0.000159557	619	4246095	0.000145781	0.000151526	841	5108736	0.00016462	926	6008895	0.000154105	1119	8085658	0.000138393	0.000152373
VNG_RS05170	203	1761716	0.000115229	177	1491755	0.000118652	124	1507763	8.2241e-05	0.000105374	302	8703930	3.4697e-05	399	10347910	3.85585e-05	226	11494140	1.96622e-05	3.09726e-05	334	8757572	3.81384e-05	460	12849093	3.58002e-05	345	11802609	2.92308e-05	281	4252121	6.60847e-05	262	4205396	6.23009e-05	173	4246095	4.07433e-05	4.53831e-05	327	5108736	6.4008e-05	355	6008895	5.90791e-05	321	8085658	3.96999e-05	5.42623e-05
VNG_RS05180	209	1761716	0.000118634	166	1491755	0.000111278	203	1507763	0.000134637	0.000121516	950	8703930	0.000109146	1384	10347910	0.000133747	1943	11494140	0.000169043	0.000137312	1250	8757572	0.000142734	1313	12849093	0.000102186	1816	11802609	0.000153864	545	4252121	0.000128171	521	4205396	0.000123888	616	4246095	0.000145074	0.000132653	650	5108736	0.000127233	741	6008895	0.000123317	1092	8085658	0.000135054	0.000128535
VNG_RS05185	164	1761716	9.30911e-05	165	1491755	0.000110608	161	1507763	0.000106781	0.000103493	1244	8703930	0.000142924	1666	10347910	0.000160999	2031	11494140	0.000176699	0.000160207	1374	8757572	0.000156893	2189	12849093	0.000170362	1730	11802609	0.000146578	582	4252121	0.000136873	590	4205396	0.000140296	573	4246095	0.000134948	0.000147658	696	5108736	0.000136237	855	6008895	0.000142289	980	8085658	0.000121202	0.000133243
VNG_RS05190	165	1761716	9.36587e-05	118	1491755	7.91015e-05	120	1507763	7.95881e-05	8.41161e-05	398	8703930	4.57265e-05	467	10347910	4.51299e-05	466	11494140	4.05424e-05	4.37996e-05	1200	8757572	0.000137024	1737	12849093	0.000135185	1390	11802609	0.000117771	519	4252121	0.000122057	555	4205396	0.000131973	462	4246095	0.000108806	0.000125469	621	5108736	0.000121556	721	6008895	0.000119989	899	8085658	0.000111185	0.000117577
[truncated: 1,690 more rows]
[truncated: 13 more columns]

## Sheet: Hbt_avg
Gene	Control	RZ	NEB-HVO	NEB-120	rP-PA
[truncated: 2,620 more rows]

## Sheet: Hvo_data
Gene	L17	L17_total	L17_normalised	L18	L18_total	L18_normalised	L19	L19_total	L19_normalised	L20	L20_total	L20_normalised	NEB_average	Hvo_pan1	Hvopan1_total	Hvopan1_normalised	Hvo_pan2	Hvopan2_total	Hvopan2_normalised	Hvo_pan3	Hvopan3_total	Hvopan3_normalised	Panarchaea_avg	Hvo_pool1	Hvopool1_total	Hvopool1_normalised	Hvo_pool2	Hvopool2_total	Hvopool2_normalised	Hvo_pool3	Hvopool3_total	Hvopool3_normalised	Ribopool_avg	pyrEFe1	pyrEFe1_total	pyrEFe1_normalised	pyrEFe2	pyrEFe2_total	pyrEFe2_normalised	pyrEFe3	pyrEFe3_total	pyrEFe3_normalised	Oldribozero_avg
[truncated: 3,905 more rows]

[truncated: 2 more sheets: Hvo_avg, Results]
