# Supplementary material for: Comparative Analysis of rRNA Removal Methods for RNA-Seq Differential Expression in Halophilic Archaea
Source: Biomolecules. 2022 May 10;12(5):682. doi: 10.3390/biom12050682 (PMC9138242; doi:10.3390/biom12050682)
Supplement: Supplementary file 1 [file biomolecules-12-00682-s001.zip › biomolecules-1705790-supplementary/TableS5-halophile-custom-probes.xlsx]

## Sheet: Legend
Table S5. Custom rRNA depletion probes designed for halophilic archaeal species.
Tab	Meaning
NCBI-accession-information	Accession numbers used to design probes for each species.
HAH-probes	Custom rRNA depletion probes for Haloarcula hispanica
HFX-probes	Custom rRNA depletion probes for Haloferax mediterranei
HBT-probes	Custom rRNA depletion probes for Halobacterium salinarum
Note: probe sequences for Haloferax volcanii (HVO) are provided in Table S3.

## Sheet: NCBI-accession-information
gene_id	gene_symbol	description	scientific_name	tax_id	genomic_range	orientation	location	gene_type
40157176	E6P09_RS12125	16S ribosomal RNA	Haloferax mediterranei ATCC 33500	523841	NZ_CP039139.1:2380770-2382242	+	chr	rRNA
40157178	E6P09_RS12135	23S ribosomal RNA	Haloferax mediterranei ATCC 33500	523841	NZ_CP039139.1:2382628-2385541	+	chr	rRNA
11049111	HAH_RS01110	16S ribosomal RNA	Haloarcula hispanica ATCC 33960	634497	NC_015948.1:213164-214635	+	chr I	rRNA
11049113	HAH_RS01120	23S ribosomal RNA	Haloarcula hispanica ATCC 33960	634497	NC_015948.1:215014-217944	+	chr I	rRNA
11050709	HAH_RS08905	23S ribosomal RNA	Haloarcula hispanica ATCC 33960	634497	NC_015948.1:1776153-1779083	-	chr I	rRNA
11050710	HAH_RS08910	16S ribosomal RNA	Haloarcula hispanica ATCC 33960	634497	NC_015948.1:1779453-1780924	-	chr I	rRNA
11051991	HAH_RS15165	16S ribosomal RNA	Haloarcula hispanica ATCC 33960	634497	NC_015943.1:8832-10303	+	chr II	rRNA
11051992	HAH_RS15170	23S ribosomal RNA	Haloarcula hispanica ATCC 33960	634497	NC_015943.1:10673-13603	+	chr II	rRNA
1448870	VNG_RS09790	16S ribosomal RNA	Halobacterium salinarum NRC-1	64091	NC_002607.1:1875505-1876977	+	chr	rRNA
1448872	VNG_RS09800	23S ribosomal RNA	Halobacterium salinarum NRC-1	64091	NC_002607.1:1877501-1880414	+	chr	rRNA

## Sheet: HAH-probes
Depletion design for Haloarcula hispanica:
NC_015948.1:215014-2:27-87 CTCCCCATGGCTTATCGCAGCTTGGCACGTCCTTCATCAGCGCCTGAGCCGAGCAATCCA
NC_015948.1:215014-2:59-99 GCCTCCGTGCGGCTCCCCATGGCTTATCGCAGCTTGGCAC
NC_015948.1:215014-2:104-144 AAGCAATTGTTAGAGAGATTCTCATTCGGAAATCCATGGT
NC_015948.1:215014-2:135-185 GATACTGAGATGTTTCAGTTCTCGGGGTTCCTCATTGCGCGAAGCAATTG
NC_015948.1:215014-2:174-224 GGTTACTAACGACATCACGTTGCGTTTTCTTTTCCTCCCGATACTGAGAT
NC_015948.1:215014-2:206-250 GTTTGGGCTGTATCGCGTTCACTCGCGGTTACTAACGACATCAC
NC_015948.1:215014-2:237-294 TGATGAGAGGTAGCCCGGACACCACATTGCCCGTGAGGGCTTCGGTTTGGGCTGTAT
NC_015948.1:215014-2:271-330 CGCTCTATTCCAAGAGACTTCGTGAAGACGGTCGGCTGATGAGAGGTAGCCCGGACACC
NC_015948.1:215014-2:302-342 CACCCTGTATCACGCTCTATTCCAAGAGACTTCGTGAAGA
NC_015948.1:215014-2:339-379 CTACCGCACAGCGTACTGGTCTTCAGTACGGGGTTGTCAC
NC_015948.1:215014-2:376-436 TTCGCAGTCGATGCCTGCGTTATTCGCGAGGGATATCCAACCCCCGCTACTCTGGCACTA
NC_015948.1:215014-2:412-469 TTGTTCACTATCGGTCTCAGGTTGTGTTTAGCCTTCGCAGTCGATGCCTGCGTTATT
NC_015948.1:215014-2:449-496 GTACTTTGCAGCGTTCGTTCACACTACTTGTTCACTATCGGTCTCAG
NC_015948.1:215014-2:489-539 ATCGCCAACTGATTTCATGCTCTATTTCGCCTCCCTTCTGAGGGTACTTT
NC_015948.1:215014-2:532-592 GGACGCTCGCGCGTCGGTCATTCGTTACAGGACCTTGTATGCCCTGTCGCTCGATCGCCA
NC_015948.1:215014-2:564-604 GTAAGTCTTACTGGACGCTCGCGCGTCGGTCATTCGTTAC
NC_015948.1:215014-2:594-636 TTTCAAAACGTACGACAGAACATCGGCTTCCTGTAAGTCTTA
NC_015948.1:215014-2:627-673 GTTAGACTTGCCATACAGACACACTCCCTGGCTCGTTTTTCAAAAC
NC_015948.1:215014-2:658-708 CATGTCGGTTTCCCTGTGCCTCCCCGGATGCTCCGGTTAGACTTGCCATA
NC_015948.1:215014-2:689-745 CCTTGAAGACGGCGGCCCTCGGGCAAAGCCCTGCGGCCATGTCGGTTTCCCTGTGC
NC_015948.1:215014-2:721-761 CCACATGGCTCCCCGCCCTTGAAGACGGCGGCCCTCGGGC
NC_015948.1:215014-2:760-804 CTTCATCTTGTCCATGCGTAGATCGTCCGGATTCGGGTCGTGTC
NC_015948.1:215014-2:793-852 TATTGTAGGACACCAACTCTAACAGACTTCCACGTGCCTTTCGGCACGCTTCATCTTGT
NC_015948.1:215014-2:825-875 CCTACACATAGATCACGAGAGGGTATTGTAGGACACCAACTCTAACAGAC
NC_015948.1:215014-2:862-920 TTTCGATTGGAACCAGCTGTTGCCGGACTCGATGGGCCTTTCACCCCTACACATAGAT
NC_015948.1:215014-2:898-939 GAGGTCATGCTTCGACATGTTTCGATTGGAACCAGCTGTTG
NC_015948.1:215014-2:946-987 GAGGCGGACACACCAATCGGTCGCTCTACCCCACAGACTAC
NC_015948.1:215014-2:984-1025 GTAGGTTTGGAGTTTGACAGGTGTGCCGACTCCTCTCGGAG
NC_015948.1:215014-2:1015-1055 GCACCGGAATCCCCGCGTCAAACAGCGTCTGTAGGTTTGG
NC_015948.1:215014-2:1060-1108 GACCTTAACCTATCTCTGGGTTGTTCCCCTCCTGGTACACAGGCTTAC
NC_015948.1:215014-2:1094-1144 CCACCTTCAGAGGATTACACTTAATCCACACTTGGGGACCTTAACCTATC
NC_015948.1:215014-2:1125-1165 CCGGCTGTCTAGGGCTCGAGACCACCTTCAGAGGATTACA
NC_015948.1:215014-2:1165-1214 GTAAGCTGTTACGCTTTTCTTAGAGGGTAGCTGCTTCTAAGCTCACCTC
NC_015948.1:215014-2:1204-1258 TGGATTTGAGTCCCGATCATTTTGGGCGCCTCAAACCTCGGCCGGTAAGCTGTT
NC_015948.1:215014-2:1245-1295 GATTACCAGTATGAGTGGTACGGACAGGTCTCGGTGGTGGATTTGAGTCC
NC_015948.1:215014-2:1277-1337 CTCTCGCCCCCGCTTCCATCCAATTAGAGCGCCAATCTACTCGATTACCAGTATGAGTGG
NC_015948.1:215014-2:1309-1365 ATTTTCGTCACTAATCGGTCCACAGGAGCTCTCGCCCCCGCTTCCATCCAATTAGA
NC_015948.1:215014-2:1343-1383 GCTGCTACTATGGCCAGGATTTTCGTCACTAATCGGTCCA
NC_015948.1:215014-2:1374-1430 TGAGGAACCCTTATCCATTAGGCCGTCGGGGTTCTCACCCGACTATCGCTGCTACT
NC_015948.1:215014-2:1409-1469 TGACTTAGGACCGGCTAACCCTCAGCTGATCAGCAGTGCTGAGGAACCCTTATCCATTAG
NC_015948.1:215014-2:1441-1483 GTCGAGTTGCGGTATGACTTAGGACCGGCTAACCCTCAGCTG
NC_015948.1:215014-2:1473-1529 CTGCATAGTGGCACGGGAATATTAACCCGTTTCCCATTTCGTCATAGTCGAGTTGC
NC_015948.1:215014-2:1504-1544 GGGCGTCAACTTTCACTGCATAGTGGCACGGGAATATTAA
NC_015948.1:215014-2:1543-1583 ACGGTTCGACCGGGCGAAAACCCGGCGTGATCGACCCCAG
NC_015948.1:215014-2:1583-1623 GTTCGTCCGCTTCGTACCATTACGGTTTCCACGGAGTTGG
NC_015948.1:215014-2:1613-1653 CCAGGTTGAATCACGTTTCCCTATACCGCCGTTCGTCCGC
NC_015948.1:215014-2:1655-1695 TCGGTTCTCGGTACGGACACTATGCTCGTCTTTTCATGGG
NC_015948.1:215014-2:1693-1748 TAACGTTGGTTGCTCCCGACAGGCCTTGGCTTTCGCCGCCATGGACACCTGTGTC
NC_015948.1:215014-2:1728-1768 GACTAACTTGCCGAATTCCCTAACGTTGGTTGCTCCCGAC
NC_015948.1:215014-2:1759-1799 GGAGCAGGCATCCCTTCTTCCGAAGGTACGGGACTAACTT
NC_015948.1:215014-2:1803-1863 TGCGGTCACCTATGTTGTTACTAGACAGTCCGAGCTTCCGAGTCACTGCGACCTGCTCCG
NC_015948.1:215014-2:1835-1875 TCCTTGCGGATTTGCGGTCACCTATGTTGTTACTAGACAG
NC_015948.1:215014-2:1865-1905 GCACTGGGCAGGATTCAGTGACCGTACGAGTCCTTGCGGA
NC_015948.1:215014-2:1907-1949 GTTGACAGGTCCTTCGTCCTCTTGTACGAGGTGTTCAGATAC
NC_015948.1:215014-2:1938-1988 GTACTACGCTACCTTAAGAGGGTCATAGTTACCCCCGCCGTTGACAGGTC
NC_015948.1:215014-2:1971-2025 TTAATCCATTCATGCAAGCCGCTACTGATGCGGCAAGGTACTACGCTACCTTAA
NC_015948.1:215014-2:2010-2050 CAACGTTGGGACAGTGAAGCTCTGGTTAATCCATTCATGC
NC_015948.1:215014-2:2056-2096 CTGGGTGTCTCCAGACTCCGCACTGGAATGTACAGTTCAC
NC_015948.1:215014-2:2088-2146 ACGTCTCAGCGACAGCCTGCAGTAAAGCTCCATAGGGTCTTCGCTTCCCCCTGGGTGT
NC_015948.1:215014-2:2125-2185 CTGTGTAACGTCTCCTACCTATGCTGCACATCGGCGACCACGTCTCAGCGACAGCCTGCA
NC_015948.1:215014-2:2157-2197 TAGCGCGGGTACCTGTGTAACGTCTCCTACCTATGCTGCA
NC_015948.1:215014-2:2191-2231 CGGGTAGTATTTCACTGTTGACTCGGTGGCCCGCTAGCGC
NC_015948.1:215014-2:2233-2273 CTATCGGTGTCCTCCTCCCGGAGTGAGAGTCGCAGTCACC
NC_015948.1:215014-2:2263-2318 CTCGATATCTTTTCGAGCGCGTACCGCCCCAGTCAAACTGCCCGGCTATCGGTGT
NC_015948.1:215014-2:2301-2341 GGCTGAGATAGCCATAGGGCGCGCTCGATATCTTTTCGAG
NC_015948.1:215014-2:2345-2396 AAGAACACTGTCAAGCTATCTTTTGCTCTTGCACTCTTCGCCGGGTCTCTG
NC_015948.1:215014-2:2377-2428 ACCACGCTTTCGCGTCAGCGTTCCTCGTTGGGAAGAACACTGTCAAGCTAT
NC_015948.1:215014-2:2408-2448 CAGGCTAATTGGTTCGCTAGACCACGCTTTCGCGTCAGCG
NC_015948.1:215014-2:2448-2498 ACTCTGTTATCCCTAGGGTAGCTTTTCTGTCATCAATTGCCCGCATCAAG
NC_015948.1:215014-2:2487-2530 CACTCGGTCGATATGTGCTCTTGCGAGTGACGACTCTGTTATC
NC_015948.1:215014-2:2524-2564 CAGGATGGAGGGAACCGACATCGAGGTAGCAAGCCACTCG
NC_015948.1:215014-2:2563-2613 ACCTCCTTTAATAGGCGAACAACCTCACCCTTGCCCGCTTCTGCACGGGC
NC_015948.1:215014-2:2594-2634 ACGGTCTAAACCCAGCTCACGACCTCCTTTAATAGGCGAA
NC_015948.1:215014-2:2626-2686 TCTTGTCAGACACCATAACACACCCAGTAGATAGCAGCCGACCTGTCTCACGACGGTCTA
NC_015948.1:215014-2:2658-2698 CTATACGGTCGTTCTTGTCAGACACCATAACACACCCAGT
NC_015948.1:215014-2:2701-2741 ACAACCGGTACACCAGTGGCCACCAACCGTAGTTCCTCTC
NC_015948.1:215014-2:2735-2786 GCTCTTACCCCGTGCGGCGTGGCTACCCGGCACGTGCTCTCTCGAACAACC
NC_015948.1:215014-2:2766-2822 TCTTTTCCAAGTGGGTTTCGAGCTTAGATGCGTTCAGCTCTTACCCCGTGCGGCGT
NC_015948.1:215014-2:2799-2853 CGCGTCTTGTACGCGGGACCTCGGCGGTGTCTCTTTTCCAAGTGGGTTTCGAGC
NC_015948.1:215014-2:2830-2879 GACGCGCACACCCCAAGTCTATCGACCGCGTCTTGTACGCGGGACCTCG
NC_015948.1:215014-2:2860-2900 GGCTTAACGTCTCGTTACCTCGACGCGCACACCCCAAGTC
NC_015943.1:10673-1360:3-44 CTGAGCCGAGCAATCCACCAGCTGGCATAGTAGCCAACGTC
NC_015943.1:10673-1360:48-94 CGTGCGGCTCCCCACAGCTTATCGCAGCTTGGCACGTCCTTCATCA
NC_015943.1:10673-1360:89-129 AGATTCTCATTCGGAAATCTGTGGTTCTTCGCCTCCGTGC
NC_015943.1:10673-1360:119-160 GGTTCCTCATTGCGCGAAGCAATTGTTAGAGAGATTCTCAT
NC_015943.1:10673-1360:159-199 TTTCTTTTCCTCCCGATACTGAGATGTTTCAGTTCTCGGG
NC_015943.1:10673-1360:191-241 GTATCGCGTTCACTCGCGGTTACTAACGACATCACGTTGCGTTTTCTTTT
NC_015943.1:10673-1360:221-277 GACACCACATTGCCCGTGAGGGCTTCGGTTTGGGCTGTATCGCGTTCACTCGCGGT
NC_015943.1:10673-1360:255-313 CTTCGTCGAAATGGTCGGCTGATGAGAGGTAGCCCGGACACCACATTGCCCGTGAGGG
NC_015943.1:10673-1360:287-338 CTGTATCACGCTCTGTTCCAAGAGACTTCGTCGAAATGGTCGGCTGATGAG
NC_015943.1:10673-1360:317-375 CGCACAGCGTACTGATTTCGAGTACGGGGTTGTCACCCTGTATCACGCTCTGTTCCAA
NC_015943.1:10673-1360:353-393 CCGCTACTCTGGCACTACCGCACAGCGTACTGATTTCGAG
NC_015943.1:10673-1360:396-453 TCAGGTTGTGTTTAGCCTTCGCAGTCGATGCCTGCGTTATTCGCGAGGGATATCCAA
NC_015943.1:10673-1360:433-483 TTCGTTCACACTACTTGTTCACTATCGGTCTCAGGTTGTGTTTAGCCTTC
NC_015943.1:10673-1360:464-505 CTTCTGAGGGTACTTTGCAGCGTTCGTTCACACTACTTGTT
NC_015943.1:10673-1360:511-559 CTTGTATGCCCTGTCGCTCGATCGCCAACTGATTTCATGCTCTATTTC
NC_015943.1:10673-1360:548-603 TAAGTCTTACTGGAGACTCGCGTCTCGGTCATTCGTTACAGGACCTTGTATGCCC
NC_015943.1:10673-1360:579-619 GAACATCGGCTTCCTGTAAGTCTTACTGGAGACTCGCGTC
NC_015943.1:10673-1360:611-662 CATACAGACACACTCCCTGGCTCGTTTTTCAAAACGTACGACAGAACATCG
NC_015943.1:10673-1360:643-683 GGATGCTCCGGTTAGACTTGCCATACAGACACACTCCCTG
NC_015943.1:10673-1360:675-715 CTGCGGCCATGTCGGTTTCCCTGTGCCTCCCCGGATGCTC
NC_015943.1:10673-1360:707-759 ACATGGCTCCCCGCGCTTGAACACGGCGGCCCTCGGGCAAAGCCCTGCGGCC
NC_015943.1:10673-1360:738-778 CCGGATTCGGGTCGTGTCCACATGGCTCCCCGCGCTTGAA
NC_015943.1:10673-1360:777-833 TAACAGACTTCCACGTGCCTTTCGGCACGCTTCATCTTGTCCATGCGTAGATCGTC
NC_015943.1:10673-1360:810-853 GTATTGTAGGACACCAACTCTAACAGACTTCCACGTGCCTTTC
NC_015943.1:10673-1360:840-880 TCACCCCTACACATAGATCACGAGAGGGTATTGTAGGACA
NC_015943.1:10673-1360:879-935 TCATGCTTCGACATGTTTCGATTGGAACCAGCTGTTGCCGGACTCGATGGGCCTTT
NC_015943.1:10673-1360:916-956 CACAGACTACCTCGGCGGAGGTCATGCTTCGACATGTTTC
NC_015943.1:10673-1360:968-1026 TGTAGGTTTGGAGTTTGACAGGTGTGCCGACTCCTCTCGGAGGCGGACACACCAATCG
NC_015943.1:10673-1360:1000-1040 CGTCAAACAGCGTCTGTAGGTTTGGAGTTTGACAGGTGTG
NC_015943.1:10673-1360:1044-1098 TATCTCTGGGTTGTTCCCCTCCTGGTACACAGGCTTACCCCGCGCACCGGAATC
NC_015943.1:10673-1360:1078-1130 TTACACTTAATCCACACTTGGGGACCTTAACCTATCTCTGGGTTGTTCCCCT
NC_015943.1:10673-1360:1110-1159 GTCTAGGGCTCGAGACCACCTTCAGAGGATTACACTTAATCCACACTTG
NC_015943.1:10673-1360:1149-1200 TTTTCTTAGAGGGTAGCTGCTTCTAAGCTCACCTCCCGGCTGTCTAGGGCT
NC_015943.1:10673-1360:1189-1229 CTCAAACCTCGGCCGGTAAGCTGTTACGCTTTTCTTAGAG
NC_015943.1:10673-1360:1229-1286 TATGAGTGGTACGGACAGGTCTCGGTGGTGGATTTGAGTCCCGATCATTTTGGGCGC
NC_015943.1:10673-1360:1261-1321 CACCCAATGCGAGCGCCAATCTACTCGATTACCAGTATGAGTGGTACGGACAGGTCTCGG
NC_015943.1:10673-1360:1293-1353 CATCGGTCCACAGGAATTCTCATCCCTGCTTCCACCCAATGCGAGCGCCAATCTACTCGA
NC_015943.1:10673-1360:1325-1366 GATTTTCGTCACGCATCGGTCCACAGGAATTCTCATCCCTG
NC_015943.1:10673-1360:1359-1400 GTTCTCACCCGACTATCGCTGCTACTATGGCCAGGATTTTC
NC_015943.1:10673-1360:1401-1444 CTGATCAGCAGTGCTGAGGAACCCTTATCCATTAGGCCGTCGG
NC_015943.1:10673-1360:1433-1483 GTCGAGTTGCGGTACGACTTAGGACCGGCTAACCCTCAGCTGATCAGCAG
NC_015943.1:10673-1360:1465-1524 TGATGGCACAGGAATATTAACCTGTTTCCCATTTCGTCATAGTCGAGTTGCGGTACGAC
NC_015943.1:10673-1360:1497-1537 AACTTTCACTGCATGATGGCACAGGAATATTAACCTGTTT
NC_015943.1:10673-1360:1540-1580 GTTCGACCGGGCGAATGCCCGGTGTGATCGACCCCAGGGC
NC_015943.1:10673-1360:1579-1624 CGTTCGTCCGCTTCCTGCCATTACGGCTTCCACGGAGTTGGACGG
NC_015943.1:10673-1360:1610-1650 GGTTGAATCACGTTTCCCTATGCCGCCGTTCGTCCGCTTC
NC_015943.1:10673-1360:1655-1695 TCGGTTCTCGGTACGGACATCATGCTCGTCTTTTCATGGG
NC_015943.1:10673-1360:1693-1748 TAACGTTGGTTGCTCCCGACAGGCCTTGGCTTTCGCCGCCATGGACACCTGTGTC
NC_015943.1:10673-1360:1728-1768 GACTAACTTGCCGAATTCCCTAACGTTGGTTGCTCCCGAC
NC_015943.1:10673-1360:1759-1799 GGAGCAGGCATCCCTTCTTCCGAAGGTACGGGACTAACTT
NC_015943.1:10673-1360:1803-1863 TGCAGTCACCTGTGTTGTTACTAGACAGTCCGAGCTTCCGAGTCACTGCGACCTGCTCCG
NC_015943.1:10673-1360:1835-1875 TCCTTGCGGATTTGCAGTCACCTGTGTTGTTACTAGACAG
NC_015943.1:10673-1360:1865-1905 GCACTGGGCAGGATTCAGTGACTGTACGAGTCCTTGCGGA
NC_015943.1:10673-1360:1907-1949 GTTGACAGGTCCTTCGTCCTCTTGTACGAGGTGTTCAGATAC
NC_015943.1:10673-1360:1938-1988 GTACTACGCTACCTTAAGAGGGTCATAGTTACCCCCGCCGTTGACAGGTC
NC_015943.1:10673-1360:1971-2025 TTAATCCATTCATGCAAGCCGCTACTGATGCGGCAAGGTACTACGCTACCTTAA
NC_015943.1:10673-1360:2010-2050 CAACGTTGGGACAGTGAAGCTCTGGTTAATCCATTCATGC
NC_015943.1:10673-1360:2056-2096 CTGGGTGTCTCCAGACTCCGCACTGGAATGTACAGTTCAC
NC_015943.1:10673-1360:2088-2146 ACGTCTCAGCGACAGCCTGCAGTAAAGCTCCATAGGGTCTTCGCTTCCCCCTGGGTGT
NC_015943.1:10673-1360:2125-2185 CTGTGTAATGTCTCCTACCTATGCTGCACATCGGCGACCACGTCTCAGCGACAGCCTGCA
NC_015943.1:10673-1360:2157-2197 TAGCGCGGGTACCTGTGTAATGTCTCCTACCTATGCTGCA
NC_015943.1:10673-1360:2191-2231 CGGGTAGTATTTCACTGTTGACTCGGTGGCCCGCTAGCGC
NC_015943.1:10673-1360:2233-2273 CTATCGGTGTCCTCCTCCCGGAGTGAGAGTCGCAGTCACC
NC_015943.1:10673-1360:2263-2318 CTCGATATCTTTTCGAGCGCGTACCGCCCCAGTCAAACTGCCCGGCTATCGGTGT
NC_015943.1:10673-1360:2301-2341 GGCTGAGATAGCCATAGGGCGCGCTCGATATCTTTTCGAG
NC_015943.1:10673-1360:2345-2396 AAGAACACTGTCAAGCTATCTTTTGCTCTTGCACTCTTCGCCGGGTCTCTG
NC_015943.1:10673-1360:2377-2428 ACCACGCTTTCGCGCCAGCGTTCCTCGTTGGGAAGAACACTGTCAAGCTAT
NC_015943.1:10673-1360:2408-2448 CAGGCTAATTGGTTCGCTAGACCACGCTTTCGCGCCAGCG
NC_015943.1:10673-1360:2448-2498 ACTCTGTTATCCCTAGGGTAGCTTTTCTGTCATCAATTGCCCGCATCAAG
NC_015943.1:10673-1360:2487-2530 CACTCGGTCGATATGTGCTCTTGCGAGTGACGACTCTGTTATC
NC_015943.1:10673-1360:2524-2564 CAGGATGGAGGGAACCGACATCGAGGTAGCAAGCCACTCG
NC_015943.1:10673-1360:2563-2613 ACCTCCTTTAATAGACGAACAACCTCACCCTTGCCCGCTTCTGCACGGGC
NC_015943.1:10673-1360:2594-2634 ACGGTCTAAACCCAGCTCACGACCTCCTTTAATAGACGAA
NC_015943.1:10673-1360:2639-2698 CTATACGGTCGTTCCCGTCAGACACCATGACACACCCAGTAGATAGCAGCCGACCTGTC
NC_015943.1:10673-1360:2685-2735 GGTACACCAGTGGCAACCAACCGTAGTTCCTCTCGTACTATACGGTCGTT
NC_015943.1:10673-1360:2716-2775 GTGTTGCGTGGCTACCCGGCACGTGCTCTCTCGAACAACCGGTACACCAGTGGCAACCA
NC_015943.1:10673-1360:2751-2791 GTTCAGCTCTTACCCCGTGTTGCGTGGCTACCCGGCACGT
NC_015943.1:10673-1360:2782-2839 GGGACCTCAACGGTGTCTCTTTTCCAGGTGGGTTTCGAGCTTAGATGCGTTCAGCTC
NC_015943.1:10673-1360:2815-2856 GACCGCGTCTTCTACGCGGGACCTCAACGGTGTCTCTTTTC
NC_015943.1:10673-1360:2845-2885 TACCTCGACGCGCACACCCCGAGTCTATCGACCGCGTCTT
NC_015943.1:10673-1360:2882-2931 GAATGATGGCTTTGGTCTGTTAGTGCTCGTGGGCTTAACGTCTCGTTAC
NC_015948.1:c1779083-:32-92 TGCGGCTCCCCACAGCTTATCGCAGCTTGGCACGTCCTTCATCAGCGCCTGAGCCGAGCA
NC_015948.1:c1779083-:64-124 CTCATTCGGAAATCTGTGGTTCTTCGCCTCCGTGCGGCTCCCCACAGCTTATCGCAGCTT
NC_015948.1:c1779083-:104-144 AAGCAATTGTTAGAGAGATTCTCATTCGGAAATCTGTGGT
NC_015948.1:c1779083-:135-185 GATACTGAGATGTTTCAGTTCTCGGGGTTCCTCATTGCGCGAAGCAATTG
NC_015948.1:c1779083-:174-224 GGTTACTAACGACATCACGTTGCGTTTTCTTTTCCTCCCGATACTGAGAT
NC_015948.1:c1779083-:206-250 GTTTGGGCTGTATCGCGTTCACTCGCGGTTACTAACGACATCAC
NC_015948.1:c1779083-:237-294 TGATGAGAGGTAGCCCGGACACCACATTGCCCGTGAGGGCTTCGGTTTGGGCTGTAT
NC_015948.1:c1779083-:271-330 CGCTCTATTCCAAGAGACTTCGTGAAGACGGTCGGCTGATGAGAGGTAGCCCGGACACC
NC_015948.1:c1779083-:302-342 CACCCTGTATCACGCTCTATTCCAAGAGACTTCGTGAAGA
NC_015948.1:c1779083-:339-379 CTACCGCACAGCGTACTGGTCTTCAGTACGGGGTTGTCAC
NC_015948.1:c1779083-:376-436 TTCGCAGTCGATGCCTGCGTTATTCGCGAGGGATATCCAACCCCCGCTACTCTGGCACTA
NC_015948.1:c1779083-:412-469 TTGTTCACTATCGGTCTCAGGTTGTGTTTAGCCTTCGCAGTCGATGCCTGCGTTATT
NC_015948.1:c1779083-:449-496 GTACTTTGCAGCGTTCGTTCACACTACTTGTTCACTATCGGTCTCAG
NC_015948.1:c1779083-:489-539 ATCGCCAACTGATTTCATGCTCTATTTCGCCTCCCTTCTGAGGGTACTTT
NC_015948.1:c1779083-:532-592 GGACGCTCGCGCGTCGGTCATTCGTTACAGGACCTTGTATGCCCTGTCGCTCGATCGCCA
NC_015948.1:c1779083-:564-604 GTAAGTCTTACTGGACGCTCGCGCGTCGGTCATTCGTTAC
NC_015948.1:c1779083-:594-636 TTTCAAAACGTACGACAGAACATCGGCTTCCTGTAAGTCTTA
NC_015948.1:c1779083-:627-673 GTTAGACTTGCCATACAGACACACTCCCTGGCTCGTTTTTCAAAAC
NC_015948.1:c1779083-:658-708 CATGTCGGTTTCCCTGTGCCTCCCCGGATGCTCCGGTTAGACTTGCCATA
NC_015948.1:c1779083-:691-747 GCGCTTGAACACGGCGGCCCTCGGGCAAAGCCCTGCGGCCATGTCGGTTTCCCTGT
NC_015948.1:c1779083-:723-763 GTCCACATGGCTCCCCGCGCTTGAACACGGCGGCCCTCGG
NC_015948.1:c1779083-:760-804 CTTCATCTTGTCCATGCGTAGATCGTCCGGATTCGGGTCGTGTC
NC_015948.1:c1779083-:793-852 TATTGTAGGACACCAACTCTAACAGACTTCCACGTGCCTTTCGGCACGCTTCATCTTGT
NC_015948.1:c1779083-:825-875 CCTACACATAGATCACGAGAGGGTATTGTAGGACACCAACTCTAACAGAC
NC_015948.1:c1779083-:862-920 TTTCGATTGGAACCAGCTGTTGCCGGACTCGATGGGCCTTTCACCCCTACACATAGAT
NC_015948.1:c1779083-:898-939 GAGGTCATGCTTCGACATGTTTCGATTGGAACCAGCTGTTG
NC_015948.1:c1779083-:946-987 GAGGCGGACACACCAATCGGTCGCTCTACCCCACAGACTAC
NC_015948.1:c1779083-:984-1025 GTAGGTTTGGAGTTTGACAGGTGTGCCGACTCCTCTCGGAG
NC_015948.1:c1779083-:1015-1055 GCACCGGAATCCCCGCGTCAAACAGCGTCTGTAGGTTTGG
NC_015948.1:c1779083-:1060-1108 GACCTTAACCTATCTCTGGGTTGTTCCCCTCCTGGTACACAGGCTTAC
NC_015948.1:c1779083-:1094-1144 CCACCTTCAGAGGATTACACTTAATCCACACTTGGGGACCTTAACCTATC
NC_015948.1:c1779083-:1125-1165 CCGGCTGTCTAGGGCTCGAGACCACCTTCAGAGGATTACA
NC_015948.1:c1779083-:1165-1214 GTAAGCTGTTACGCTTTTCTTAGAGGGTAGCTGCTTCTAAGCTCACCTC
NC_015948.1:c1779083-:1204-1258 TGGATTTGAGTCCCGATCATTTTGGGCGCCTCAAACCTCGGCCGGTAAGCTGTT
NC_015948.1:c1779083-:1245-1295 GATTACCAGTATGAGTGGTACGGACAGGTCTCGGTGGTGGATTTGAGTCC
NC_015948.1:c1779083-:1277-1337 CTCTCGCCCCCGCTTCCATCCAATTAGAGCGCCAATCTACTCGATTACCAGTATGAGTGG
NC_015948.1:c1779083-:1309-1365 ATTTTCGTCACTAATCGGTCCACAGGAGCTCTCGCCCCCGCTTCCATCCAATTAGA
NC_015948.1:c1779083-:1343-1383 GCTGCTACTATGGCCAGGATTTTCGTCACTAATCGGTCCA
NC_015948.1:c1779083-:1384-1441 ATCAGCAGTGCTGAGGAACCCTTATCCATTAGGCCGTCGGGGTTCTCACCCGACTAT
NC_015948.1:c1779083-:1417-1477 TTGCGGTATGACTTAGGACCGGCTAACCCTCAGCTGATCAGCAGTGCTGAGGAACCCTTA
NC_015948.1:c1779083-:1449-1489 GTCATAGTCGAGTTGCGGTATGACTTAGGACCGGCTAACC
NC_015948.1:c1779083-:1481-1537 AACTTTCACTGCATAGTGGCACAGGAATATTAACCTGTTTCCCATTTCGTCATAGT
NC_015948.1:c1779083-:1525-1579 TTCGACCGGGCGAATGCCCGGCGTGATCGACCCCAGGGCGTCAACTTTCACTGC
NC_015948.1:c1779083-:1568-1622 TTCGTCCGCTTCGTGCCATTACGGCTTCCACGGAGTTGGACGGTTCGACCGGGC
NC_015948.1:c1779083-:1599-1639 GTTTCCCTATACCGCCGTTCGTCCGCTTCGTGCCATTACG
NC_015948.1:c1779083-:1639-1690 TCTCGGTACGGACACTATGCTCGTCTTTTCATGGGCCCCAGGTTGAATCAC
NC_015948.1:c1779083-:1670-1710 CCATGGACACCTGTGTCGGTTCTCGGTACGGACACTATGC
NC_015948.1:c1779083-:1712-1766 CTAACTTGCCGAATTCCCTAACGTTGGTTGCTCCCGACAGGCCTTGGCTTTCGC
NC_015948.1:c1779083-:1744-1786 CTTCTTCCGAAGGTACGGGACTAACTTGCCGAATTCCCTAAC
NC_015948.1:c1779083-:1787-1846 TTACTAGACAGTCCGAGCTTCCGAGTCACTGCGACCTGCTCCGTTCCGGAGCAGGCATC
NC_015948.1:c1779083-:1819-1874 CCTTGCGGATTTGCGGTCACCTATGTTGTTACTAGACAGTCCGAGCTTCCGAGTC
NC_015948.1:c1779083-:1850-1897 CAGGATTCAGTGACCGTACGAGTCCTTGCGGATTTGCGGTCACCTAT
NC_015948.1:c1779083-:1880-1920 GGTGTTCAGATACCTGCACTGGGCAGGATTCAGTGACCGT
NC_015948.1:c1779083-:1922-1963 TAGTTACCCCCGCCGTTGACAGGTCCTTCGTCCTCTTGTAC
NC_015948.1:c1779083-:1955-2004 CTACTGATGCGGCAAGGTACTACGCTACCTTAAGAGGGTCATAGTTACC
NC_015948.1:c1779083-:1995-2041 GACAGTGAAGCTCTGGTTAATCCATTCATGCAAGCCGCTACTGATG
NC_015948.1:c1779083-:2032-2091 TGTCTCCAGACTCCGCACTGGAATGTACAGTTCACCGGGCCCAACGTTGGGACAGTGAA
NC_015948.1:c1779083-:2072-2129 TGCAGTAAAGCTCCATAGGGTCTTCGCTTCCCCCTGGGTGTCTCCAGACTCCGCACT
NC_015948.1:c1779083-:2104-2144 GTCTCAGCGACAGCCTGCAGTAAAGCTCCATAGGGTCTTC
NC_015948.1:c1779083-:2141-2191 GGGTACCTGTGTAACGTCTCCTACCTATGCTGCACATCGGCGACCACGTC
NC_015948.1:c1779083-:2172-2212 GACTCGGTGGCCCGCTAGCGCGGGTACCTGTGTAACGTCT
NC_015948.1:c1779083-:2207-2253 GAGTGAGAGTCGCAGTCACCGACGGGTAGTATTTCACTGTTGACTC
NC_015948.1:c1779083-:2248-2289 CAGTCAAACTGCCCGGCTATCGGTGTCCTCCTCCCGGAGTG
NC_015948.1:c1779083-:2281-2338 TGAGATAGCCATAGGGCGCGCTCGATATCTTTTCGAGCGCGTACCGCCCCAGTCAAA
NC_015948.1:c1779083-:2325-2380 TATCTTTTGCTCTTGCACTCTTCGCCGGGTCTCTGTCCCGGCTGAGATAGCCATA
NC_015948.1:c1779083-:2361-2421 TTTCGCGTCAGCGTTCCTCGTTGGGAAGAACACTGTCAAGCTATCTTTTGCTCTTGCACT
NC_015948.1:c1779083-:2393-2433 GCTAGACCACGCTTTCGCGTCAGCGTTCCTCGTTGGGAAG
NC_015948.1:c1779083-:2426-2476 TTTTCTGTCATCAATTGCCCGCATCAAGCAGGCTAATTGGTTCGCTAGAC
NC_015948.1:c1779083-:2471-2521 GATATGTGCTCTTGCGAGTGACGACTCTGTTATCCCTAGGGTAGCTTTTC
NC_015948.1:c1779083-:2507-2548 GACATCGAGGTAGCAAGCCACTCGGTCGATATGTGCTCTTG
NC_015948.1:c1779083-:2547-2603 ATAGGCGAACAACCTCACCCTTGCCCGCTTCTGCACGGGCAGGATGGAGGGAACCG
NC_015948.1:c1779083-:2579-2619 CTCACGACCTCCTTTAATAGGCGAACAACCTCACCCTTGC
NC_015948.1:c1779083-:2624-2684 CCGTCAGACACCATAACACACCCAGTAGATAGCAGCCGACCTGTCTCACGACGGTCTAAA
NC_015948.1:c1779083-:2656-2696 ATACGGTCGTTCCCGTCAGACACCATAACACACCCAGTAG
NC_015948.1:c1779083-:2701-2741 ACAACCGGTACACCAGTGGCCACCAACCGTAGTTCCTCTC
NC_015948.1:c1779083-:2735-2786 GCTCTTACCCCGTGTGGCGTGGCTACCCGGCACGTGCTCTCTCGAACAACC
NC_015948.1:c1779083-:2766-2822 TCTTTTCCAAGTGGGTTTCGAGCTTAGATGCGTTCAGCTCTTACCCCGTGTGGCGT
NC_015948.1:c1779083-:2799-2853 CGCGTCTTCTACGCGGGACCTCAACGGTGTCTCTTTTCCAAGTGGGTTTCGAGC
NC_015948.1:c1779083-:2830-2879 GACGCGCACACCCCGAGTCTATCGACCGCGTCTTCTACGCGGGACCTCA
NC_015948.1:c1779083-:2860-2900 GGCTTAACGTCTCGTTACCTCGACGCGCACACCCCGAGTC
NC_015948.1:213164-2:13-73 TCTAAGCCCGTGCGACTAGCATGGCTAAATCGGACTCCGATAGCAATGGCCTCCGGCAGG
NC_015948.1:213164-2:45-87 CTATATGCCACGGGTCTAAGCCCGTGCGACTAGCATGGCTAA
NC_015948.1:213164-2:75-115 TAGGGTAGTTTGGCCACGTGTTACTGAGCTATATGCCACG
NC_015948.1:213164-2:123-167 CTGAGAGTTATATCCGCTATTGGCCTCAGTTTCCCGAGGTTATC
NC_015948.1:213164-2:171-212 CACATCCTACAGCGCCGGAACGTTTCTAACTCTCGGCACTC
NC_015948.1:213164-2:223-278 TCACAACCCGTACCGATTATCGGCATGGTGGGCCGTTACCCCACCATCTACCTAA
NC_015948.1:213164-2:255-304 CAGATACCGTCTCCGGGTTCTTGCTCTCACAACCCGTACCGATTATCGG
NC_015948.1:213164-2:285-325 GTAGGGCCCGGTATCTTGTCTCAGATACCGTCTCCGGGTT
NC_015948.1:213164-2:319-372 CTATCGCACTGTCGTGCAGTGTAAAGGTTTCGCGCCTGCTGCGCCCCGTAGGG
NC_015948.1:213164-2:351-401 GGCTATATGCCCTCGCACTCGGAGTCCCCCTATCGCACTGTCGTGCAGTG
NC_015948.1:213164-2:382-422 CTTACGGTACAGAAAAGCGAGGGCTATATGCCCTCGCACT
NC_015948.1:213164-2:420-460 CTGGCACCGGTCTTGCCCAGTCCTTGTTCCTGTACCACCT
NC_015948.1:213164-2:462-505 CAATAATATCGGCCATCACTTGGACTGCCGGTATTACCGCGGC
NC_015948.1:213164-2:494-547 TTCCCAACGGACTTGTCCGGCCGGCTACGGACGCTTTAGGCCCAATAATATCG
NC_015948.1:213164-2:531-587 GACAGTTTCCGCTGGACGCCGACGCGTTGAGCGCGTCGATTTCCCAACGGACTTGT
NC_015948.1:213164-2:569-609 CAGGTCTTCCGGCCCCAAGCCGGACAGTTTCCGCTGGACG
NC_015948.1:213164-2:599-639 GGATTTCACTCCTACCCCGGACGTACCCCCCAGGTCTTCC
NC_015948.1:213164-2:634-688 TCCGTCTTCCTGAGGTGGTTTCCCCATTGGTGGTCCGTCCAGGATTACAGGATT
NC_015948.1:213164-2:666-709 CTTTCGTCCCTCACCGTCGGGTCCGTCTTCCTGAGGTGGTTTC
NC_015948.1:213164-2:696-736 GGTATCTAATCCGGTTCGAGACCCTAGCTTTCGTCCCTCA
NC_015948.1:213164-2:739-780 CTACGGCACACCTAGCGAGCATCGTTTACAGCTAGGACTAC
NC_015948.1:213164-2:776-818 CTTCTCGGCTTCCCTAGGGCGCAGCGCAGGCTCGTAGCCTAC
NC_015948.1:213164-2:806-855 AGTTTCATCCTTGCAGACGTACTTCCCAGGCGGCTCGCTTCTCGGCTTC
NC_015948.1:213164-2:836-876 GCTCCCCCGCCAATTCCTTTAAGTTTCATCCTTGCAGACG
NC_015948.1:213164-2:873-928 TGAGATTTCCGGCGTTGAGTCCAATTAAACCGCAGGCTCCTCCGGTTGTGGTGCT
NC_015948.1:213164-2:905-962 TCAACCTGACCGTCATTACTACTGTCGGGACCGGTGAGATTTCCGGCGTTGAGTCCA
NC_015948.1:213164-2:937-986 TCTCAGTAGCGTCGGGTAAAGTCGTCAACCTGACCGTCATTACTACTGT
NC_015948.1:213164-2:967-1007 TGACGGCGGCCATGCACCTCCTCTCAGTAGCGTCGGGTAA
NC_015948.1:213164-2:1011-1069 GGCAACTAGAAGTGCGGGTCTCGCTCGTTGCCTGACTTAACAGGACGCCTCACGGTAC
NC_015948.1:213164-2:1043-1101 CTAGTGTACCCAACTACCTCAAGGGTATTGCTGGCAACTAGAAGTGCGGGTCTCGCTC
NC_015948.1:213164-2:1075-1115 CAGCGGCAGTCCTCCTAGTGTACCCAACTACCTCAAGGGT
NC_015948.1:213164-2:1108-1148 ACCTACCGTTGCCCGTTCCTTCCTCCGCTTTAGCAGCGGC
NC_015948.1:213164-2:1149-1209 TGCATCCCACTGTCAGAGCCATTGTAGCCCGCGTGTTGCCCGGTCCATTCGGGGCATACT
NC_015948.1:213164-2:1181-1241 TCCGTTTGGAGATTAGCGTCGCCTCTCGGCGTTGCATCCCACTGTCAGAGCCATTGTAGC
NC_015948.1:213164-2:1212-1254 TCCGAACTACGACTCCGTTTGGAGATTAGCGTCGCCTCTCGG
NC_015948.1:213164-2:1253-1311 TTCTGACACGCGATTACTACCGAATCCAGCTTCATGCGGGCGGGTTTCAGCCCGCAAT
NC_015948.1:213164-2:1287-1327 CGTATTCACCGCGCGCTTCTGACACGCGATTACTACCGAA
NC_015948.1:213164-2:1318-1359 CTTTGACGGGCGGTGTGTGCAAGGAGCAGGGACGTATTCAC
NC_015948.1:213164-2:1352-1406 CAGATTCGACCGTCGCATGACGGCCTCATCCGGACCCCACTCGGGTGCTTTGAC
NC_015948.1:213164-2:1400-1454 GATTCCTCTACGGCTACCTTGTTACGACTTAAGCCCCCTTGCGGAGCCCAGATT
NC_015948.1:213164-2:1432-1472 GGAGGTGATCCAGCCACAGATTCCTCTACGGCTACCTTGT
NC_015943.1:8832-1030:29-89 AGCTATATGCTACGAGTCTAAACTCGTGCAACTAGCATGGCTAAATCGGACTCCGATAGC
NC_015943.1:8832-1030:60-100 ACGTGTTACTGAGCTATATGCTACGAGTCTAAACTCGTGC
NC_015943.1:8832-1030:105-160 TTATATCCGCTATTGGCCTCAGTTTCCCGAGGTTATCGCGGTCTGTAGGGTAGTT
NC_015943.1:8832-1030:145-195 GAACGTTTCTAACTCTCGGCACTCCAGCCTGAGAGTTATATCCGCTATTG
NC_015943.1:8832-1030:200-243 TTACCCCACCATCTACCTAATCGGCCGCAGCCACATCCTACAG
NC_015943.1:8832-1030:239-298 CCGTCTCCAGGCTCTTGCTCTCACAACCTGTACCGATTATCGGCATGGTGGGCCGTTAC
NC_015943.1:8832-1030:270-310 TTGTCTCAGATACCGTCTCCAGGCTCTTGCTCTCACAACC
NC_015943.1:8832-1030:300-358 TGCAGTGTAAAGGTTTCGCGCCTGCTGCGCCCCGTAGGGCCCGGTATCTTGTCTCAGA
NC_015943.1:8832-1030:335-394 TGCCCTCACACTCGGAGTCCCCCTATCGCACTGTCGTGCAGTGTAAAGGTTTCGCGCCT
NC_015943.1:8832-1030:367-407 AGCGAGGGCTATATGCCCTCACACTCGGAGTCCCCCTATC
NC_015943.1:8832-1030:405-445 CCCAGTCCTTGTTCCTGTACCACCTTACGGTACAGAAAAG
NC_015943.1:8832-1030:446-503 ATAATATCGGCCATCACTTGGACTGCCGGTATTACCGCGGCGGCTGGCACCGGTCTT
NC_015943.1:8832-1030:478-538 GACTTACACAGCAAGCTACGGACGCTTTAGGCCCAATAATATCGGCCATCACTTGGACTG
NC_015943.1:8832-1030:510-550 GATTTCCCAATGGACTTACACAGCAAGCTACGGACGCTTT
NC_015943.1:8832-1030:544-594 CAAGCTGTGTAGTTTCCACCGGACGCCGACCAGTTGAGCTGGTCGATTTC
NC_015943.1:8832-1030:578-620 GACGTACCCGTTGAGTCTCTCGGCCCCAAGCTGTGTAGTTTC
NC_015943.1:8832-1030:608-648 AGGATTACAGGATTTCACTCCTACCCCGGACGTACCCGTT
NC_015943.1:8832-1030:650-703 TCCCTCACTGTCGGGTCCGGTCTCTCAACGTGGTTTCCCCATTGGTGGTCCGT
NC_015943.1:8832-1030:681-725 CGGTTCGAGACCCTGGCTTTCGTCCCTCACTGTCGGGTCCGGTC
NC_015943.1:8832-1030:722-780 GCGTGACATACCTAGCGAGCATTGTTTACAGCCAGGACTACCCGGGTATCTAATCCGG
NC_015943.1:8832-1030:765-817 TTATCGTCTTCACTACGGCACATCACGTGCTCATGGCGCGTGACATACCTAG
NC_015943.1:8832-1030:797-837 GTACTTCCCAGGCGGCTCGCTTATCGTCTTCACTACGGCA
NC_015943.1:8832-1030:835-875 CTCCCCCGCCAATTCCTTTAAGTTTCATCCTTGCGGACGT
NC_015943.1:8832-1030:873-928 TGAGATTTCCGGCGTTGAGTCCAATTAAACCGCAGGCTCCTCCGGTTGTGGTGCT
NC_015943.1:8832-1030:905-963 GTCAACCTGACTGTCATTACTACTGTCGGGACCGGTGAGATTTCCGGCGTTGAGTCCA
NC_015943.1:8832-1030:937-986 TCTCAGTAGCGTCGAGTAAAGTCGTCAACCTGACTGTCATTACTACTGT
NC_015943.1:8832-1030:967-1007 TGACGGCGGCCATGCACCTCCTCTCAGTAGCGTCGAGTAA
NC_015943.1:8832-1030:1011-1069 GGCAACTAGAAGTGTGGGTCTCGCTCGTTGCCTGACTTAACAGGACGCCTCACGGTAC
NC_015943.1:8832-1030:1043-1101 CTAGTGTACCCAACCACCACAAGGGTGTTGCTGGCAACTAGAAGTGTGGGTCTCGCTC
NC_015943.1:8832-1030:1081-1136 CCATTCCTTCCTCCATTTTAGCAATGGCAGTCCTCCTAGTGTACCCAACCACCAC
NC_015943.1:8832-1030:1112-1152 ACTGACCTACCGTTGCCCATTCCTTCCTCCATTTTAGCAA
NC_015943.1:8832-1030:1149-1209 CGCATCCCACTGTCAGAGCCATTGTAGCCCGCGTGTTGCCCGGTCCATTCGGGGCATACT
NC_015943.1:8832-1030:1181-1241 TACGTTTGGAGATTAGCTTCGCCTCTCGGCGTCGCATCCCACTGTCAGAGCCATTGTAGC
NC_015943.1:8832-1030:1212-1254 TCCGAACTACGACTACGTTTGGAGATTAGCTTCGCCTCTCGG
NC_015943.1:8832-1030:1253-1311 TTCTGACACGCGATTACTACCGAATCCAGCTTCATGCGGGCGGGTTTCAGCCCGCAAT
NC_015943.1:8832-1030:1287-1327 CGTATTCACCGCGCGCTTCTGACACGCGATTACTACCGAA
NC_015943.1:8832-1030:1318-1359 CTTTGACGGGCGGTGTGTGCAAGGAGCAGGGACGTATTCAC
NC_015943.1:8832-1030:1352-1406 CAGATTCGACCGTCGCATGACGGCCTCATCCGGACCCCACTCGGGTGCTTTGAC
NC_015943.1:8832-1030:1400-1454 GATTCCTCTACGGCTACCTTGTTACGACTTAAGCCCCCTTGCGGAGCCCAGATT
NC_015943.1:8832-1030:1432-1472 GGAGGTGATCCAGCCGCAGATTCCTCTACGGCTACCTTGT
NC_015948.1:c1780924-:29-89 AGCTATATGCTACGAGTCTAAACTCGTGCAACTAGCATGGCTAAATCGGACTCCGATAGC
NC_015948.1:c1780924-:60-100 ACGTGTTACTGAGCTATATGCTACGAGTCTAAACTCGTGC
NC_015948.1:c1780924-:105-160 TTATATCCGCTATTGGCCTCAGTTTCCCGAGGTTATCGCGGTCTGTAGGGTAGTT
NC_015948.1:c1780924-:145-195 GAACGTTTCTAACTCTCGGCACTCCAGCCTGAGAGTTATATCCGCTATTG
NC_015948.1:c1780924-:200-243 TTACCCCACCATCTACCTAATCGGCCGCAGCCACATCCTACAG
NC_015948.1:c1780924-:239-298 CCGTCTCCAGGCTCTTGCTCTCACAACCTGTACCGATTATCGGCATGGTGGGCCGTTAC
NC_015948.1:c1780924-:270-310 TTGTCTCAGATACCGTCTCCAGGCTCTTGCTCTCACAACC
NC_015948.1:c1780924-:300-358 TGCAGTGTAAAGGTTTCGCGCCTGCTGCGCCCCGTAGGGCCCGGTATCTTGTCTCAGA
NC_015948.1:c1780924-:335-394 TGCCCTCACACTCGGAGTCCCCCTATCGCACTGTCGTGCAGTGTAAAGGTTTCGCGCCT
NC_015948.1:c1780924-:367-407 AGCGAGGGCTATATGCCCTCACACTCGGAGTCCCCCTATC
NC_015948.1:c1780924-:405-445 CCCAGTCCTTGTTCCTGTACCACCTTACGGTACAGAAAAG
NC_015948.1:c1780924-:446-503 ATAATATCGGCCATCACTTGGACTGCCGGTATTACCGCGGCGGCTGGCACCGGTCTT
NC_015948.1:c1780924-:478-538 GACTTACACAGCAAGCTACGGACGCTTTAGGCCCAATAATATCGGCCATCACTTGGACTG
NC_015948.1:c1780924-:510-550 GATTTCCCAATGGACTTACACAGCAAGCTACGGACGCTTT
NC_015948.1:c1780924-:544-594 CAAGCTGTGTAGTTTCCACCGGACGCCGACCAGTTGAGCTGGTCGATTTC
NC_015948.1:c1780924-:578-620 GACGTACCCGTTGAGTCTCTCGGCCCCAAGCTGTGTAGTTTC
NC_015948.1:c1780924-:608-648 AGGATTACAGGATTTCACTCCTACCCCGGACGTACCCGTT
NC_015948.1:c1780924-:650-703 TCCCTCACTGTCGGGTCCGGTCTCTCAACGTGGTTTCCCCATTGGTGGTCCGT
NC_015948.1:c1780924-:681-725 CGGTTCGAGACCCTGGCTTTCGTCCCTCACTGTCGGGTCCGGTC
NC_015948.1:c1780924-:722-780 GCGTGACATACCTAGCGAGCATTGTTTACAGCCAGGACTACCCGGGTATCTAATCCGG
NC_015948.1:c1780924-:766-818 CTTATCGTCTTCACTACGGCACATCACGTGCTCATGGCGCGTGACATACCTA
NC_015948.1:c1780924-:797-837 GTACTTCCCAGGCGGCTCGCTTATCGTCTTCACTACGGCA
NC_015948.1:c1780924-:835-875 CTCCCCCGCCAATTCCTTTAAGTTTCATCCTTGCGGACGT
NC_015948.1:c1780924-:873-928 TGAGATTTCCGGCGTTGAGTCCAATTAAACCGCAGGCTCCTCCGGTTGTGGTGCT
NC_015948.1:c1780924-:905-963 GTCAACCTGACTGTCATTACTACTGTCGGGACCGGTGAGATTTCCGGCGTTGAGTCCA
NC_015948.1:c1780924-:937-986 TCTCAGTAGCGTCGAGTAAAGTCGTCAACCTGACTGTCATTACTACTGT
NC_015948.1:c1780924-:967-1007 TGACGGCGGCCATGCACCTCCTCTCAGTAGCGTCGAGTAA
NC_015948.1:c1780924-:1011-1069 GGCAACTAGAAGTGTGGGTCTCGCTCGTTGCCTGACTTAACAGGACGCCTCACGGTAC
NC_015948.1:c1780924-:1043-1101 CTAGTGTACCCAACCACCACAAGGGTGTTGCTGGCAACTAGAAGTGTGGGTCTCGCTC
NC_015948.1:c1780924-:1075-1130 CTTCCTCCGCTTTAGCAGCGGCAGTCCTCCTAGTGTACCCAACCACCACAAGGGT
NC_015948.1:c1780924-:1107-1147 CCTACCGTTGCCCATTCCTTCCTCCGCTTTAGCAGCGGCA
NC_015948.1:c1780924-:1149-1209 CGCATCCCACTGTCAGAGCCATTGTAGCCCGCGTGTTGCCCGGTCCATTCGGGGCATACT
NC_015948.1:c1780924-:1181-1241 TACGTTTGGAGATTAGCTTCGCCTCTCGGCGTCGCATCCCACTGTCAGAGCCATTGTAGC
NC_015948.1:c1780924-:1212-1254 TCCGAACTACGACTACGTTTGGAGATTAGCTTCGCCTCTCGG
NC_015948.1:c1780924-:1253-1311 TTCTGACACGCGATTACTACCGAATCCAGCTTCATGCGGGCGGGTTTCAGCCCGCAAT
NC_015948.1:c1780924-:1287-1327 CGTATTCACCGCGCGCTTCTGACACGCGATTACTACCGAA
NC_015948.1:c1780924-:1318-1359 CTTTGACGGGCGGTGTGTGCAAGGAGCAGGGACGTATTCAC
NC_015948.1:c1780924-:1352-1406 CAGATTCGACCGTCGCATGACGGCCTCATCCGGACCCCACTCGGGTGCTTTGAC
NC_015948.1:c1780924-:1400-1454 GATTCCTCTACGGCTACCTTGTTACGACTTAAGCCCCCTTGCGGAGCCCAGATT
NC_015948.1:c1780924-:1432-1472 GGAGGTGATCCAGCCGCAGATTCCTCTACGGCTACCTTGT

## Sheet: HFX-probes
Depletion design for Haloferax mediterranei:
NZ_CP039139.1:2382628:25-76 CTTATCGCAGCTTGGCACGTCCGTCATCGGCTCTCGAGCCGAGCTATCCAC
NZ_CP039139.1:2382628:71-126 ATTCCCATTCGGAGATCCTCAGTTCTTTCCCTCCATGCGGGTCCCTGAGGCTTAT
NZ_CP039139.1:2382628:118-175 ATGTTTCAATTCGGAACGTTCCCCATTGCGCTAGGCAATTGCTGTGGGGATTCCCAT
NZ_CP039139.1:2382628:152-202 TTGCTTTCTTTTCCTGTTCCTACTAAGATGTTTCAATTCGGAACGTTCCC
NZ_CP039139.1:2382628:189-239 TATCGCGTTCACTCGCCGTTACTAACGACATCGCGGATTGCTTTCTTTTC
NZ_CP039139.1:2382628:235-288 TTATGGGTAGTCCGTACACCACATTGCCCGAAGGCTTCGGTTTGGACTGTATC
NZ_CP039139.1:2382628:278-321 GTTCCAGGAGACTTCGTGTGAATTCCAGGTCCGTTATGGGTAG
NZ_CP039139.1:2382628:310-365 ATCTTTCCTTCACACTACGGGGTTTTCACCCTGTATCACGCTCCGTTCCAGGAGA
NZ_CP039139.1:2382628:354-394 AACCCCCGCTATTCTGGAACAACCCCGGGATCTTTCCTTC
NZ_CP039139.1:2382628:395-444 GAGTGTTTAGTCTTCGCAGTTGATGCCTGCGTAATTCACGAGGGATATC
NZ_CP039139.1:2382628:434-475 CTCACGCTACTTGTTCGCTATCGGTCTCGAGGAGTGTTTAG
NZ_CP039139.1:2382628:471-528 ACTGATTTCAAGCCCTATTGCACCGCCCTTTTCGGGGTGCTTTTCAGCGTTCGCTCA
NZ_CP039139.1:2382628:503-554 TTGTATGCTATATCGCTCTATCGCCAACTGATTTCAAGCCCTATTGCACCG
NZ_CP039139.1:2382628:548-598 GAGTCTTACTGTAGAATCGCTTCTAGGTCATTCGTCAGACGACCTTGTAT
NZ_CP039139.1:2382628:591-632 TTTCAAAACGTACGATATAACATCGGCTTCGTCTGAGTCTT
NZ_CP039139.1:2382628:629-669 CTTAGACTCGCCAGTCAGATGCACTCCATGGTTCGTTTTT
NZ_CP039139.1:2382628:665-718 TCAAAGACTGCGGCCGTATCGGTTTCCCTATGCCTCCGGGGGTTCTCCCCTTA
NZ_CP039139.1:2382628:698-738 CTTGAAGACGGTGGCCCTGGTCAAAGACTGCGGCCGTATC
NZ_CP039139.1:2382628:731-781 GTAGATCACTTGGTTTCGGGTCGCATCCGGTTGGCTCCCCGCCCTTGAAG
NZ_CP039139.1:2382628:764-809 CTTTCGCCACGCTTCGCCCTGCTCCGGCGTAGATCACTTGGTTTC
NZ_CP039139.1:2382628:804-847 GTATTGTAGGACACCAACTCTAACGGGCCTCCACGCAGCTTTC
NZ_CP039139.1:2382628:838-878 CCTTTCACCCCTACACCAGAGTCACGAGAGGGTATTGTAG
NZ_CP039139.1:2382628:873-929 TCATGCTTCGACATGTTTCGGTTGGAACCAGCTGTTGCCAAGTTCGATGGGCCTTT
NZ_CP039139.1:2382628:910-958 CTCTACCTCACGGACTATCTCATCAGAGGTCATGCTTCGACATGTTTC
NZ_CP039139.1:2382628:940-981 GAGGCCGGATTCCCAATCGGTCGCTCTACCTCACGGACTAT
NZ_CP039139.1:2382628:978-1029 TACGATGTCCGTAAGTTTGGAGTTTGACAGGGAAGCGAACTCCTCTCGGAG
NZ_CP039139.1:2382628:1009-1049 CACACCGGACTCCCTGAGTCTACGATGTCCGTAAGTTTGG
NZ_CP039139.1:2382628:1053-1108 ACTTTGGGTCCTTAACCTGGCTCTGGGTTGTCTCCCTCACGGTGCACAAGCTTAC
NZ_CP039139.1:2382628:1085-1135 GACAATCTTCGATCACACTTAATCCACACTTTGGGTCCTTAACCTGGCTC
NZ_CP039139.1:2382628:1120-1170 CTTCTAAGCTCACCTCCCGGCTGTTTAGGGCTCGAGACAATCTTCGATCA
NZ_CP039139.1:2382628:1154-1203 GTAAGCTGTTACGCTATTCTTAGAGGGTAGCTGCTTCTAAGCTCACCTC
NZ_CP039139.1:2382628:1208-1248 GTGGATTTGAGTCCCGATCATTTTCGACGCCTCGAACCTC
NZ_CP039139.1:2382628:1240-1298 TATGCCAACCTACGGAATCGTGCTAAATAGCACGCCGCCAGGTCTCGGAGGTGGATTT
NZ_CP039139.1:2382628:1285-1333 CATACGAGATCTCTCCCGTACTTCCGTCCATGCAGTATGCCAACCTAC
NZ_CP039139.1:2382628:1318-1367 CTACTGAGACCATGATTTTCGTTGCTGCACGGTCCATACGAGATCTCTC
NZ_CP039139.1:2382628:1362-1402 GTAAGGTCGTCGGGGTTCACACCCGACTCTCGCTGCTACT
NZ_CP039139.1:2382628:1398-1455 ACTTAGGATCGACTAACCCTCGGCTGATTGACAGTGCCGAGGAACCCTTGCGCGTAA
NZ_CP039139.1:2382628:1431-1481 TTTCATCTATTTCGAATTACGGATAGACTTAGGATCGACTAACCCTCGGC
NZ_CP039139.1:2382628:1477-1528 CGTCGACGTTTATTGCAAGAAGGTACTGGAATATTAACCAGTTTCCCTTTC
NZ_CP039139.1:2382628:1508-1548 CCGCTCGGTGTTTCCTAAAGCGTCGACGTTTATTGCAAGA
NZ_CP039139.1:2382628:1555-1610 ATTCTTTCGCTTCGTGCCATTACGGCTTCCACGAAGTTCGGTGATTCGACGGGGC
NZ_CP039139.1:2382628:1586-1628 GAGTTTCCCTATCTCACCATTCTTTCGCTTCGTGCCATTACG
NZ_CP039139.1:2382628:1631-1679 GATCTCGGTACGAGCTTCTTGCTTGTCTTTTCACGGGCTCTAGGTACC
NZ_CP039139.1:2382628:1665-1705 CTTACTCTGCCAGCGCACCTGTGTCGGATCTCGGTACGAG
NZ_CP039139.1:2382628:1696-1742 GAATTCCCTAACGTCGGTTGATCCCGACAGACCTTGGCTTACTCTG
NZ_CP039139.1:2382628:1727-1777 TATCCCTTATCGCGAACTTACGGGACTAACTTGCCGAATTCCCTAACGTC
NZ_CP039139.1:2382628:1766-1809 GAGTCACTGCGACCTGCTCTATCAAGAGCAGGTATCCCTTATC
NZ_CP039139.1:2382628:1800-1844 GTCACCTATGTTGTTACTAGACAGTCGGAGCGTCCGAGTCACTG
NZ_CP039139.1:2382628:1834-1879 GATTCAGTGACCGTACGAGTCCTTGCGGATTTGCGGTCACCTATG
NZ_CP039139.1:2382628:1874-1915 CATTGTAATGGGTGTTCAGATACCCGCACTGGGCAGGATTC
NZ_CP039139.1:2382628:1907-1959 TAAGAGGGTCATAGTTACCCCCGCCGTTGACGGGTCCTTCGTCCCATTGTAA
NZ_CP039139.1:2382628:1941-1989 CTACTGAAGCGGCAAGGTACTACGCTACCTTAAGAGGGTCATAGTTAC
NZ_CP039139.1:2382628:1980-2020 GACGCTCTCGTTGATCCATTCATGCAAGCCGCTACTGAAG
NZ_CP039139.1:2382628:2018-2074 TCTCCAGACTCCGCACTGGAACGTACTGTTCACCGGGCCCAACGTTGGGACAGTGA
NZ_CP039139.1:2382628:2063-2120 ACAGCCTGCAGTAAAGCTCTATAGGGTCTTCGCTTCCCCTTGGGGGTCTCCAGACTC
NZ_CP039139.1:2382628:2096-2142 CATTAGCGACCACGTCTCAGCGACAGCCTGCAGTAAAGCTCTATAG
NZ_CP039139.1:2382628:2136-2176 GGGTACCTGTGTAACGGCTCCTACCTATGCTGCACATTAG
NZ_CP039139.1:2382628:2180-2220 CTAACGGGTAGTATTTCAATGCTGCCTCGGTGGCCCGCTG
NZ_CP039139.1:2382628:2215-2258 CTACCGGTGTCCTCCGCCAGGAGTGAGAGTCGCAGTCACTAAC
NZ_CP039139.1:2382628:2247-2302 TCGATATCTTTTCGAGCGCGTACCGCCCCAGTCAAACTGCCCGGCTACCGGTGTC
NZ_CP039139.1:2382628:2289-2331 GACTCGCGTGAGGAAATCTTTGGGCGCGCTCGATATCTTTTC
NZ_CP039139.1:2382628:2326-2381 AATGTCACTGTCAGACTTCCGTTTGCTCTTGCGCTCTTCCACGAGTTCCCGACTC
NZ_CP039139.1:2382628:2357-2400 GTCAGCGACACTCGTTGGGAATGTCACTGTCAGACTTCCGTTT
NZ_CP039139.1:2382628:2401-2441 CCATGAATGAACCTCGTAGGTTCGCTAGACCACGCTTTCG
NZ_CP039139.1:2382628:2440-2489 GTGACGACTCTGTTATCCCTAAGGTAGCTTTTCTGTCATCTACGGGTCC
NZ_CP039139.1:2382628:2472-2512 CCGGTCGATATGTGCTCTTGCGGGTGACGACTCTGTTATC
NZ_CP039139.1:2382628:2516-2561 CTTCTGCACAGGCAGGATGGAGGGAACCGACATCGAGGTAGCAAG
NZ_CP039139.1:2382628:2550-2593 CTTTAATAGGCGAACAACCTCACCCTTGCCTGCTTCTGCACAG
NZ_CP039139.1:2382628:2585-2629 CTGTCTCACGACGGTCTAAACCCAGCTCACGACCTCCTTTAATA
NZ_CP039139.1:2382628:2622-2680 TACGAACGTTCACGTCAAGTTCCTTAGCACCCCCAATAGATAGCAGCCGACCTGTCTC
NZ_CP039139.1:2382628:2654-2704 CCATTCGTAGTTCCTCTCGTACTATACGAACGTTCACGTCAAGTTCCTTA
NZ_CP039139.1:2382628:2686-2727 GACAACCGGTACACCAGTGGCACCCATTCGTAGTTCCTCTC
NZ_CP039139.1:2382628:2729-2787 AGCTTAGATGCTTTCAGCTCTTACCCTGCGGTGCGTAGCTGCCCGGCAACTGCCCTCT
NZ_CP039139.1:2382628:2762-2812 GAACTTCTTTTCCGTGTAGGTTTCGAGCTTAGATGCTTTCAGCTCTTACC
NZ_CP039139.1:2382628:2800-2850 GAGTCTATCGAACTCGTCTTCTACGAGTGACCTCAGTGGAACTTCTTTTC
NZ_CP039139.1:2382628:2835-2883 CTTAATGTCTCGTTGCCTCGACACGTACACCCCGAGTCTATCGAACTC
NZ_CP039139.1:2382628:2874-2914 GAATGTGGCTTGGTCTGTTAGTGCTCGCGGGCTTAATGTC
NZ_CP039139.1:2380770-:26-76 GAGTGTGAACTCGTGCAACTAGCATGGCTAAATCGGACCCCAATAGCAAT
NZ_CP039139.1:2380770-:65-122 TTCTCTGTAGGGTAGTTTGGCCACGTGTTACTGAGCTTTTCGCCACGAGTGTGAACT
NZ_CP039139.1:2380770-:108-158 GTATGAACTATTAGCCTCAGTTTCCCGAGGTTATCGTTCTCTGTAGGGTA
NZ_CP039139.1:2380770-:150-190 TTTCGGGGAGTCGGCATTCAAGCATGACTCCCGTATGAAC
NZ_CP039139.1:2380770-:184-233 GTCTACCTAATCGGCCGCAGCCACATCCTACAGCGCCGGAGCGTTTCGG
NZ_CP039139.1:2380770-:221-269 GTACCGATTATTGGCACGGTGGGCCGTTACCCCACCGTCTACCTAATC
NZ_CP039139.1:2380770-:255-310 TTGTCTCAGATTCCGTCTCCGGGTTCTTGCTCTCACAACCCGTACCGATTATTGG
NZ_CP039139.1:2380770-:286-326 CGTAGGGCCCGGAATCTTGTCTCAGATTCCGTCTCCGGGT
NZ_CP039139.1:2380770-:318-373 CTTATCGCACTTGCGTGCAGTGTAAAGGTTTCGCGCCTGCTGCGCCCCGTAGGGC
NZ_CP039139.1:2380770-:359-417 AGTCGAGAAAAGCGAGGACTATATGCCCTCGCACTTGGGGTCCCCTTATCGCACTTGC
NZ_CP039139.1:2380770-:392-440 CTCTTATTCCTCGACCGCCTTACAGTCGAGAAAAGCGAGGACTATATG
NZ_CP039139.1:2380770-:429-486 TTGAGCTGCCGGTATTACCGCGGCGGCTGGCACCGGTCTTGCCCAGCTCTTATTCCT
NZ_CP039139.1:2380770-:468-514 CTTTAGGCCCAATAATATCGGTCATCACTTGAGCTGCCGGTATTAC
NZ_CP039139.1:2380770-:498-550 GATTTCCCGATGAACCTTCATGGCCGGCTACGGACGCTTTAGGCCCAATAAT
NZ_CP039139.1:2380770-:544-589 CATGTGGTTTTCACCGGACGCCCGCCAGTTGAGCTGGCGGATTTC
NZ_CP039139.1:2380770-:577-617 GTACCCCTCGAGCCTTCCGGTCCCAAGCCATGTGGTTTTC
NZ_CP039139.1:2380770-:608-652 GTCCAGGATTACAGGATTTCACTCCTACCCCAGACGTACCCCTC
NZ_CP039139.1:2380770-:640-683 CTTCTCGAGGTGCTTTCGCCATCGGTGGTCCGTCCAGGATTAC
NZ_CP039139.1:2380770-:695-735 GTATCTAATCCGGTTCGAGACCCTAGCTTTCGTCCCTCAC
NZ_CP039139.1:2380770-:739-780 CTGTGCCACACCTAGCGAGCATCGTTTACAGCTAGGACTAC
NZ_CP039139.1:2380770-:769-810 CTTCCCTACGGCACAGCACAGGCTCGTAGCCTGTGCCACAC
NZ_CP039139.1:2380770-:813-866 CAATTCCTTTAAGTTTCATCCTTGCGGACGTACTTCCCAGGCGGCTCGCTTCA
NZ_CP039139.1:2380770-:854-907 CAATTAAACCGCAGGCTCCTCCGGTTGTAGTGCTCCCCCGCCAATTCCTTTAA
NZ_CP039139.1:2380770-:899-949 CATTACTGTAGTCGGAGCTGGTGAGATGTCCGGCGTTGAGTCCAATTAAA
NZ_CP039139.1:2380770-:938-988 CTCTCTACAGCGTCGTGGTAAGGTCATCAACCTGACCGTCATTACTGTAG
NZ_CP039139.1:2380770-:981-1038 TGACTTAACAGGACGCCTCACGGTACGAGCTGACGGCGGCCATGCACCTCCTCTCTA
NZ_CP039139.1:2380770-:1028-1082 GAAACTGTTGCTGGCAATTAGAAGTGCGGGTCTCGCTCGTTGCCTGACTTAACA
NZ_CP039139.1:2380770-:1072-1121 CTTTAGCAGCGGCAGTCCTTCTAATGTACCCAACCAGTCGAAACTGTTG
NZ_CP039139.1:2380770-:1115-1155 CATACTGACCTACCGTTGCCCGTTCCTTCCTCCGCTTTAG
NZ_CP039139.1:2380770-:1160-1218 TTTCGAGATAGCAACCCATTGTCTTGACCATTGTAGCCCGCGTGTAGCCCAGCTCATT
NZ_CP039139.1:2380770-:1196-1246 CGATCAAGTTTAGGAGATTAGCGTTCTCTTTCGAGATAGCAACCCATTGT
NZ_CP039139.1:2380770-:1233-1283 CTTCATGAGGACGAGTTTCAGTCCTCAATCCGAACTACGATCAAGTTTAG
NZ_CP039139.1:2380770-:1264-1314 TCTTGTGAAATGCGATTACTACCGAATCCAGCTTCATGAGGACGAGTTTC
NZ_CP039139.1:2380770-:1294-1334 CAGGGACGTATTCACCGCACTCTTGTGAAATGCGATTACT
NZ_CP039139.1:2380770-:1324-1382 TCATCCGGACCTCACTCGGGTGCTTTGACGGGCGGTGTGTGCAAGGAGCAGGGACGTA
NZ_CP039139.1:2380770-:1365-1405 GATTCGACCACCGTGTGGTGGCCTCATCCGGACCTCACTC
NZ_CP039139.1:2380770-:1400-1448 CTACGGCTACCTTGTTACGACTTAAGCCCCCTTGCGAAGCCCAGATTC
NZ_CP039139.1:2380770-:1433-1473 GGAGGTGATCCAGCCGCAGATTCCCCTACGGCTACCTTGT

## Sheet: HBT-probes
Depletion design for Halobacterium salinarum:
NC_002607.1:1877501-1:23-81 TCAGGCTTATCGCAGCTTGGCACGTCCTTCGTCGGCATCCGAGCCGAGCTATCCACCA
NC_002607.1:1877501-1:70-120 ATTAGGAGATCCTGAGTTCTTAGCCTCCGTGCGGCTCCCTCAGGCTTATC
NC_002607.1:1877501-1:104-152 CATTGCGCAAGGCAATTGTTATAGGGATTCCCATTAGGAGATCCTGAG
NC_002607.1:1877501-1:155-208 TCTCATTCGATTTCTCTTCCTGGCCGTACTGAGATGCTTCAATTCCGGCCGTT
NC_002607.1:1877501-1:187-232 GTTCATTCGCCATTACTAACGGCGTCTCATTCGATTTCTCTTCCT
NC_002607.1:1877501-1:238-295 TCAAACGATGAAAGTCAGTCCGAACACCACATTGCCCGAAGGCTTCGGTTTGGACTG
NC_002607.1:1877501-1:270-320 GTTTCAGGAGACTTCACACGAACGGTCAAACGATGAAAGTCAGTCCGAAC
NC_002607.1:1877501-1:301-342 CTGTCACCCTGTATCGCGCTCCGTTTCAGGAGACTTCACAC
NC_002607.1:1877501-1:346-386 CTACTCTGGAGCTGACGCACGTCGTACTGGTCCGTGATAC
NC_002607.1:1877501-1:389-445 AGAGTACTTAGTCTTGGCAGTCGATGCCTGCCACATTCACGAGGGATTTCCAACCC
NC_002607.1:1877501-1:429-479 TTCGTTCACACTACTTGTTCACTATCGGTCTCGGAGAGTACTTAGTCTTG
NC_002607.1:1877501-1:461-501 CTTTGTGGGGTGCTTTTCAGCGTTCGTTCACACTACTTGT
NC_002607.1:1877501-1:505-545 CCGTCGCTCCATCGCCACCTGATTTCAAGCCCTATTTCAC
NC_002607.1:1877501-1:547-596 GTCCTACCATGAGTTTGCACTCAAGTCGTTCCCAGAGAGGCCTTTTATG
NC_002607.1:1877501-1:580-633 TTTTCAAAACGTACGACGGAACATCGGCTCCTCTCAGGTCCTACCATGAGTTT
NC_002607.1:1877501-1:623-677 ATACTCCGGTTAGACTCGTCAAACAGGCACACTCCCTGGCTCGTTTTTCAAAAC
NC_002607.1:1877501-1:654-704 CATATTGGTTTCCCTACGCCTTCCCGGATACTCCGGTTAGACTCGTCAAA
NC_002607.1:1877501-1:696-736 CTTGAACACGGTGGCCCTCGCAATGCTGCGGCCATATTGG
NC_002607.1:1877501-1:739-779 GTAGATCACCGGGTTTCGGGTCGTGCCCGTTTGACTCCCC
NC_002607.1:1877501-1:771-830 AACCCTAACAGGCCTCCACATGGCTTTCGCCATGCTTCACCTTGCCCACGCGTAGATCA
NC_002607.1:1877501-1:802-845 GTGTTGAAAGACACCAACCCTAACAGGCCTCCACATGGCTTTC
NC_002607.1:1877501-1:835-875 CTTTCACCCCTACACGTAGGTCACGGGAGGGTGTTGAAAG
NC_002607.1:1877501-1:869-927 TCATGCTTCGACATGTTTCGGTTGGAACCAGCTGTTGCCCGGTTCGATGGGCCTTTCA
NC_002607.1:1877501-1:908-948 CACGAACTACCTCGGCAGAGGTCATGCTTCGACATGTTTC
NC_002607.1:1877501-1:950-995 GAGACAACTCCTCTCGGAGTTGAACTCCCCAATCGGTCGCTCTAC
NC_002607.1:1877501-1:997-1040 GATTCCCTGCGTCGACGGCGTCCGTAGGTTTGGAGTTTGACAG
NC_002607.1:1877501-1:1033-1089 TAACTCTGGGTTGTCTCCCTCACGGTGCACAGGCTTACCCCGCACACCGGATTCCC
NC_002607.1:1877501-1:1065-1105 CTTTGGGACCTTAACCTAACTCTGGGTTGTCTCCCTCACG
NC_002607.1:1877501-1:1108-1148 CTGTCTAGGGCTCGAGACCACCTTCAATCGCACTTAGCTC
NC_002607.1:1877501-1:1152-1201 GTAAGCTGTTACGCTTTTCTTAGAGGGTAGCTGCTTCTAAGCTCACCTC
NC_002607.1:1877501-1:1191-1231 GATCATTTTGGGCGCCTCGAACCTCGGCCGGTAAGCTGTT
NC_002607.1:1877501-1:1234-1274 GTGTTACCCGTGCCGTTAGGTCTCGGTGGCGAACTTGAGC
NC_002607.1:1877501-1:1267-1307 CACCCGAACAGAATGCCAACCTACTGGATCACGGTGTTAC
NC_002607.1:1877501-1:1311-1351 ATTTTCTTTTCCACTCGGTCCACTCGAGTTCTCACCCGAG
NC_002607.1:1877501-1:1342-1387 GATTCTTACCCGACTAACGCTGCTACTATGGCCAGGATTTTCTTT
NC_002607.1:1877501-1:1379-1430 CTGATAAGCATTGCCGAGGAACCCTTGCTCTTTCGGCCATCGGGATTCTTA
NC_002607.1:1877501-1:1412-1452 CTTAGGATCGGCTAACCCTCGGCTGATAAGCATTGCCGAG
NC_002607.1:1877501-1:1443-1495 TATTAACCAGTTTCCCTTTTGACCCGCTCGAATTACGACGGGCCTTAGGATC
NC_002607.1:1877501-1:1475-1525 GTCGACTTTCAATGTACGGTGGCACTGGAATATTAACCAGTTTCCCTTTT
NC_002607.1:1877501-1:1505-1545 GGCTCAAGCTGCTCCGAGGCGTCGACTTTCAATGTACGGT
NC_002607.1:1877501-1:1548-1591 CATTACGGCTTCCACGAACTTCGACGGTTCGACCGGGCGAATG
NC_002607.1:1877501-1:1585-1635 GATTGACTTGAGTTTCCCTGTTCCGACGTTCGTTCGCTTCCTGCCATTAC
NC_002607.1:1877501-1:1619-1670 GTACGAACACCGTACTCGCCTTTTCACGGGCCCCAGATTGACTTGAGTTTC
NC_002607.1:1877501-1:1662-1703 CTTCCTCTGCCAGAGCACCTGTGTCGGATCTCGGTACGAAC
NC_002607.1:1877501-1:1699-1752 GACTAACTTGCCGAATTCCCTAACGTCGGTTATTCCCGACAGGCCTTGGCTTC
NC_002607.1:1877501-1:1734-1775 CATCCCTTATCGCGAACTTACGGGACTAACTTGCCGAATTC
NC_002607.1:1877501-1:1769-1829 TATTAGACAGTCGGAGCCTCCGAGTCACTGCGACCTGCCTCATTGCGAGGCAGGCATCCC
NC_002607.1:1877501-1:1801-1851 GATTTGCGGTCACCTATGTTGTTATTAGACAGTCGGAGCCTCCGAGTCAC
NC_002607.1:1877501-1:1833-1878 GATTCAGTGACCGTACGCGTCCTTGCGGATTTGCGGTCACCTATG
NC_002607.1:1877501-1:1891-1933 GTTAACGGGTCCTTCGCCCCATTGTACTGGGTGTTCAGATAC
NC_002607.1:1877501-1:1922-1972 GTACTACGCTACCTTAAGAGGGTCATAGTTACCCCCGCCGTTAACGGGTC
NC_002607.1:1877501-1:1955-2009 TTGATCCATTCATGCAAGCCGCTACTGAAGCGGCAAGGTACTACGCTACCTTAA
NC_002607.1:1877501-1:1995-2035 CCAACGTTGGGACAGTGAGGCTCTCGTTGATCCATTCATG
NC_002607.1:1877501-1:2036-2076 GGGTCTCCAGACTCCGCACTGGAACGTACAGTTCACCGGG
NC_002607.1:1877501-1:2072-2114 CTGCAGTAAAGCTCTATAGGGTCTTCGCTTCCCCTTGGGGGT
NC_002607.1:1877501-1:2116-2172 TACCTGTGTAACGTCTCCTACCTACTCTGCACATCAGCGACCGTGTCCCAGCGACA
NC_002607.1:1877501-1:2156-2211 TAGTGTTTCATGTGTGACTCGGTGGCGTGCTAGCGCACGTACCTGTGTAACGTCT
NC_002607.1:1877501-1:2189-2229 GTCACAGTCACTGACGGGTAGTGTTTCATGTGTGACTCGG
NC_002607.1:1877501-1:2221-2273 CAGTCAAACTGCCCGGCTACCGGTGTCCTCCTCCCGGAGTGAGGGTCACAGT
NC_002607.1:1877501-1:2265-2322 TGAGATAGGCTTAGGGCGCGCTCGATATCTTTTCAAGCGCGTACCGCCCCAGTCAAA
NC_002607.1:1877501-1:2314-2364 TATCTTATGCTCTTGCACTCTTCGCCGAGTCTCTGACTCGGCTGAGATAG
NC_002607.1:1877501-1:2356-2397 CAGCGTCCCTCGTTGTGTAGGACACTGTCAGCCTATCTTAT
NC_002607.1:1877501-1:2402-2460 TTTTCTGTCAGCAATTGGCCGCATCAAGCAGCCTAATTGGTTCGCTAGACCACGCTTT
NC_002607.1:1877501-1:2433-2483 GACTCTGTTATCCCTAAGGTAGCTTTTCTGTCAGCAATTGGCCGCATCAA
NC_002607.1:1877501-1:2471-2514 CACTCGGTCGATATGTGCTCTTGCGAGTGACGACTCTGTTATC
NC_002607.1:1877501-1:2508-2548 CAGGATGGAGGGAACCGACATCGAGGTAGCAAGCCACTCG
NC_002607.1:1877501-1:2553-2603 CTCACGACCTCCTTTAATAGGCGAACAACCTCACCCTTGCCCGCTTCTGC
NC_002607.1:1877501-1:2584-2628 CTGTCTCACGACGGTCTAAACCCAGCTCACGACCTCCTTTAATA
NC_002607.1:1877501-1:2635-2692 TCCTCTCGTACTATACGAACGTTCCTGTCAAGCACCAAAACACCCCCAATAGATAGC
NC_002607.1:1877501-1:2666-2706 CACCCGTTCGTAGTTCCTCTCGTACTATACGAACGTTCCT
NC_002607.1:1877501-1:2696-2738 CATGCCCTCTCGGACAACCGATACACCAGTGGCACCCGTTCG
NC_002607.1:1877501-1:2730-2790 TTCGAGCTTAGATGCATTCAGCTCTTACCCCGTGGTGCGTAGCTGCTCGGCACATGCCCT
NC_002607.1:1877501-1:2762-2808 CTTCTTTTCCAGGTGGGTTTCGAGCTTAGATGCATTCAGCTCTTAC
NC_002607.1:1877501-1:2800-2850 CAAGTCTATCGAACTCGTCTTCTACGAGCGGTCTCAGTGGTGCTTCTTTT
NC_002607.1:1877501-1:2834-2882 CTAAACGTCTCGTTGCCTCGACGCGTACACCCCAAGTCTATCGAACTC
NC_002607.1:1877501-1:2867-2907 GCATTGACCTGTTAGTACTCGCGGGCTAAACGTCTCGTTG
NC_002607.1:1875505-18:25-74 GTCTAAACCCGCACAACTAGCATGGCTAAATCGGACTCCGATAGCAATG
NC_002607.1:1875505-18:66-111 GTAGCTTGGCCACGTGTTACTGAGCTTTCCGCTGCGGGTCTAAAC
NC_002607.1:1875505-18:107-150 GATTAGCCTCAGTTTCCCGAGAGTATTCCCGTCCACAGGGTAG
NC_002607.1:1875505-18:143-183 CTTTGCCCCTTCCAGGAGCAAAGCGTTATCGGGGATTAGC
NC_002607.1:1875505-18:178-233 GTCTACCTAATCGACCGCAGCCGCATCCTGTGGCGCCGGAGCGTTTCCGGCTTTG
NC_002607.1:1875505-18:221-269 GTACCGATTATGGGCACGGTGGGCCGTTACCCCACCGTCTACCTAATC
NC_002607.1:1875505-18:255-313 ATCTTGTCTCAGATTCCGTCTCCGGGCTCTTGCTCTCACAACCCGTACCGATTATGGG
NC_002607.1:1875505-18:287-327 CCGTAGGGCCCGGAATCTTGTCTCAGATTCCGTCTCCGGG
NC_002607.1:1875505-18:318-373 CTTATCGCACTTTCGTACAGTGTAAAGGTTTCGCGCCTGCTGCGCCCCGTAGGGC
NC_002607.1:1875505-18:359-413 TACAAAAGTGAAGGCTCTATGCCTTCACACTCGGAGTCCCCTTATCGCACTTTC
NC_002607.1:1875505-18:393-443 CAGTCCTTATTCGTGCACCACCTTACGGTGTACAAAAGTGAAGGCTCTAT
NC_002607.1:1875505-18:431-475 GTATTACCGCGGCGGCTGGCACCGGTCTTGCCCAGTCCTTATTC
NC_002607.1:1875505-18:468-514 CTTTAGGCCCAATAAGATCGGCCATCACTCGGACTGCCGGTATTAC
NC_002607.1:1875505-18:519-562 GTTAAGCGGACAGATTTCCCAACGGACTTGTTCAGCCAGCTAC
NC_002607.1:1875505-18:570-611 CTCAGGTCTTCCGGTCCCAAGCTGAACAGTTTCCGCTGGAC
NC_002607.1:1875505-18:608-652 GTCCAGGATTACAGGATTTCACTCCTACCCCAGACGTACCCCTC
NC_002607.1:1875505-18:641-699 TCACTGTCGGATCCGTTCTCCTGAGGCGCTTTCGCCACCGGCGGTCCGTCCAGGATTA
NC_002607.1:1875505-18:673-713 CTAGCTTTCGTCCCTCACTGTCGGATCCGTTCTCCTGAGG
NC_002607.1:1875505-18:725-774 CACACCTAGCGGACATCGTTTACAGCTAGGACTACCCGGGTATCTAATC
NC_002607.1:1875505-18:758-817 TTCTCGGCTTCCCTACGGCACAGCGCAGGCTCGTAGCCTGCGCCACACCTAGCGGACAT
NC_002607.1:1875505-18:795-853 TTTCATCCTTGCAGACGTACTTCCCAGGCGGTCCGCTTCTCGGCTTCCCTACGGCACA
NC_002607.1:1875505-18:829-870 CCGCCAATTCCTTTAAGTTTCATCCTTGCAGACGTACTTCC
NC_002607.1:1875505-18:875-915 GTTGAGTCCAATTAAACCGCAGGCTCCTCCGGTTGTAGTG
NC_002607.1:1875505-18:920-971 GTAAGGTCATCAACCTGACCGTCATTACTACTGTCGGGGCTGGTGAGATGT
NC_002607.1:1875505-18:957-997 CATGCACCTCCTCTCAGTAGCCTCGGGTAAGGTCATCAAC
NC_002607.1:1875505-18:1003-1043 GTTGCCTGACTTAACAGGACGCCTCACGGTACGAGCTGAC
NC_002607.1:1875505-18:1055-1101 CTAATGTACCCAGCTACCCAAAGGGTACTGCTGGCAATTAGGAGTG
NC_002607.1:1875505-18:1092-1134 GTTCCTTCCTCCGCTTTGGCAGCGGCAGTCCACCTAATGTAC
NC_002607.1:1875505-18:1130-1170 CCAGCCCATTCGGGGCATACTGACCTACCGTTGCCCGTTC
NC_002607.1:1875505-18:1166-1207 CTTCCCATTGTCTCGACCATTGTAGCCCGCGTGTTGCCCAG
NC_002607.1:1875505-18:1198-1251 AACTACGATCGAGTTTAGGAGATTAGCGCCTCCTCTCGGAGTGGCTTCCCATT
NC_002607.1:1875505-18:1229-1271 GAGTTTCAGCCCTCAATCCGAACTACGATCGAGTTTAGGAGA
NC_002607.1:1875505-18:1273-1313 CTGCTGACACGCGATTACTACCGAATCCAGCTTCATGAGG
NC_002607.1:1875505-18:1304-1362 TGATTTGACGGGCGGTGTGTGCAAGGAGCAGGGACGTATTCACCGCGCGCTGCTGACA
NC_002607.1:1875505-18:1336-1376 GAACCCCACTCGGGTGATTTGACGGGCGGTGTGTGCAAGG
NC_002607.1:1875505-18:1372-1412 GAGCCCAGATTTGACCAGCGCATGCCGGCCTCATCCGAAC
NC_002607.1:1875505-18:1418-1458 GCAGATTCCCCTACGGCTACCTTGTTACGACTTAATCCCC
